# Supplementary material for: An iridium complex with an unsupported Ir—Zn bond: di­iodido­(η5-penta­methyl­cyclo­penta­dien­yl)bis­(tri­methyl­phosphane)iridiumzinc(Ir—Zn) benzene hemisolvate
Source: Acta Crystallogr E Crystallogr Commun. 2019 Nov 5;75(Pt 12):1824–7. doi: 10.1107/S2056989019014622 (PMC6895938; doi:10.1107/S2056989019014622)
Supplement: Supplementary file 1 [file e-75-01824-sup1.cif]

##############################################################################
#                                                                            #
# This CIF contains the data in a paper accepted for publication in          #
# Acta Crystallographica Section E. It conforms to the requirements of       #
# Notes for Authors for Acta Crystallographica Section E, and has been       #
# peer reviewed under the auspices of the IUCr Commission on Journals.       #
#                                                                            #
# Full details of the Crystallographic Information File format               #
# are given in the paper "The Crystallographic Information File (CIF):       #
# a New Standard Archive File for Crystallography" by S. R. Hall, F. H.      #
# Allen and I. D. Brown [Acta Cryst. (1991), A47, 655-685].                  #
#                                                                            #
# The current version of the core CIF dictionary is obtainable from          #
# ftp://ftp.iucr.org/pub/cif_core.dic.                                       #
#                                                                            #
# Software is freely available for graphical display of the structure(s)     #
# in this CIF. For information consult the CIF software page                 #
# http://www.iucr.org/resources/cif/software.                                #
#                                                                            #
# This file may be used for bona fide research purposes within the           #
# scientific community so long as proper attribution is given to the journal # 
# article from which it was obtained.                                        #
#                                                                            #
##############################################################################
data_I
_database_code_depnum_ccdc_archive 'CCDC 1961812,1961812'
_audit_creation_method     'SHELXL-2016/6'
_journal_date_recd_electronic     2019-10-24
_journal_date_accepted     2019-10-28
_journal_name_full     'Acta Crystallographica, Section E'
_journal_year     2019
_journal_volume     75
_journal_issue     12
_journal_page_first     1824
_journal_page_last     1827
_journal_paper_category     GM
_journal_paper_doi     10.1107/S2056989019014622
_journal_coeditor_code     ZL2763
_publ_contact_author_name     'Ulrich Fekl'
_publ_contact_author_address
;
Chemical and Physical Sciences,
University of Toronto Mississauga,
3359 Mississauga Rd,
Mississauga, Ontario, L5L 1C6
Canada
;
_publ_contact_author_email
;
ulrich.fekl@utoronto.ca
;
_publ_contact_author_fax     ?
_publ_contact_author_phone     ?
_publ_section_title
;\
An iridium complex with an unsupported Ir---Zn bond:
diiodido(\h^5^-pentamethylcyclopentadienyl)bis(trimethylphosphane)\
iridiumzinc(<i>Ir</i>---<i>Zn</i>) benzene hemisolvate
;
loop_
    _publ_author_name
    _publ_author_footnote
    _publ_author_address
    'Taullaj, Fioralba' .
;
Department of Chemical and Physical Sciences, University of Toronto Mississauga,
3359 Mississauga Rd, Mississauga, Ontario, L5L 1C6, Canada
;
    'Lough, Alan J.' .
;
Department of Chemistry, University of Toronto, 80 St. George St., Toronto,
Ontario, M5S 3H6, Canada
;
    'Fekl, Ulrich' .
;
Department of Chemical and Physical Sciences, University of Toronto Mississauga,
3359 Mississauga Rd, Mississauga, Ontario, L5L 1C6, Canada
;
_publ_section_synopsis
;
A molecular compound with an unsupported Ir---Zn bond:
[Cp*(PMe~3~)~2~Ir]-[ZnI~2~] (Cp*=<i>cyclo</i>-C~5~Me~5~), is reported as its
benzene solvate.
;
_chemical_name_systematic
;
Diiodido(\h^5^-pentamethylcyclopentadienyl)bis(trimethylphosphane)\
iridiumzinc(<i>Ir</i>---<i>Zn</i>) benzene hemisolvate
;
_chemical_name_common     ?
_chemical_formula_moiety     'C16 H33 I2 Ir P2 Zn, 0.5(C6 H6)'
_chemical_formula_sum     'C19 H36 I2 Ir P2 Zn'
_chemical_formula_iupac     '[Ir Zn I2 (C10 H15) (C3 H9 P1)2], 0.5C6 H6'
_chemical_formula_weight     837.79
_chemical_melting_point     ?
_space_group_crystal_system     triclinic
_space_group_name_H-M_alt     'P -1'
_space_group_name_Hall     '-P 1'
loop_
    _space_group_symop_operation_xyz
    'x, y, z'
    '-x, -y, -z'
_cell_length_a     9.5353(7)
_cell_length_b     10.1962(8)
_cell_length_c     14.6331(10)
_cell_angle_alpha     95.975(2)
_cell_angle_beta     91.255(2)
_cell_angle_gamma     114.847(2)
_cell_volume     1280.58(16)
_cell_formula_units_Z     2
_cell_measurement_reflns_used     9876
_cell_measurement_theta_min     2.22
_cell_measurement_theta_max     27.47
_cell_measurement_temperature     150(2)
_exptl_crystal_description     needle
_exptl_crystal_colour     colourless
_exptl_crystal_size_max     0.220
_exptl_crystal_size_mid     0.030
_exptl_crystal_size_min     0.020
_exptl_crystal_density_diffrn     2.173
_exptl_crystal_density_meas     ?
_exptl_crystal_density_method     ?
_exptl_crystal_F_000     786
_exptl_absorpt_coefficient_mu     8.665
_exptl_absorpt_correction_type     multi-scan
_exptl_absorpt_process_details
;
(<i>TWINABS</i>; Bruker, 2012)
;
_exptl_absorpt_correction_T_min     0.5600
_exptl_absorpt_correction_T_max     0.7456
_diffrn_ambient_temperature     150(2)
_diffrn_source     'sealed tube with Bruker Triumph monochromator'
_diffrn_radiation_type     MoK\a
_diffrn_radiation_wavelength     0.71073
_diffrn_measurement_device_type     'Bruker Kappa APEX DUO CCD'
_diffrn_measurement_method     '\f and \w scans'
_diffrn_detector_area_resol_mean     ?
_diffrn_reflns_number     56694
_diffrn_reflns_av_R_equivalents     0.0557
_diffrn_reflns_av_unetI/netI     0.0422
_diffrn_reflns_theta_min     1.403
_diffrn_reflns_theta_max     27.546
_diffrn_reflns_theta_full     25.242
_diffrn_measured_fraction_theta_max     0.993
_diffrn_measured_fraction_theta_full     1.000
_diffrn_reflns_limit_h_min     -12
_diffrn_reflns_limit_h_max     12
_diffrn_reflns_limit_k_min     -13
_diffrn_reflns_limit_k_max     13
_diffrn_reflns_limit_l_min     0
_diffrn_reflns_limit_l_max     19
_refine_special_details
;
Refined as a 2-component twin
;
_reflns_number_total     5865
_reflns_number_gt     4967
_reflns_threshold_expression     'I > 2\s(I)'
_refine_ls_structure_factor_coef     Fsqd
_refine_ls_matrix_type     full
_refine_ls_R_factor_all     0.0566
_refine_ls_R_factor_gt     0.0397
_refine_ls_wR_factor_gt     0.1071
_refine_ls_wR_factor_ref     0.1161
_refine_ls_goodness_of_fit_ref     1.133
_refine_ls_restrained_S_all     1.131
_refine_ls_number_reflns     5865
_refine_ls_number_parameters     238
_refine_ls_number_restraints     30
_refine_ls_hydrogen_treatment     constr
_refine_ls_weighting_scheme     calc
_refine_ls_weighting_details
             'w=1/[\s^2^(Fo^2^)+(0.0542P)^2^+11.6185P] where P=(Fo^2^+2Fc^2^)/3'
_atom_sites_solution_hydrogens     geom
_atom_sites_solution_primary     direct
_atom_sites_solution_secondary     ?
_refine_ls_shift/su_max     0.001
_refine_ls_shift/su_mean     0.000
_refine_diff_density_max     1.813
_refine_diff_density_min     -1.662
_refine_ls_extinction_method     none
_refine_ls_extinction_coef     .
loop_
    _atom_type_symbol
    _atom_type_description
    _atom_type_scat_dispersion_real
    _atom_type_scat_dispersion_imag
    _atom_type_scat_source
    'C' 'C' 0.0033 0.0016
                         'International Tables Vol C Tables 4.2.6.8 and 6.1.1.4'
    'H' 'H' 0.0000 0.0000
                         'International Tables Vol C Tables 4.2.6.8 and 6.1.1.4'
    'P' 'P' 0.1023 0.0942
                         'International Tables Vol C Tables 4.2.6.8 and 6.1.1.4'
    'Zn' 'Zn' 0.2839 1.4301
                         'International Tables Vol C Tables 4.2.6.8 and 6.1.1.4'
    'I' 'I' -0.4742 1.8119
                         'International Tables Vol C Tables 4.2.6.8 and 6.1.1.4'
    'Ir' 'Ir' -1.4442 7.9887
                         'International Tables Vol C Tables 4.2.6.8 and 6.1.1.4'
_computing_data_collection
;
APEX2 (Bruker, 2014)
;
_computing_cell_refinement
;
APEX2 (Bruker, 2014)
;
_computing_data_reduction
;
SAINT (Bruker, 2014)
;
_computing_structure_solution
;
SHELXT (Sheldrick, 2015a)
;
_computing_structure_refinement
;
SHELXL2016 (Sheldrick, 2015b)
;
_computing_molecular_graphics
;
PLATON (Spek, 2009)
;
_computing_publication_material
;
SHELXTL (Sheldrick, 2008)
;
loop_
    _atom_site_type_symbol
    _atom_site_label
    _atom_site_fract_x
    _atom_site_fract_y
    _atom_site_fract_z
    _atom_site_U_iso_or_equiv
    _atom_site_adp_type
    _atom_site_calc_flag
    _atom_site_occupancy
    _atom_site_disorder_assembly
    _atom_site_disorder_group
    Ir Ir1 0.64620(4) 0.30438(4) 0.23280(2) 0.01416(10) Uani d 1 . .
    Zn Zn1 0.85316(12) 0.54793(12) 0.22619(7) 0.0182(2) Uani d 1 . .
    I I1 1.13849(8) 0.64673(8) 0.29085(5) 0.03107(17) Uani d 1 . .
    I I2 0.84656(9) 0.74030(8) 0.12668(5) 0.03387(18) Uani d 1 . .
    P P1 0.4792(3) 0.4076(3) 0.25762(17) 0.0184(5) Uani d 1 . .
    P P2 0.7072(3) 0.3167(3) 0.38389(16) 0.0184(5) Uani d 1 . .
    C C1 0.5046(12) 0.1007(11) 0.1315(7) 0.028(2) Uani d 1 . .
    C C2 0.6108(11) 0.0698(10) 0.1844(7) 0.0216(18) Uani d 1 . .
    C C3 0.7631(12) 0.1679(11) 0.1690(7) 0.0224(18) Uani d 1 . .
    C C4 0.7521(13) 0.2568(12) 0.1035(7) 0.027(2) Uani d 1 . .
    C C5 0.5942(13) 0.2200(11) 0.0809(6) 0.0260(19) Uani d 1 . .
    C C6 0.3309(13) 0.0135(13) 0.1213(9) 0.039(3) Uani d 1 . .
    H H6A 0.302415 -0.058383 0.066236 0.059 Uiso calc 1 . .
    H H6B 0.280848 0.079058 0.115315 0.059 Uiso calc 1 . .
    H H6C 0.296607 -0.036785 0.175766 0.059 Uiso calc 1 . .
    C C7 0.5730(14) -0.0549(12) 0.2404(9) 0.036(3) Uani d 1 . .
    H H7A 0.587149 -0.134379 0.204256 0.054 Uiso calc 1 . .
    H H7B 0.465243 -0.089402 0.256554 0.054 Uiso calc 1 . .
    H H7C 0.642101 -0.022047 0.296775 0.054 Uiso calc 1 . .
    C C8 0.9134(13) 0.1610(14) 0.1988(9) 0.038(3) Uani d 1 . .
    H H8A 0.951864 0.122296 0.145845 0.056 Uiso calc 1 . .
    H H8B 0.894569 0.097313 0.247218 0.056 Uiso calc 1 . .
    H H8C 0.990738 0.259090 0.222445 0.056 Uiso calc 1 . .
    C C9 0.8854(16) 0.3580(13) 0.0514(8) 0.042(3) Uani d 1 . .
    H H9A 0.891465 0.304718 -0.007005 0.064 Uiso calc 1 . .
    H H9B 0.983291 0.391807 0.088981 0.064 Uiso calc 1 . .
    H H9C 0.866425 0.442011 0.038967 0.064 Uiso calc 1 . .
    C C10 0.5338(18) 0.2725(17) 0.0030(8) 0.049(4) Uani d 1 . .
    H H10A 0.561866 0.237987 -0.055749 0.074 Uiso calc 1 . .
    H H10B 0.579434 0.379230 0.011319 0.074 Uiso calc 1 . .
    H H10C 0.420718 0.234441 0.002733 0.074 Uiso calc 1 . .
    C C11 0.3809(14) 0.4250(14) 0.1551(8) 0.035(3) Uani d 1 . .
    H H11A 0.305145 0.462747 0.173110 0.053 Uiso calc 1 . .
    H H11B 0.327569 0.329362 0.118423 0.053 Uiso calc 1 . .
    H H11C 0.457013 0.492346 0.118469 0.053 Uiso calc 1 . .
    C C12 0.3114(11) 0.3065(12) 0.3218(8) 0.026(2) Uani d 1 . .
    H H12A 0.237710 0.350330 0.319995 0.040 Uiso calc 1 . .
    H H12B 0.346343 0.310499 0.385961 0.040 Uiso calc 1 . .
    H H12C 0.260818 0.204706 0.293688 0.040 Uiso calc 1 . .
    C C13 0.5420(12) 0.5912(11) 0.3179(8) 0.028(2) Uani d 1 . .
    H H13A 0.451169 0.609824 0.330705 0.042 Uiso calc 1 . .
    H H13B 0.608472 0.662236 0.279284 0.042 Uiso calc 1 . .
    H H13C 0.600217 0.600006 0.375988 0.042 Uiso calc 1 . .
    C C14 0.8854(12) 0.2999(13) 0.4124(7) 0.027(2) Uani d 1 . .
    H H14A 0.905137 0.313444 0.479545 0.041 Uiso calc 1 . .
    H H14B 0.972012 0.374360 0.385704 0.041 Uiso calc 1 . .
    H H14C 0.874887 0.203020 0.387452 0.041 Uiso calc 1 . .
    C C15 0.5697(13) 0.1720(12) 0.4447(7) 0.034(3) Uani d 1 . .
    H H15A 0.609739 0.184805 0.508784 0.051 Uiso calc 1 . .
    H H15B 0.556651 0.076787 0.414398 0.051 Uiso calc 1 . .
    H H15C 0.469393 0.177272 0.443155 0.051 Uiso calc 1 . .
    C C16 0.7304(13) 0.4736(11) 0.4657(7) 0.029(2) Uani d 1 . .
    H H16A 0.772321 0.465670 0.525593 0.043 Uiso calc 1 . .
    H H16B 0.629520 0.476117 0.472535 0.043 Uiso calc 1 . .
    H H16C 0.801849 0.563231 0.442954 0.043 Uiso calc 1 . .
    C C1S 1.1540(14) 1.0646(12) 0.5329(8) 0.033(3) Uani d 1 . .
    H H1S 1.259917 1.108754 0.555309 0.040 Uiso calc 1 . .
    C C2S 1.1106(14) 0.9857(13) 0.4464(9) 0.037(3) Uani d 1 . .
    H H2S 1.186666 0.975586 0.409107 0.045 Uiso calc 1 . .
    C C3S 0.9552(14) 0.9211(13) 0.4139(8) 0.037(3) Uani d 1 . .
    H H3S 0.925314 0.866769 0.354327 0.045 Uiso calc 1 . .
loop_
    _atom_site_aniso_label
    _atom_site_aniso_U_11
    _atom_site_aniso_U_22
    _atom_site_aniso_U_33
    _atom_site_aniso_U_12
    _atom_site_aniso_U_13
    _atom_site_aniso_U_23
    Ir1 0.01386(16) 0.01348(16) 0.01504(16) 0.00549(13) 0.00113(12) 0.00274(11)
    Zn1 0.0172(5) 0.0147(5) 0.0226(5) 0.0060(4) 0.0056(4) 0.0042(4)
    I1 0.0205(3) 0.0307(4) 0.0406(4) 0.0092(3) 0.0000(3) 0.0061(3)
    I2 0.0403(4) 0.0313(4) 0.0366(4) 0.0197(3) 0.0079(3) 0.0114(3)
    P1 0.0175(12) 0.0213(12) 0.0192(12) 0.0108(10) 0.0015(9) 0.0038(9)
    P2 0.0168(11) 0.0198(12) 0.0172(11) 0.0058(9) 0.0004(9) 0.0057(9)
    C1 0.025(4) 0.025(4) 0.026(4) 0.007(4) -0.003(4) -0.007(4)
    C2 0.028(4) 0.014(4) 0.024(4) 0.011(3) 0.003(3) 0.003(3)
    C3 0.030(4) 0.018(4) 0.021(4) 0.012(3) 0.007(3) -0.002(3)
    C4 0.036(5) 0.028(4) 0.015(4) 0.015(4) 0.012(3) -0.007(3)
    C5 0.035(4) 0.027(4) 0.017(4) 0.016(4) -0.001(3) -0.003(3)
    C6 0.030(6) 0.031(6) 0.052(8) 0.014(5) -0.012(5) -0.017(5)
    C7 0.042(7) 0.022(6) 0.046(7) 0.013(5) 0.000(5) 0.013(5)
    C8 0.026(6) 0.036(7) 0.055(8) 0.021(5) 0.005(5) -0.007(6)
    C9 0.057(8) 0.030(6) 0.034(7) 0.011(6) 0.027(6) 0.004(5)
    C10 0.086(11) 0.061(9) 0.016(6) 0.049(8) -0.010(6) -0.004(6)
    C11 0.043(7) 0.044(7) 0.032(6) 0.033(6) -0.007(5) 0.003(5)
    C12 0.011(4) 0.028(6) 0.037(6) 0.005(4) 0.013(4) 0.005(4)
    C13 0.024(5) 0.017(5) 0.045(7) 0.011(4) 0.005(4) 0.003(4)
    C14 0.027(5) 0.036(6) 0.026(5) 0.017(5) -0.003(4) 0.012(4)
    C15 0.033(6) 0.034(6) 0.029(5) 0.006(5) 0.005(4) 0.014(5)
    C16 0.031(6) 0.030(5) 0.023(5) 0.012(5) -0.004(4) 0.000(4)
    C1S 0.036(6) 0.018(5) 0.041(7) 0.009(5) 0.000(5) -0.006(5)
    C2S 0.040(7) 0.026(6) 0.047(7) 0.014(5) 0.015(5) 0.010(5)
    C3S 0.048(8) 0.031(6) 0.030(6) 0.015(5) 0.000(5) 0.004(4)
_geom_special_details
;
 All esds (except the esd in the dihedral angle between two l.s. planes)
 are estimated using the full covariance matrix.  The cell esds are taken
 into account individually in the estimation of esds in distances, angles
 and torsion angles; correlations between esds in cell parameters are only
 used when they are defined by crystal symmetry.  An approximate (isotropic)
 treatment of cell esds is used for estimating esds involving l.s. planes.
;
loop_
    _geom_bond_atom_site_label_1
    _geom_bond_atom_site_label_2
    _geom_bond_site_symmetry_2
    _geom_bond_distance
    _geom_bond_publ_flag
    Ir1 P2 . 2.251(2) ?
    Ir1 C5 . 2.264(9) ?
    Ir1 P1 . 2.265(2) ?
    Ir1 C3 . 2.265(9) ?
    Ir1 C4 . 2.267(9) ?
    Ir1 C1 . 2.291(10) ?
    Ir1 C2 . 2.301(9) ?
    Ir1 Zn1 . 2.4516(11) ?
    Zn1 I2 . 2.5819(13) ?
    Zn1 I1 . 2.5880(13) ?
    P1 C11 . 1.815(11) ?
    P1 C13 . 1.825(11) ?
    P1 C12 . 1.840(10) ?
    P2 C14 . 1.822(10) ?
    P2 C16 . 1.826(10) ?
    P2 C15 . 1.840(10) ?
    C1 C2 . 1.417(14) ?
    C1 C5 . 1.449(15) ?
    C1 C6 . 1.510(15) ?
    C2 C3 . 1.414(14) ?
    C2 C7 . 1.504(14) ?
    C3 C4 . 1.417(15) ?
    C3 C8 . 1.521(15) ?
    C4 C5 . 1.412(15) ?
    C4 C9 . 1.538(15) ?
    C5 C10 . 1.509(15) ?
    C6 H6A . 0.9800 ?
    C6 H6B . 0.9800 ?
    C6 H6C . 0.9800 ?
    C7 H7A . 0.9800 ?
    C7 H7B . 0.9800 ?
    C7 H7C . 0.9800 ?
    C8 H8A . 0.9800 ?
    C8 H8B . 0.9800 ?
    C8 H8C . 0.9800 ?
    C9 H9A . 0.9800 ?
    C9 H9B . 0.9800 ?
    C9 H9C . 0.9800 ?
    C10 H10A . 0.9800 ?
    C10 H10B . 0.9800 ?
    C10 H10C . 0.9800 ?
    C11 H11A . 0.9800 ?
    C11 H11B . 0.9800 ?
    C11 H11C . 0.9800 ?
    C12 H12A . 0.9800 ?
    C12 H12B . 0.9800 ?
    C12 H12C . 0.9800 ?
    C13 H13A . 0.9800 ?
    C13 H13B . 0.9800 ?
    C13 H13C . 0.9800 ?
    C14 H14A . 0.9800 ?
    C14 H14B . 0.9800 ?
    C14 H14C . 0.9800 ?
    C15 H15A . 0.9800 ?
    C15 H15B . 0.9800 ?
    C15 H15C . 0.9800 ?
    C16 H16A . 0.9800 ?
    C16 H16B . 0.9800 ?
    C16 H16C . 0.9800 ?
    C1S C3S 2_776 1.360(17) ?
    C1S C2S . 1.381(17) ?
    C1S H1S . 0.9500 ?
    C2S C3S . 1.393(18) ?
    C2S H2S . 0.9500 ?
    C3S H3S . 0.9500 ?
loop_
    _geom_angle_atom_site_label_1
    _geom_angle_atom_site_label_2
    _geom_angle_atom_site_label_3
    _geom_angle_site_symmetry_1
    _geom_angle_site_symmetry_3
    _geom_angle
    _geom_angle_publ_flag
    P2 Ir1 C5 . . 160.3(3) ?
    P2 Ir1 P1 . . 93.81(9) ?
    C5 Ir1 P1 . . 102.1(3) ?
    P2 Ir1 C3 . . 101.5(3) ?
    C5 Ir1 C3 . . 61.2(4) ?
    P1 Ir1 C3 . . 162.4(3) ?
    P2 Ir1 C4 . . 133.0(3) ?
    C5 Ir1 C4 . . 36.3(4) ?
    P1 Ir1 C4 . . 131.8(3) ?
    C3 Ir1 C4 . . 36.4(4) ?
    P2 Ir1 C1 . . 127.8(3) ?
    C5 Ir1 C1 . . 37.1(4) ?
    P1 Ir1 C1 . . 103.0(3) ?
    C3 Ir1 C1 . . 60.6(4) ?
    C4 Ir1 C1 . . 60.6(4) ?
    P2 Ir1 C2 . . 99.7(3) ?
    C5 Ir1 C2 . . 60.8(4) ?
    P1 Ir1 C2 . . 132.8(3) ?
    C3 Ir1 C2 . . 36.1(4) ?
    C4 Ir1 C2 . . 60.1(4) ?
    C1 Ir1 C2 . . 36.0(4) ?
    P2 Ir1 Zn1 . . 91.35(7) ?
    C5 Ir1 Zn1 . . 100.5(3) ?
    P1 Ir1 Zn1 . . 88.74(7) ?
    C3 Ir1 Zn1 . . 99.4(3) ?
    C4 Ir1 Zn1 . . 80.8(3) ?
    C1 Ir1 Zn1 . . 137.2(3) ?
    C2 Ir1 Zn1 . . 135.3(2) ?
    Ir1 Zn1 I2 . . 126.73(5) ?
    Ir1 Zn1 I1 . . 127.19(5) ?
    I2 Zn1 I1 . . 105.11(4) ?
    C11 P1 C13 . . 99.5(5) ?
    C11 P1 C12 . . 100.2(6) ?
    C13 P1 C12 . . 100.5(5) ?
    C11 P1 Ir1 . . 115.7(4) ?
    C13 P1 Ir1 . . 121.9(3) ?
    C12 P1 Ir1 . . 115.6(4) ?
    C14 P2 C16 . . 100.7(5) ?
    C14 P2 C15 . . 100.1(5) ?
    C16 P2 C15 . . 98.6(5) ?
    C14 P2 Ir1 . . 115.9(4) ?
    C16 P2 Ir1 . . 121.8(3) ?
    C15 P2 Ir1 . . 116.2(4) ?
    C2 C1 C5 . . 107.5(9) ?
    C2 C1 C6 . . 125.9(10) ?
    C5 C1 C6 . . 126.3(10) ?
    C2 C1 Ir1 . . 72.4(6) ?
    C5 C1 Ir1 . . 70.4(5) ?
    C6 C1 Ir1 . . 127.9(8) ?
    C3 C2 C1 . . 108.6(9) ?
    C3 C2 C7 . . 124.2(9) ?
    C1 C2 C7 . . 126.9(10) ?
    C3 C2 Ir1 . . 70.6(5) ?
    C1 C2 Ir1 . . 71.7(6) ?
    C7 C2 Ir1 . . 128.4(8) ?
    C2 C3 C4 . . 107.8(9) ?
    C2 C3 C8 . . 127.2(10) ?
    C4 C3 C8 . . 123.8(10) ?
    C2 C3 Ir1 . . 73.3(5) ?
    C4 C3 Ir1 . . 71.9(5) ?
    C8 C3 Ir1 . . 130.4(7) ?
    C5 C4 C3 . . 109.0(9) ?
    C5 C4 C9 . . 123.7(11) ?
    C3 C4 C9 . . 126.4(10) ?
    C5 C4 Ir1 . . 71.7(5) ?
    C3 C4 Ir1 . . 71.7(5) ?
    C9 C4 Ir1 . . 130.9(7) ?
    C4 C5 C1 . . 107.0(9) ?
    C4 C5 C10 . . 125.0(11) ?
    C1 C5 C10 . . 126.6(11) ?
    C4 C5 Ir1 . . 72.0(5) ?
    C1 C5 Ir1 . . 72.5(5) ?
    C10 C5 Ir1 . . 131.1(8) ?
    C1 C6 H6A . . 109.5 ?
    C1 C6 H6B . . 109.5 ?
    H6A C6 H6B . . 109.5 ?
    C1 C6 H6C . . 109.5 ?
    H6A C6 H6C . . 109.5 ?
    H6B C6 H6C . . 109.5 ?
    C2 C7 H7A . . 109.5 ?
    C2 C7 H7B . . 109.5 ?
    H7A C7 H7B . . 109.5 ?
    C2 C7 H7C . . 109.5 ?
    H7A C7 H7C . . 109.5 ?
    H7B C7 H7C . . 109.5 ?
    C3 C8 H8A . . 109.5 ?
    C3 C8 H8B . . 109.5 ?
    H8A C8 H8B . . 109.5 ?
    C3 C8 H8C . . 109.5 ?
    H8A C8 H8C . . 109.5 ?
    H8B C8 H8C . . 109.5 ?
    C4 C9 H9A . . 109.5 ?
    C4 C9 H9B . . 109.5 ?
    H9A C9 H9B . . 109.5 ?
    C4 C9 H9C . . 109.5 ?
    H9A C9 H9C . . 109.5 ?
    H9B C9 H9C . . 109.5 ?
    C5 C10 H10A . . 109.5 ?
    C5 C10 H10B . . 109.5 ?
    H10A C10 H10B . . 109.5 ?
    C5 C10 H10C . . 109.5 ?
    H10A C10 H10C . . 109.5 ?
    H10B C10 H10C . . 109.5 ?
    P1 C11 H11A . . 109.5 ?
    P1 C11 H11B . . 109.5 ?
    H11A C11 H11B . . 109.5 ?
    P1 C11 H11C . . 109.5 ?
    H11A C11 H11C . . 109.5 ?
    H11B C11 H11C . . 109.5 ?
    P1 C12 H12A . . 109.5 ?
    P1 C12 H12B . . 109.5 ?
    H12A C12 H12B . . 109.5 ?
    P1 C12 H12C . . 109.5 ?
    H12A C12 H12C . . 109.5 ?
    H12B C12 H12C . . 109.5 ?
    P1 C13 H13A . . 109.5 ?
    P1 C13 H13B . . 109.5 ?
    H13A C13 H13B . . 109.5 ?
    P1 C13 H13C . . 109.5 ?
    H13A C13 H13C . . 109.5 ?
    H13B C13 H13C . . 109.5 ?
    P2 C14 H14A . . 109.5 ?
    P2 C14 H14B . . 109.5 ?
    H14A C14 H14B . . 109.5 ?
    P2 C14 H14C . . 109.5 ?
    H14A C14 H14C . . 109.5 ?
    H14B C14 H14C . . 109.5 ?
    P2 C15 H15A . . 109.5 ?
    P2 C15 H15B . . 109.5 ?
    H15A C15 H15B . . 109.5 ?
    P2 C15 H15C . . 109.5 ?
    H15A C15 H15C . . 109.5 ?
    H15B C15 H15C . . 109.5 ?
    P2 C16 H16A . . 109.5 ?
    P2 C16 H16B . . 109.5 ?
    H16A C16 H16B . . 109.5 ?
    P2 C16 H16C . . 109.5 ?
    H16A C16 H16C . . 109.5 ?
    H16B C16 H16C . . 109.5 ?
    C3S C1S C2S 2_776 . 119.9(11) ?
    C3S C1S H1S 2_776 . 120.0 ?
    C2S C1S H1S . . 120.0 ?
    C1S C2S C3S . . 119.9(11) ?
    C1S C2S H2S . . 120.1 ?
    C3S C2S H2S . . 120.1 ?
    C1S C3S C2S 2_776 . 120.2(11) ?
    C1S C3S H3S 2_776 . 119.9 ?
    C2S C3S H3S . . 119.9 ?
loop_
    _geom_torsion_atom_site_label_1
    _geom_torsion_atom_site_label_2
    _geom_torsion_atom_site_label_3
    _geom_torsion_atom_site_label_4
    _geom_torsion_site_symmetry_1
    _geom_torsion_site_symmetry_2
    _geom_torsion_site_symmetry_3
    _geom_torsion_site_symmetry_4
    _geom_torsion
    _geom_torsion_publ_flag
    C5 C1 C2 C3 . . . . 0.8(11) ?
    C6 C1 C2 C3 . . . . 174.3(10) ?
    Ir1 C1 C2 C3 . . . . -61.2(7) ?
    C5 C1 C2 C7 . . . . -173.2(10) ?
    C6 C1 C2 C7 . . . . 0.3(17) ?
    Ir1 C1 C2 C7 . . . . 124.7(11) ?
    C5 C1 C2 Ir1 . . . . 62.1(7) ?
    C6 C1 C2 Ir1 . . . . -124.5(11) ?
    C1 C2 C3 C4 . . . . -2.1(11) ?
    C7 C2 C3 C4 . . . . 172.1(10) ?
    Ir1 C2 C3 C4 . . . . -64.1(7) ?
    C1 C2 C3 C8 . . . . -169.6(10) ?
    C7 C2 C3 C8 . . . . 4.6(16) ?
    Ir1 C2 C3 C8 . . . . 128.5(10) ?
    C1 C2 C3 Ir1 . . . . 61.9(7) ?
    C7 C2 C3 Ir1 . . . . -123.9(10) ?
    C2 C3 C4 C5 . . . . 2.7(11) ?
    C8 C3 C4 C5 . . . . 170.7(9) ?
    Ir1 C3 C4 C5 . . . . -62.4(6) ?
    C2 C3 C4 C9 . . . . -167.2(10) ?
    C8 C3 C4 C9 . . . . 0.8(16) ?
    Ir1 C3 C4 C9 . . . . 127.8(10) ?
    C2 C3 C4 Ir1 . . . . 65.0(7) ?
    C8 C3 C4 Ir1 . . . . -127.0(10) ?
    C3 C4 C5 C1 . . . . -2.1(10) ?
    C9 C4 C5 C1 . . . . 168.1(10) ?
    Ir1 C4 C5 C1 . . . . -64.5(7) ?
    C3 C4 C5 C10 . . . . -169.6(10) ?
    C9 C4 C5 C10 . . . . 0.6(15) ?
    Ir1 C4 C5 C10 . . . . 128.0(10) ?
    C3 C4 C5 Ir1 . . . . 62.4(6) ?
    C9 C4 C5 Ir1 . . . . -127.4(10) ?
    C2 C1 C5 C4 . . . . 0.8(11) ?
    C6 C1 C5 C4 . . . . -172.6(10) ?
    Ir1 C1 C5 C4 . . . . 64.2(6) ?
    C2 C1 C5 C10 . . . . 168.1(10) ?
    C6 C1 C5 C10 . . . . -5.4(17) ?
    Ir1 C1 C5 C10 . . . . -128.6(11) ?
    C2 C1 C5 Ir1 . . . . -63.4(7) ?
    C6 C1 C5 Ir1 . . . . 123.2(11) ?
    C3S C1S C2S C3S 2_776 . . . 0(2) ?
    C1S C2S C3S C1S . . . 2_776 0(2) ?
_shelx_space_group_comment
;
The symmetry employed for this shelxl refinement is uniquely defined
by the following loop, which should always be used as a source of
symmetry information in preference to the above space-group names.
They are only intended as comments.
;
_shelx_estimated_absorpt_T_min     0.252
_shelx_estimated_absorpt_T_max     0.846
_shelx_hkl_file
;
  -1   1   0 708.248 11.8326  -2
   1   0   0 708.248 11.8326   1
  -2   2   0 699.237 14.4834  -2
   2   0   0 699.237 14.4834   1
   3   0   0 655.708 5.95238   1
   4   0   0 5788.13 37.0833   1
   5   0   0 219.671 4.92002   1
   6   0   0 2215.40 19.2773   1
   7   0   0 116.844 4.79373   1
  -8   7   1 730.653 29.9439  -2
   8   0   0 730.653 29.9439   1
  -9   8   1 32.6935 16.9084  -2
   9   0   0 32.6935 16.9084   1
 -10   9   1 1167.03 28.2696  -2
  10   0   0 1167.03 28.2696   1
 -11   9   1 165.078 27.8910  -2
 -11   1   0 165.078 27.8910   1
 -10   8   1 189.958 19.9327  -2
 -10   1   0 189.958 19.9327   1
  -9   7   1 652.566 20.3501  -2
  -9   1   0 652.566 20.3501   1
  -8   6   1 289.456 34.0068  -2
  -8   1   0 289.456 34.0068   1
  -7   1   0 4.65829 3.83162   1
  -6   1   0 1391.22 14.3420   1
  -5   1   0 965.953 8.79979   1
  -4   1   0 5.96094 1.65575   1
  -3   1   0 6.73450 1.31071   1
  -2   1   0 4540.28 75.8775  -2
  -2   1   0 4540.28 75.8775   1
   1   0   0 2203.98 69.0655  -2
  -1   1   0 2203.98 69.0655   1
   0   1   0 3300.10 25.2423  -2
   0   1   0 3300.10 25.2423   1
  -1   2   0 1797.42 15.0659  -2
   1   1   0 1797.42 15.0659   1
  -2   3   0 2165.92 22.5672  -2
   2   1   0 2165.92 22.5672   1
   3   1   0 1099.04 9.10273   1
   4   1   0 2961.33 21.8348   1
   5   1   0 182.144 5.13813   1
   6   1   0 77.5231 4.70571   1
   7   1   0 307.555 9.36514   1
  -8   8   1 796.818 39.9530  -2
   8   1   0 796.818 39.9530   1
  -9   9   1 317.368 24.7781  -2
   9   1   0 317.368 24.7781   1
 -10  10   1 206.421 25.3224  -2
  10   1   0 206.421 25.3224   1
 -11   8   1 217.780 23.2174  -2
 -11   2   0 217.780 23.2174   1
 -10   7   1 555.611 21.7223  -2
 -10   2   0 555.611 21.7223   1
  -9   6   1 337.803 18.9864  -2
  -9   2   0 337.803 18.9864   1
  -8   2   0 167.365 5.83236   1
  -7   2   0 41.0180 2.99750   1
  -6   2   0 421.924 6.10230   1
  -5   2   0 1365.21 11.5626   1
  -4   2   0 3133.48 21.9423   1
  -3   2   0 27.5287 1.98127   1
   2   0   0 682.054 29.4656  -2
  -2   2   0 682.054 29.4656   1
   1   1   0 2033.87 60.5470  -2
  -1   2   0 2033.87 60.5470   1
   0   2   0 3777.95 26.9830  -2
   0   2   0 3777.95 26.9830   1
  -1   3   0 620.416 8.28505  -2
   1   2   0 620.416 8.28505   1
  -2   4   0 523.956 8.68980  -2
   2   2   0 523.956 8.68980   1
  -3   5   0 672.559 31.5046  -2
   3   2   0 672.559 31.5046   1
   4   2   0 152.693 4.97083   1
   5   2   0 726.605 9.91694   1
   6   2   0 399.426 8.45600   1
   7   2   0 180.386 8.93185   1
  -8   9   1 112.758 42.0281  -2
   8   2   0 112.758 42.0281   1
  -9  10   1 302.751 30.9973  -2
   9   2   0 302.751 30.9973   1
 -10  11   1 185.813 30.7004  -2
  10   2   0 185.813 30.7004   1
 -12   8   1 147.586 49.2006  -2
 -12   3   0 147.586 49.2006   1
 -11   7   1 28.7353 40.6653  -2
 -11   3   0 28.7353 40.6653   1
 -10   6   1 537.174 19.0396  -2
 -10   3   0 537.174 19.0396   1
  -9   5   1 421.391 18.6701  -2
  -9   3   0 421.391 18.6701   1
  -8   4   1 86.3371 29.0331  -2
  -8   3   0 86.3371 29.0331   1
  -7   3   0 35.1006 3.38164   1
  -6   3   0 1978.89 15.6553   1
  -5   3   0 46.4208 2.81592   1
  -4   3   0 1147.27 9.03773   1
  -3   3   0 1012.40 8.08515   1
   2   1   0 4510.92 135.456  -2
  -2   3   0 4510.92 135.456   1
   1   2   0 189.663 6.66579  -2
  -1   3   0 189.663 6.66579   1
   0   3   0 5389.79 39.9446  -2
   0   3   0 5389.79 39.9446   1
  -1   4   0 921.246 10.9332  -2
   1   3   0 921.246 10.9332   1
  -2   5   0 2004.43 18.6552  -2
   2   3   0 2004.43 18.6552   1
  -3   6   0 364.341 24.7162  -2
   3   3   0 364.341 24.7162   1
   4   3   0 2156.27 20.4093   1
   5   3   0 75.4697 5.38791   1
   6   3   0 143.854 8.66759   1
   7   3   0 118.495 9.68225   1
  -8  10   1 787.662 55.9245  -2
   8   3   0 787.662 55.9245   1
  -9  11   1 -20.523 30.9257  -2
   9   3   0 -20.523 30.9257   1
 -12   7   1 90.0607 65.6480  -2
 -12   4   0 90.0607 65.6480   1
 -11   6   1 198.248 28.1147  -2
 -11   4   0 198.248 28.1147   1
 -10   5   1 37.9321 18.6852  -2
 -10   4   0 37.9321 18.6852   1
  -9   4   1 1852.53 35.3039  -2
  -9   4   0 1852.53 35.3039   1
  -8   3   1 248.631 29.4250  -2
  -8   4   0 248.631 29.4250   1
  -7   4   0 15.5395 3.27181   1
  -6   4   0 120.880 4.00025   1
  -5   4   0 3498.24 24.8036   1
  -4   4   0 609.022 6.12526   1
  -3   4   0 427.192 5.38661   1
   2   2   0 154.412 12.5707  -2
  -2   4   0 154.412 12.5707   1
   1   3   0 2178.77 22.2979  -2
  -1   4   0 2178.77 22.2979   1
   0   4   0 163.455 5.10665  -2
   0   4   0 163.455 5.10665   1
  -1   5   0 3098.47 27.1193  -2
   1   4   0 3098.47 27.1193   1
  -2   6   0 2483.86 25.9402  -2
   2   4   0 2483.86 25.9402   1
  -3   7   0 613.801 31.1718  -2
   3   4   0 613.801 31.1718   1
   4   4   0 2.65693 4.37924   1
   5   4   0 771.755 12.4680   1
   6   4   0 49.7261 9.55972   1
   7   4   0 -6.2367 9.66847   1
  -8  11   1 327.642 56.6532  -2
   8   4   0 327.642 56.6532   1
  -9  12   1 423.191 56.9804  -2
   9   4   0 423.191 56.9804   1
 -12   6   1 351.467 38.9901  -2
 -12   5   0 351.467 38.9901   1
 -11   5   1 635.914 33.3630  -2
 -11   5   0 635.914 33.3630   1
 -10   4   1 613.238 23.6851  -2
 -10   5   0 613.238 23.6851   1
  -9   3   1 503.126 18.9974  -2
  -9   5   0 503.126 18.9974   1
  -8   2   1 555.515 24.7738  -2
  -8   5   0 555.515 24.7738   1
  -7   5   0 692.960 8.51823   1
  -6   5   0 2904.61 24.0834   1
  -5   5   0 2393.98 20.7068   1
  -4   5   0 106.535 3.96976   1
  -3   5   0 96.5496 4.11683   1
   2   3   0 4993.21 68.2357  -2
  -2   5   0 4993.21 68.2357   1
   1   4   0 4393.68 42.8129  -2
  -1   5   0 4393.68 42.8129   1
   0   5   0 1989.99 20.4920  -2
   0   5   0 1989.99 20.4920   1
  -1   6   0 919.154 13.5188  -2
   1   5   0 919.154 13.5188   1
  -2   7   0 386.193 13.3723  -2
   2   5   0 386.193 13.3723   1
  -3   8   0 2428.94 35.6855  -2
   3   5   0 2428.94 35.6855   1
   4   5   0 1290.45 20.2989   1
   5   5   0 745.124 18.8259   1
   6   5   0 -4.7797 9.65424   1
   7   5   0 101.654 11.9858   1
  -8  12   1 207.334 41.5325  -2
   8   5   0 207.334 41.5325   1
 -12   5   1 413.676 34.4364  -2
 -12   6   0 413.676 34.4364   1
 -11   4   1 44.1960 20.6863  -2
 -11   6   0 44.1960 20.6863   1
 -10   3   1 229.081 17.3538  -2
 -10   6   0 229.081 17.3538   1
  -9   2   1 455.941 19.8114  -2
  -9   6   0 455.941 19.8114   1
  -8   6   0 855.596 13.6949   1
  -7   6   0 37.6797 4.63296   1
  -6   6   0 743.548 11.0887   1
  -5   6   0 30.0108 3.36229   1
  -4   6   0 224.229 5.91902   1
  -3   6   0 722.358 11.1033   1
   2   4   0 4990.46 47.7873  -2
  -2   6   0 4990.46 47.7873   1
   1   5   0 276.215 11.2320  -2
  -1   6   0 276.215 11.2320   1
   0   6   0 45.5410 5.96283  -2
   0   6   0 45.5410 5.96283   1
  -1   7   0 647.228 14.1784  -2
   1   6   0 647.228 14.1784   1
  -2   8   0 1480.26 25.7286  -2
   2   6   0 1480.26 25.7286   1
  -3   9   0 419.238 19.8058  -2
   3   6   0 419.238 19.8058   1
   4   6   0 892.711 22.1005   1
   5   6   0 7.65203 10.4565   1
   6   6   0 290.902 15.4384   1
   7   6   0 39.0909 12.5143   1
 -12   4   1 72.1670 35.4577  -2
 -12   7   0 72.1670 35.4577   1
 -11   3   1 536.882 31.2581  -2
 -11   7   0 536.882 31.2581   1
 -10   2   1 23.3646 18.0437  -2
 -10   7   0 23.3646 18.0437   1
  -9   1   1 208.336 18.0689  -2
  -9   7   0 208.336 18.0689   1
  -8   0   1 66.8096 42.3651  -2
  -8   7   0 66.8096 42.3651   1
  -7   7   0 879.759 12.3581   1
  -6   7   0 164.352 6.36603   1
  -5   7   0 608.076 9.62827   1
  -4   7   0 275.646 9.16899   1
   3   4   0 235.555 27.9757  -2
  -3   7   0 235.555 27.9757   1
   2   5   0 151.641 12.6387  -2
  -2   7   0 151.641 12.6387   1
   1   6   0 2073.73 32.6476  -2
  -1   7   0 2073.73 32.6476   1
   0   7   0 435.213 11.2699  -2
   0   7   0 435.213 11.2699   1
  -1   8   0 256.337 12.8611  -2
   1   7   0 256.337 12.8611   1
  -2   9   0 490.787 19.6399  -2
   2   7   0 490.787 19.6399   1
  -3  10   0 845.267 28.5499  -2
   3   7   0 845.267 28.5499   1
   4   7   0 -5.1412 11.6901   1
   5   7   0 109.075 12.9753   1
   6   7   0 153.702 14.4103   1
 -11   2   1 72.6401 25.5199  -2
 -11   8   0 72.6401 25.5199   1
 -10   1   1 141.305 20.1931  -2
 -10   8   0 141.305 20.1931   1
  -9   0   1 112.993 17.7457  -2
  -9   8   0 112.993 17.7457   1
  -8  -1   1 122.080 50.8978  -2
  -8   8   0 122.080 50.8978   1
  -7   8   0 787.649 16.4287   1
  -6   8   0 695.697 10.4314   1
  -5   8   0 0.28355 5.30706   1
  -4   8   0 -3.8129 5.82002   1
   3   5   0 1546.80 53.6379  -2
  -3   8   0 1546.80 53.6379   1
   2   6   0 864.304 23.7668  -2
  -2   8   0 864.304 23.7668   1
   1   7   0 672.290 23.9025  -2
  -1   8   0 672.290 23.9025   1
   0   8   0 504.394 15.7810  -2
   0   8   0 504.394 15.7810   1
  -1   9   0 604.841 18.6148  -2
   1   8   0 604.841 18.6148   1
  -2  10   0 49.9303 20.7801  -2
   2   8   0 49.9303 20.7801   1
  -3  11   0 940.437 29.8913  -2
   3   8   0 940.437 29.8913   1
   4   8   0 280.927 17.1624   1
   5   8   0 1.11371 12.7065   1
 -11   1   1 790.241 39.9678  -2
 -11   9   0 790.241 39.9678   1
 -10   0   1 84.9673 21.1940  -2
 -10   9   0 84.9673 21.1940   1
  -9  -1   1 166.778 22.1707  -2
  -9   9   0 166.778 22.1707   1
  -8  -2   1 30.6910 53.4375  -2
  -8   9   0 30.6910 53.4375   1
  -7   9   0 262.887 12.8731   1
  -6   9   0 428.855 12.9388   1
  -5   9   0 1294.03 20.0166   1
  -4   9   0 22.2644 6.92479   1
   3   6   0 98.9784 27.2118  -2
  -3   9   0 98.9784 27.2118   1
   2   7   0 707.879 28.3184  -2
  -2   9   0 707.879 28.3184   1
   1   8   0 912.198 21.9997  -2
  -1   9   0 912.198 21.9997   1
   0   9   0 55.4014 14.7347  -2
   0   9   0 55.4014 14.7347   1
  -1  10   0 573.656 22.3053  -2
   1   9   0 573.656 22.3053   1
  -2  11   0 324.799 23.3025  -2
   2   9   0 324.799 23.3025   1
  -3  12   0 55.8992 25.5350  -2
   3   9   0 55.8992 25.5350   1
   4   9   0 142.433 15.9074   1
 -11   0   1 848.247 37.1985  -2
 -11  10   0 848.247 37.1985   1
 -10  -1   1 74.5226 24.0689  -2
 -10  10   0 74.5226 24.0689   1
  -9  -2   1 139.264 23.0073  -2
  -9  10   0 139.264 23.0073   1
  -8  -3   1 100.090 36.4885  -2
  -8  10   0 100.090 36.4885   1
  -7  10   0 2098.56 32.8604   1
  -6  10   0 -4.3280 9.93723   1
  -5  10   0 139.213 12.8363   1
  -4  10   0 16.1107 11.2764   1
   3   7   0 1588.57 50.7486  -2
  -3  10   0 1588.57 50.7486   1
   2   8   0 36.5218 28.0466  -2
  -2  10   0 36.5218 28.0466   1
   1   9   0 1535.84 35.8396  -2
  -1  10   0 1535.84 35.8396   1
   0  10   0 -12.211 21.1297  -2
   0  10   0 -12.211 21.1297   1
  -1  11   0 420.130 28.0385  -2
   1  10   0 420.130 28.0385   1
  -2  12   0 6.80568 30.3795  -2
   2  10   0 6.80568 30.3795   1
   3  10   0 905.178 31.7474   1
 -10  -2   1 40.7029 26.7501  -2
 -10  11   0 40.7029 26.7501   1
  -9  -3   1 414.800 29.4790  -2
  -9  11   0 414.800 29.4790   1
  -8  -4   1 91.4274 45.7981  -2
  -8  11   0 91.4274 45.7981   1
  -7  11   0 307.828 17.8549   1
  -6  11   0 69.9258 12.6343   1
  -5  11   0 336.015 16.9847   1
  -4  11   0 174.002 15.4340   1
   3   8   0 1073.85 43.7538  -2
  -3  11   0 1073.85 43.7538   1
   2   9   0 109.655 31.8364  -2
  -2  11   0 109.655 31.8364   1
   1  10   0 50.9584 28.5640  -2
  -1  11   0 50.9584 28.5640   1
   0  11   0 -18.231 19.2175  -2
   0  11   0 -18.231 19.2175   1
  -1  12   0 988.704 36.8075  -2
   1  11   0 988.704 36.8075   1
  -9  -4   1 29.9097 28.3778  -2
  -9  12   0 29.9097 28.3778   1
  -8  -5   1 53.1020 41.6533  -2
  -8  12   0 53.1020 41.6533   1
  -7  12   0 142.277 14.6760   1
  -6  12   0 62.3068 13.5920   1
  -5  12   0 327.586 17.6086   1
  -4  12   0 290.209 18.2936   1
   3   9   0 22.2877 33.1600  -2
  -3  12   0 22.2877 33.1600   1
   2  10   0 158.061 31.8980  -2
  -2  12   0 158.061 31.8980   1
   1  11   0 455.954 34.8860  -2
  -1  12   0 455.954 34.8860   1
  -7  13   0 228.398 28.7893   1
  -6  13   0 14.3275 15.3753   1
  -5  13   0 16.1130 17.0086   1
  -4  13   0 56.4507 17.8095   1
   4 -13   1 44.8767 17.5088   1
   5 -13   1 653.984 26.8303   1
   6 -13   1 7.35988 14.7997   1
   7 -13   1 -0.3469 13.1485   1
  -1 -11   1 39.1422 30.7494  -2
   1 -12   1 39.1422 30.7494   1
  -2 -10   1 338.124 29.7120  -2
   2 -12   1 338.124 29.7120   1
  -3  -9   1 42.4211 30.0925  -2
   3 -12   1 42.4211 30.0925   1
   4 -12   1 158.053 15.9076   1
   5 -12   1 33.8631 12.8535   1
   6 -12   1 417.760 19.5275   1
   7 -12   1 14.2313 12.3939   1
  -8  -5   2 71.7632 52.1876  -2
   8 -12   1 71.7632 52.1876   1
  -9  -4   2 229.382 48.0094  -2
   9 -12   1 229.382 48.0094   1
   1 -12   1 12.3928 22.2081  -2
  -1 -11   1 12.3928 22.2081   1
   0 -11   1 941.536 31.0525  -2
   0 -11   1 941.536 31.0525   1
  -1 -10   1 179.806 27.6880  -2
   1 -11   1 179.806 27.6880   1
  -2  -9   1 35.2774 26.9056  -2
   2 -11   1 35.2774 26.9056   1
  -3  -8   1 61.3346 32.4422  -2
   3 -11   1 61.3346 32.4422   1
   4 -11   1 837.519 22.8940   1
   5 -11   1 145.071 13.7539   1
   6 -11   1 333.061 16.2808   1
   7 -11   1 6.64850 12.4498   1
  -8  -4   2 282.326 46.7722  -2
   8 -11   1 282.326 46.7722   1
  -9  -3   2 107.630 24.8287  -2
   9 -11   1 107.630 24.8287   1
 -10  -2   2 502.181 30.5255  -2
  10 -11   1 502.181 30.5255   1
  -3 -10   1 19.0519 17.9787   1
   2 -12   1 436.415 33.9999  -2
  -2 -10   1 436.415 33.9999   1
   1 -11   1 280.418 26.1310  -2
  -1 -10   1 280.418 26.1310   1
   0 -10   1 52.7628 22.1054  -2
   0 -10   1 52.7628 22.1054   1
  -1  -9   1 26.6601 20.2206  -2
   1 -10   1 26.6601 20.2206   1
  -2  -8   1 818.385 30.4779  -2
   2 -10   1 818.385 30.4779   1
  -3  -7   1 124.312 31.0209  -2
   3 -10   1 124.312 31.0209   1
   4 -10   1 150.917 13.1161   1
   5 -10   1 157.912 10.4083   1
   6 -10   1 637.744 21.8691   1
   7 -10   1 113.882 11.5955   1
  -8  -3   2 430.727 64.5686  -2
   8 -10   1 430.727 64.5686   1
  -9  -2   2 302.447 23.8164  -2
   9 -10   1 302.447 23.8164   1
 -10  -1   2 102.330 21.9993  -2
  10 -10   1 102.330 21.9993   1
 -11   0   2 61.6085 25.4892  -2
  11 -10   1 61.6085 25.4892   1
  -4  -9   1 635.005 26.4076   1
   3 -12   1 19.1844 31.2724  -2
  -3  -9   1 19.1844 31.2724   1
   2 -11   1 31.2967 20.6871  -2
  -2  -9   1 31.2967 20.6871   1
   1 -10   1 -24.118 17.5827  -2
  -1  -9   1 -24.118 17.5827   1
   0  -9   1 3174.04 42.4322  -2
   0  -9   1 3174.04 42.4322   1
  -1  -8   1 316.986 15.9846  -2
   1  -9   1 316.986 15.9846   1
  -2  -7   1 477.857 20.1233  -2
   2  -9   1 477.857 20.1233   1
  -3  -6   1 31.9052 22.6458  -2
   3  -9   1 31.9052 22.6458   1
   4  -9   1 1157.71 20.9517   1
   5  -9   1 24.4128 6.52142   1
   6  -9   1 1499.97 21.7751   1
   7  -9   1 44.6640 9.47382   1
  -8  -2   2 270.967 57.6284  -2
   8  -9   1 270.967 57.6284   1
  -9  -1   2 85.4996 21.5070  -2
   9  -9   1 85.4996 21.5070   1
 -10   0   2 872.139 26.9160  -2
  10  -9   1 872.139 26.9160   1
 -11   1   2 243.434 24.6922  -2
  11  -9   1 243.434 24.6922   1
  -5  -8   1 446.952 20.6585   1
  -4  -8   1 -4.9189 11.8565   1
   3 -11   1 -38.487 26.0184  -2
  -3  -8   1 -38.487 26.0184   1
   2 -10   1 705.924 24.8767  -2
  -2  -8   1 705.924 24.8767   1
   1  -9   1 846.307 20.6494  -2
  -1  -8   1 846.307 20.6494   1
   0  -8   1 1386.68 23.8681  -2
   0  -8   1 1386.68 23.8681   1
  -1  -7   1 751.900 15.3648  -2
   1  -8   1 751.900 15.3648   1
  -2  -6   1 1003.40 24.4403  -2
   2  -8   1 1003.40 24.4403   1
  -3  -5   1 765.650 37.4665  -2
   3  -8   1 765.650 37.4665   1
   4  -8   1 1206.35 16.5970   1
   5  -8   1 229.685 7.61383   1
   6  -8   1 152.105 6.55913   1
   7  -8   1 79.2394 7.92467   1
   8  -8   1 876.571 16.5353   1
  -9   0   2 667.495 22.1447  -2
   9  -8   1 667.495 22.1447   1
 -10   1   2 309.616 21.4177  -2
  10  -8   1 309.616 21.4177   1
 -11   2   2 81.6606 26.1346  -2
  11  -8   1 81.6606 26.1346   1
  -6  -7   1 151.816 14.4740   1
  -5  -7   1 438.277 19.7606   1
  -4  -7   1 413.275 17.9937   1
   3 -10   1 52.3354 20.4938  -2
  -3  -7   1 52.3354 20.4938   1
   2  -9   1 282.385 18.8706  -2
  -2  -7   1 282.385 18.8706   1
   1  -8   1 1226.33 17.7716  -2
  -1  -7   1 1226.33 17.7716   1
   0  -7   1 1117.06 15.5853  -2
   0  -7   1 1117.06 15.5853   1
  -1  -6   1 719.575 16.6986  -2
   1  -7   1 719.575 16.6986   1
  -2  -5   1 539.155 16.4724  -2
   2  -7   1 539.155 16.4724   1
   3  -7   1 977.630 13.6553   1
   4  -7   1 312.621 8.78390   1
   5  -7   1 513.731 8.05500   1
   6  -7   1 189.831 5.52999   1
   7  -7   1 205.380 6.78543   1
   8  -7   1 4.99744 5.99685   1
  -9   1   2 707.753 21.5339  -2
   9  -7   1 707.753 21.5339   1
 -10   2   2 432.182 19.2129  -2
  10  -7   1 432.182 19.2129   1
 -11   3   2 49.6431 32.2632  -2
  11  -7   1 49.6431 32.2632   1
 -12   4   2 258.786 81.3299  -2
  12  -7   1 258.786 81.3299   1
  -7  -6   1 23.1853 12.3717   1
  -6  -6   1 631.232 20.2375   1
  -5  -6   1 -17.919 11.0365   1
  -4  -6   1 18.9102 11.0693   1
   3  -9   1 137.414 18.0131  -2
  -3  -6   1 137.414 18.0131   1
   2  -8   1 2310.31 27.4137  -2
  -2  -6   1 2310.31 27.4137   1
   1  -7   1 677.095 13.4462  -2
  -1  -6   1 677.095 13.4462   1
   0  -6   1 2533.10 24.8478  -2
   0  -6   1 2533.10 24.8478   1
  -1  -5   1 218.621 10.5568  -2
   1  -6   1 218.621 10.5568   1
  -2  -4   1 1766.29 23.4064  -2
   2  -6   1 1766.29 23.4064   1
  -3  -3   1 633.143 32.6849  -2
   3  -6   1 633.143 32.6849   1
   4  -6   1 3173.51 25.6554   1
   5  -6   1 347.943 6.80344   1
   6  -6   1 43.7953 4.10862   1
   7  -6   1 70.4208 5.02054   1
  -8   1   2 2381.53 71.8012  -2
   8  -6   1 2381.53 71.8012   1
  -9   2   2 56.8262 16.4850  -2
   9  -6   1 56.8262 16.4850   1
 -10   3   2 291.947 16.9680  -2
  10  -6   1 291.947 16.9680   1
 -11   4   2 79.4543 26.0628  -2
  11  -6   1 79.4543 26.0628   1
 -12   5   2 427.573 32.5095  -2
  12  -6   1 427.573 32.5095   1
  -8  12   0 73.6504 46.6742  -2
  -8  -5   1 73.6504 46.6742   1
  -7  -5   1 6.77650 11.0184   1
  -6  -5   1 -12.599 9.46452   1
  -5  -5   1 566.938 18.3213   1
  -4  -5   1 502.441 11.1559   1
   3  -8   1 503.120 19.7980  -2
  -3  -5   1 503.120 19.7980   1
   2  -7   1 1030.19 16.2244  -2
  -2  -5   1 1030.19 16.2244   1
   1  -6   1 719.227 11.5144  -2
  -1  -5   1 719.227 11.5144   1
   0  -5   1 433.537 8.25523  -2
   0  -5   1 433.537 8.25523   1
  -1  -4   1 1736.58 20.4485  -2
   1  -5   1 1736.58 20.4485   1
  -2  -3   1 3913.24 33.5885  -2
   2  -5   1 3913.24 33.5885   1
   3  -5   1 10.2651 3.02322   1
   4  -5   1 57.5949 3.23345   1
   5  -5   1 336.100 5.54499   1
   6  -5   1 941.299 9.58541   1
   7  -5   1 11.5561 2.93040   1
   8  -5   1 653.890 11.4269   1
  -9   3   2 490.478 17.8385  -2
   9  -5   1 490.478 17.8385   1
 -10   4   2 323.229 20.3885  -2
  10  -5   1 323.229 20.3885   1
 -11   5   2 52.4741 24.9790  -2
  11  -5   1 52.4741 24.9790   1
 -12   6   2 360.270 69.7044  -2
  12  -5   1 360.270 69.7044   1
  -9  12   0 5.49785 41.9191  -2
  -9  -4   1 5.49785 41.9191   1
  -8  11   0 -42.571 31.6347  -2
  -8  -4   1 -42.571 31.6347   1
  -7  -4   1 141.398 11.4843   1
  -6  -4   1 1625.88 24.1303   1
  -5  -4   1 748.676 13.1418   1
  -4  -4   1 453.226 10.0785   1
   3  -7   1 462.168 22.1812  -2
  -3  -4   1 462.168 22.1812   1
   2  -6   1 2898.44 29.1135  -2
  -2  -4   1 2898.44 29.1135   1
   1  -5   1 2760.34 25.4625  -2
  -1  -4   1 2760.34 25.4625   1
   0  -4   1 3799.73 29.1525  -2
   0  -4   1 3799.73 29.1525   1
  -1  -3   1 364.099 9.29798  -2
   1  -4   1 364.099 9.29798   1
  -2  -2   1 299.514 9.95925  -2
   2  -4   1 299.514 9.95925   1
   3  -4   1 1501.19 11.0232   1
   4  -4   1 3764.48 25.2130   1
   5  -4   1 985.465 8.81424   1
   6  -4   1 116.762 3.46549   1
   7  -4   1 72.1235 4.48243   1
   8  -4   1 603.329 10.5470   1
  -9   4   2 827.202 24.2772  -2
   9  -4   1 827.202 24.2772   1
 -10   5   2 957.892 26.0421  -2
  10  -4   1 957.892 26.0421   1
 -11   6   2 109.233 27.1945  -2
  11  -4   1 109.233 27.1945   1
 -12   7   2 126.684 48.3434  -2
  12  -4   1 126.684 48.3434   1
  -9  11   0 120.587 31.9874  -2
  -9  -3   1 120.587 31.9874   1
  -8  10   0 329.701 30.5219  -2
  -8  -3   1 329.701 30.5219   1
  -7  -3   1 5.65421 7.64912   1
  -6  -3   1 1282.97 19.5676   1
  -5  -3   1 43.1620 5.09156   1
  -4  -3   1 27.3701 5.21292   1
   3  -6   1 256.448 21.5985  -2
  -3  -3   1 256.448 21.5985   1
   2  -5   1 8012.68 64.3070  -2
  -2  -3   1 8012.68 64.3070   1
   1  -4   1 115.256 6.45628  -2
  -1  -3   1 115.256 6.45628   1
   0  -3   1 1083.41 10.7538  -2
   0  -3   1 1083.41 10.7538   1
  -1  -2   1 1914.07 17.8284  -2
   1  -3   1 1914.07 17.8284   1
  -2  -1   1 5997.29 97.5672  -2
   2  -3   1 5997.29 97.5672   1
   3  -3   1 501.808 5.15530   1
   4  -3   1 3274.39 21.1211   1
   5  -3   1 90.3639 2.94722   1
   6  -3   1 1197.86 12.6804   1
   7  -3   1 12.9026 3.93221   1
  -8   4   2 1940.90 60.5970  -2
   8  -3   1 1940.90 60.5970   1
  -9   5   2 114.418 18.3880  -2
   9  -3   1 114.418 18.3880   1
 -10   6   2 139.218 18.2382  -2
  10  -3   1 139.218 18.2382   1
 -11   7   2 73.2351 27.6676  -2
  11  -3   1 73.2351 27.6676   1
  12  -3   1 948.656 49.2279   1
 -10  11   0 -8.1598 32.8987  -2
 -10  -2   1 -8.1598 32.8987   1
  -9  10   0 52.3342 30.2660  -2
  -9  -2   1 52.3342 30.2660   1
  -8   9   0 91.8328 23.2410  -2
  -8  -2   1 91.8328 23.2410   1
  -7  -2   1 1087.56 18.2000   1
  -6  -2   1 -4.0347 4.14689   1
  -5  -2   1 921.479 11.2033   1
  -4  -2   1 161.486 5.49295   1
  -3  -2   1 881.190 9.54509   1
   2  -4   1 326.423 7.58672  -2
  -2  -2   1 326.423 7.58672   1
   1  -3   1 6106.64 46.5073  -2
  -1  -2   1 6106.64 46.5073   1
   0  -2   1 735.873 8.14275  -2
   0  -2   1 735.873 8.14275   1
  -1  -1   1 1841.17 17.5941  -2
   1  -2   1 1841.17 17.5941   1
  -2   0   1 786.388 15.4935  -2
   2  -2   1 786.388 15.4935   1
   3  -2   1 2009.26 13.6235   1
   4  -2   1 346.240 3.93123   1
   5  -2   1 301.057 4.00763   1
   6  -2   1 552.844 8.08080   1
   7  -2   1 802.688 11.2340   1
   8  -2   1 165.018 7.15496   1
  -9   6   2 240.540 17.1885  -2
   9  -2   1 240.540 17.1885   1
 -10   7   2 282.597 18.6850  -2
  10  -2   1 282.597 18.6850   1
 -11   8   2 196.382 23.1310  -2
  11  -2   1 196.382 23.1310   1
 -10  10   0 -6.3696 27.9182  -2
 -10  -1   1 -6.3696 27.9182   1
  -9   9   0 160.576 22.9316  -2
  -9  -1   1 160.576 22.9316   1
  -8   8   0 156.318 16.8327  -2
  -8  -1   1 156.318 16.8327   1
  -7  -1   1 1596.15 17.9266   1
  -6  -1   1 465.997 8.71251   1
  -5  -1   1 20.4198 3.07865   1
  -4  -1   1 683.386 7.77558   1
  -3  -1   1 4357.41 29.8658   1
   2  -3   1 3463.38 35.5438  -2
  -2  -1   1 3463.38 35.5438   1
   1  -2   1 5636.17 45.7727  -2
  -1  -1   1 5636.17 45.7727   1
   0  -1   1 722.108 6.33777  -2
   0  -1   1 722.108 6.33777   1
  -1   0   1 5684.19 78.7424  -2
   1  -1   1 5684.19 78.7424   1
  -2   1   1 612.798 21.6946  -2
   2  -1   1 612.798 21.6946   1
   3  -1   1 7867.32 50.1364   1
   4  -1   1 50.2524 2.13054   1
   5  -1   1 9.50270 2.17002   1
   6  -1   1 393.173 5.62277   1
   7  -1   1 2112.07 17.2096   1
  -8   6   2 713.659 39.9209  -2
   8  -1   1 713.659 39.9209   1
  -9   7   2 154.330 18.2685  -2
   9  -1   1 154.330 18.2685   1
 -10   8   2 179.983 24.0221  -2
  10  -1   1 179.983 24.0221   1
 -11   9   2 730.254 35.4208  -2
  11  -1   1 730.254 35.4208   1
 -11  10   0 492.005 54.5687  -2
 -11   0   1 492.005 54.5687   1
 -10   9   0 70.7269 20.2324  -2
 -10   0   1 70.7269 20.2324   1
  -9   8   0 282.117 24.1989  -2
  -9   0   1 282.117 24.1989   1
  -8   7   0 206.572 21.1986  -2
  -8   0   1 206.572 21.1986   1
  -7   0   1 111.767 5.59328   1
  -6   0   1 199.529 6.71537   1
  -5   0   1 1886.67 17.5677   1
  -4   0   1 412.864 5.84090   1
  -3   0   1 767.651 7.62171   1
  -2   0   1 857.449 7.78698   1
  -1   0   1 4347.18 35.5671   1
   0   0   1 122.762 4.81796  -2
   0   0   1 122.762 4.81796   1
  -1   1   1 4712.58 89.5553  -2
   1   0   1 4712.58 89.5553   1
  -2   2   1 1532.91 25.3742  -2
   2   0   1 1532.91 25.3742   1
   3   0   1 58.3971 2.34311   1
   4   0   1 0.89300 2.04631   1
   5   0   1 673.296 7.26661   1
   6   0   1 1090.56 10.8094   1
   7   0   1 12.8492 3.36220   1
  -8   7   2 249.840 20.3216  -2
   8   0   1 249.840 20.3216   1
  -9   8   2 143.022 18.2147  -2
   9   0   1 143.022 18.2147   1
 -10   9   2 225.965 29.4197  -2
  10   0   1 225.965 29.4197   1
 -11   9   0 1031.03 34.6336  -2
 -11   1   1 1031.03 34.6336   1
 -10   8   0 11.9695 18.8783  -2
 -10   1   1 11.9695 18.8783   1
  -9   7   0 100.332 15.7967  -2
  -9   1   1 100.332 15.7967   1
  -8   6   0 322.677 35.4711  -2
  -8   1   1 322.677 35.4711   1
  -7   1   1 3207.84 31.5311   1
  -6   1   1 90.6335 4.74128   1
  -5   1   1 1434.97 13.2402   1
  -4   1   1 6.60437 2.15887   1
  -3   1   1 5718.47 36.8860   1
   2  -1   1 410.152 27.8723  -2
  -2   1   1 410.152 27.8723   1
  -1   1   1 6408.02 40.7971   1
   0   1   1 629.748 6.56171  -2
   0   1   1 629.748 6.56171   1
  -1   2   1 977.863 11.3316  -2
   1   1   1 977.863 11.3316   1
  -2   3   1 604.162 9.94310  -2
   2   1   1 604.162 9.94310   1
  -3   4   1 5977.62 142.648  -2
   3   1   1 5977.62 142.648   1
   4   1   1 11.3439 2.74765   1
   5   1   1 451.931 7.08803   1
   6   1   1 4.40615 3.30998   1
   7   1   1 1346.78 17.5643   1
  -8   8   2 59.8950 26.9222  -2
   8   1   1 59.8950 26.9222   1
  -9   9   2 280.734 28.1680  -2
   9   1   1 280.734 28.1680   1
 -10  10   2 51.3737 44.9803  -2
  10   1   1 51.3737 44.9803   1
 -11   8   0 99.8861 20.4292  -2
 -11   2   1 99.8861 20.4292   1
 -10   7   0 27.9625 18.3512  -2
 -10   2   1 27.9625 18.3512   1
  -9   6   0 452.558 20.2610  -2
  -9   2   1 452.558 20.2610   1
  -8   5   0 1187.28 50.3888  -2
  -8   2   1 1187.28 50.3888   1
  -7   2   1 1023.81 12.2238   1
  -6   2   1 536.313 7.50331   1
  -5   2   1 412.084 5.88139   1
  -4   2   1 1137.63 9.26332   1
  -3   2   1 6972.06 45.2835   1
   2   0   1 2162.89 70.1127  -2
  -2   2   1 2162.89 70.1127   1
  -1   2   1 1163.61 10.7401   1
   0   2   1 938.970 9.30278  -2
   0   2   1 938.970 9.30278   1
  -1   3   1 5279.01 43.3897  -2
   1   2   1 5279.01 43.3897   1
  -2   4   1 2212.82 18.8359  -2
   2   2   1 2212.82 18.8359   1
   3   2   1 2947.88 21.3783   1
   4   2   1 8.22843 3.24598   1
   5   2   1 217.224 6.43334   1
   6   2   1 479.067 9.45142   1
   7   2   1 1264.34 19.0089   1
  -8   9   2 288.254 37.6659  -2
   8   2   1 288.254 37.6659   1
  -9  10   2 -31.031 27.9697  -2
   9   2   1 -31.031 27.9697   1
 -10  11   2 183.959 54.8890  -2
  10   2   1 183.959 54.8890   1
 -12   8   0 213.033 79.5344  -2
 -12   3   1 213.033 79.5344   1
 -11   7   0 302.657 19.6279  -2
 -11   3   1 302.657 19.6279   1
 -10   6   0 58.2971 16.6948  -2
 -10   3   1 58.2971 16.6948   1
  -9   5   0 173.155 16.3823  -2
  -9   3   1 173.155 16.3823   1
  -8   4   0 538.260 38.2789  -2
  -8   3   1 538.260 38.2789   1
  -7   3   1 546.143 8.14093   1
  -6   3   1 445.527 6.52835   1
  -5   3   1 622.769 6.58663   1
  -4   3   1 1568.66 12.2269   1
  -3   3   1 623.290 6.38256   1
   2   1   1 1181.13 44.5215  -2
  -2   3   1 1181.13 44.5215   1
   1   2   1 2223.95 20.3505  -2
  -1   3   1 2223.95 20.3505   1
   0   3   1 513.818 6.95019  -2
   0   3   1 513.818 6.95019   1
  -1   4   1 8.98733 6.20114  -2
   1   3   1 8.98733 6.20114   1
  -2   5   1 2485.32 25.9571  -2
   2   3   1 2485.32 25.9571   1
  -3   6   1 1473.00 40.2582  -2
   3   3   1 1473.00 40.2582   1
   4   3   1 26.9307 4.15589   1
   5   3   1 46.2956 4.95663   1
   6   3   1 832.538 15.6604   1
   7   3   1 -3.3641 8.06291   1
  -8  10   2 85.9471 30.8213  -2
   8   3   1 85.9471 30.8213   1
  -9  11   2 104.136 30.8828  -2
   9   3   1 104.136 30.8828   1
 -12   7   0 124.946 38.3754  -2
 -12   4   1 124.946 38.3754   1
 -11   6   0 73.8632 17.2751  -2
 -11   4   1 73.8632 17.2751   1
 -10   5   0 208.950 20.4132  -2
 -10   4   1 208.950 20.4132   1
  -9   4   0 1879.75 36.3548  -2
  -9   4   1 1879.75 36.3548   1
  -8   3   0 181.834 22.3798  -2
  -8   4   1 181.834 22.3798   1
  -7   4   1 987.368 10.5567   1
  -6   4   1 11.3317 2.99141   1
  -5   4   1 1410.40 12.2365   1
  -4   4   1 1197.39 11.9012   1
  -3   4   1 6064.13 43.2018   1
   2   2   1 664.701 53.8280  -2
  -2   4   1 664.701 53.8280   1
   1   3   1 22.9734 6.08379  -2
  -1   4   1 22.9734 6.08379   1
   0   4   1 183.991 5.61762  -2
   0   4   1 183.991 5.61762   1
  -1   5   1 3842.74 34.5006  -2
   1   4   1 3842.74 34.5006   1
  -2   6   1 963.361 15.4103  -2
   2   4   1 963.361 15.4103   1
  -3   7   1 1413.29 32.8719  -2
   3   4   1 1413.29 32.8719   1
   4   4   1 20.8424 5.44307   1
   5   4   1 635.592 11.6872   1
   6   4   1 221.882 11.6173   1
   7   4   1 618.834 17.5317   1
  -8  11   2 97.5962 40.1196  -2
   8   4   1 97.5962 40.1196   1
 -12   6   0 441.287 41.5728  -2
 -12   5   1 441.287 41.5728   1
 -11   5   0 258.518 19.1520  -2
 -11   5   1 258.518 19.1520   1
 -10   4   0 138.642 17.3184  -2
 -10   5   1 138.642 17.3184   1
  -9   3   0 575.155 16.0243  -2
  -9   5   1 575.155 16.0243   1
  -8   2   0 649.634 38.8268  -2
  -8   5   1 649.634 38.8268   1
  -7   5   1 196.213 5.16152   1
  -6   5   1 282.825 6.86551   1
  -5   5   1 2150.61 20.0700   1
  -4   5   1 63.2864 3.24397   1
  -3   5   1 496.755 8.01074   1
   2   3   1 1479.92 25.4380  -2
  -2   5   1 1479.92 25.4380   1
   1   4   1 3599.10 37.4226  -2
  -1   5   1 3599.10 37.4226   1
   0   5   1 168.943 6.44497  -2
   0   5   1 168.943 6.44497   1
  -1   6   1 1367.13 21.2638  -2
   1   5   1 1367.13 21.2638   1
  -2   7   1 42.6652 12.6226  -2
   2   5   1 42.6652 12.6226   1
  -3   8   1 130.564 16.5549  -2
   3   5   1 130.564 16.5549   1
   4   5   1 51.4900 8.55338   1
   5   5   1 898.370 19.9392   1
   6   5   1 41.7651 10.5243   1
   7   5   1 -3.4526 10.8393   1
  -8  12   2 11.4944 56.6799  -2
   8   5   1 11.4944 56.6799   1
 -12   5   0 405.068 41.4128  -2
 -12   6   1 405.068 41.4128   1
 -11   4   0 123.173 22.8411  -2
 -11   6   1 123.173 22.8411   1
 -10   3   0 148.225 19.1647  -2
 -10   6   1 148.225 19.1647   1
  -9   2   0 716.521 22.0398  -2
  -9   6   1 716.521 22.0398   1
  -8   6   1 710.243 12.9679   1
  -7   6   1 1394.27 16.0685   1
  -6   6   1 130.700 5.86557   1
  -5   6   1 159.115 5.82539   1
  -4   6   1 871.666 13.6371   1
   3   3   1 827.293 35.8343  -2
  -3   6   1 827.293 35.8343   1
   2   4   1 1227.97 18.1226  -2
  -2   6   1 1227.97 18.1226   1
   1   5   1 817.615 14.2435  -2
  -1   6   1 817.615 14.2435   1
   0   6   1 117.545 7.92845  -2
   0   6   1 117.545 7.92845   1
  -1   7   1 633.152 14.3476  -2
   1   6   1 633.152 14.3476   1
  -2   8   1 899.606 20.6765  -2
   2   6   1 899.606 20.6765   1
  -3   9   1 719.779 24.8641  -2
   3   6   1 719.779 24.8641   1
   4   6   1 5.95116 10.0040   1
   5   6   1 38.5008 10.4285   1
   6   6   1 243.906 14.4673   1
   7   6   1 318.952 19.2878   1
 -12   4   0 72.2767 36.9374  -2
 -12   7   1 72.2767 36.9374   1
 -11   3   0 87.2714 23.9498  -2
 -11   7   1 87.2714 23.9498   1
 -10   2   0 135.924 17.3960  -2
 -10   7   1 135.924 17.3960   1
  -9   1   0 1623.36 25.9298  -2
  -9   7   1 1623.36 25.9298   1
   8   0   0 185.631 39.5511  -2
  -8   7   1 185.631 39.5511   1
  -7   7   1 215.881 8.27209   1
  -6   7   1 8.37679 5.61884   1
  -5   7   1 2476.54 24.7637   1
  -4   7   1 255.361 9.61299   1
  -3   7   1 2349.54 30.7264   1
   2   5   1 39.2905 11.7494  -2
  -2   7   1 39.2905 11.7494   1
   1   6   1 525.934 16.3470  -2
  -1   7   1 525.934 16.3470   1
   0   7   1 153.359 9.69524  -2
   0   7   1 153.359 9.69524   1
  -1   8   1 2328.13 30.1422  -2
   1   7   1 2328.13 30.1422   1
  -2   9   1 258.896 19.6672  -2
   2   7   1 258.896 19.6672   1
  -3  10   1 86.6019 22.3483  -2
   3   7   1 86.6019 22.3483   1
   4   7   1 18.1231 11.4541   1
   5   7   1 939.061 26.9005   1
   6   7   1 -18.598 11.7045   1
 -12   3   0 -36.911 52.8503  -2
 -12   8   1 -36.911 52.8503   1
 -11   2   0 106.528 21.4012  -2
 -11   8   1 106.528 21.4012   1
 -10   1   0 200.254 19.5761  -2
 -10   8   1 200.254 19.5761   1
   9   0   0 73.9180 15.4698  -2
  -9   8   1 73.9180 15.4698   1
  -8   8   1 867.853 17.8041   1
  -7   8   1 140.103 9.56765   1
  -6   8   1 -0.7475 7.40412   1
  -5   8   1 574.839 10.7791   1
  -4   8   1 804.852 13.8908   1
   3   5   1 65.2683 65.5191  -2
  -3   8   1 65.2683 65.5191   1
   2   6   1 601.525 21.7008  -2
  -2   8   1 601.525 21.7008   1
   1   7   1 1364.35 30.8000  -2
  -1   8   1 1364.35 30.8000   1
   0   8   1 362.597 14.2624  -2
   0   8   1 362.597 14.2624   1
  -1   9   1 387.051 19.4796  -2
   1   8   1 387.051 19.4796   1
  -2  10   1 381.081 22.1816  -2
   2   8   1 381.081 22.1816   1
  -3  11   1 164.377 23.3829  -2
   3   8   1 164.377 23.3829   1
  -4  12   1 111.318 52.5679  -2
   4   8   1 111.318 52.5679   1
   5   8   1 350.560 19.6656   1
 -11   1   0 114.240 25.5675  -2
 -11   9   1 114.240 25.5675   1
  10   0   0 806.456 28.0240  -2
 -10   9   1 806.456 28.0240   1
   9   1   0 277.882 23.2043  -2
  -9   9   1 277.882 23.2043   1
   8   2   0 402.720 35.2827  -2
  -8   9   1 402.720 35.2827   1
  -7   9   1 45.0828 10.3272   1
  -6   9   1 794.343 20.6639   1
  -5   9   1 287.688 13.0668   1
  -4   9   1 1601.37 24.6607   1
   3   6   1 341.173 41.5878  -2
  -3   9   1 341.173 41.5878   1
   2   7   1 80.7670 21.6051  -2
  -2   9   1 80.7670 21.6051   1
   1   8   1 113.347 18.4587  -2
  -1   9   1 113.347 18.4587   1
   0   9   1 2000.10 32.9519  -2
   0   9   1 2000.10 32.9519   1
  -1  10   1 425.223 20.5878  -2
   1   9   1 425.223 20.5878   1
  -2  11   1 120.512 20.9436  -2
   2   9   1 120.512 20.9436   1
  -3  12   1 -16.515 24.9958  -2
   3   9   1 -16.515 24.9958   1
   4   9   1 339.930 19.1429   1
  11   0   0 143.481 25.1809  -2
 -11  10   1 143.481 25.1809   1
  10   1   0 126.487 26.4447  -2
 -10  10   1 126.487 26.4447   1
   9   2   0 219.569 24.7275  -2
  -9  10   1 219.569 24.7275   1
   8   3   0 333.471 34.7517  -2
  -8  10   1 333.471 34.7517   1
  -7  10   1 44.1154 10.9916   1
  -6  10   1 718.967 21.7043   1
  -5  10   1 582.280 23.3085   1
  -4  10   1 -0.8019 10.9924   1
   3   7   1 -1.5711 42.5145  -2
  -3  10   1 -1.5711 42.5145   1
   2   8   1 629.006 35.8065  -2
  -2  10   1 629.006 35.8065   1
   1   9   1 316.008 27.4720  -2
  -1  10   1 316.008 27.4720   1
   0  10   1 299.389 25.0728  -2
   0  10   1 299.389 25.0728   1
  -1  11   1 153.820 26.0209  -2
   1  10   1 153.820 26.0209   1
  -2  12   1 195.944 30.1850  -2
   2  10   1 195.944 30.1850   1
   3  10   1 70.5284 17.8823   1
  10   2   0 478.026 32.0769  -2
 -10  11   1 478.026 32.0769   1
   9   3   0 75.2437 28.5512  -2
  -9  11   1 75.2437 28.5512   1
   8   4   0 648.371 42.7131  -2
  -8  11   1 648.371 42.7131   1
  -7  11   1 4.16147 11.1246   1
  -6  11   1 44.5959 13.4393   1
  -5  11   1 -3.2371 12.2131   1
  -4  11   1 1362.88 30.6168   1
   3   8   1 95.3855 32.2245  -2
  -3  11   1 95.3855 32.2245   1
   2   9   1 190.025 33.4231  -2
  -2  11   1 190.025 33.4231   1
   1  10   1 -4.3278 27.9706  -2
  -1  11   1 -4.3278 27.9706   1
   0  11   1 483.100 26.5953  -2
   0  11   1 483.100 26.5953   1
  -1  12   1 64.0029 25.9530  -2
   1  11   1 64.0029 25.9530   1
   9   4   0 316.079 37.5230  -2
  -9  12   1 316.079 37.5230   1
   8   5   0 101.158 32.6410  -2
  -8  12   1 101.158 32.6410   1
  -7  12   1 -6.6322 14.1129   1
  -6  12   1 615.190 23.5698   1
  -5  12   1 482.274 25.6993   1
  -4  12   1 456.889 28.4720   1
   3   9   1 12.3911 46.1953  -2
  -3  12   1 12.3911 46.1953   1
   2  10   1 194.385 32.8205  -2
  -2  12   1 194.385 32.8205   1
   1  11   1 97.2679 32.1041  -2
  -1  12   1 97.2679 32.1041   1
  -6  13   1 43.3903 19.2768   1
  -5  13   1 403.449 28.1558   1
  -3 -10   2 243.333 68.1778  -2
   3 -13   2 243.333 68.1778   1
   4 -13   2 311.406 22.3655   1
   5 -13   2 -14.304 13.3093   1
   6 -13   2 29.0728 13.3066   1
   7 -13   2 24.4512 15.7276   1
   0 -12   2 64.0781 41.0699  -2
   0 -12   2 64.0781 41.0699   1
  -1 -11   2 279.436 26.4938  -2
   1 -12   2 279.436 26.4938   1
  -2 -10   2 361.384 30.0880  -2
   2 -12   2 361.384 30.0880   1
  -3  -9   2 3.14517 25.6864  -2
   3 -12   2 3.14517 25.6864   1
   4 -12   2 397.359 20.6674   1
   5 -12   2 29.8408 12.5318   1
   6 -12   2 160.099 14.6140   1
   7 -12   2 0.12983 11.9877   1
  -8  -5   3 481.567 55.2076  -2
   8 -12   2 481.567 55.2076   1
  -9  -4   3 -30.438 47.8002  -2
   9 -12   2 -30.438 47.8002   1
   1 -12   2 833.005 30.4835  -2
  -1 -11   2 833.005 30.4835   1
   0 -11   2 63.9413 18.2215  -2
   0 -11   2 63.9413 18.2215   1
  -1 -10   2 187.061 25.2122  -2
   1 -11   2 187.061 25.2122   1
  -2  -9   2 97.8022 23.2288  -2
   2 -11   2 97.8022 23.2288   1
  -3  -8   2 519.586 32.2798  -2
   3 -11   2 519.586 32.2798   1
   4 -11   2 -13.650 10.8560   1
   5 -11   2 224.291 12.4785   1
   6 -11   2 217.257 14.2891   1
   7 -11   2 236.389 15.7669   1
  -8  -4   3 48.0500 38.2643  -2
   8 -11   2 48.0500 38.2643   1
  -9  -3   3 288.479 29.0124  -2
   9 -11   2 288.479 29.0124   1
 -10  -2   3 208.680 35.1736  -2
  10 -11   2 208.680 35.1736   1
   3 -13   2 617.572 73.6723  -2
  -3 -10   2 617.572 73.6723   1
   2 -12   2 472.662 29.5888  -2
  -2 -10   2 472.662 29.5888   1
   1 -11   2 748.005 27.5546  -2
  -1 -10   2 748.005 27.5546   1
   0 -10   2 -31.274 18.6808  -2
   0 -10   2 -31.274 18.6808   1
  -1  -9   2 304.114 21.1228  -2
   1 -10   2 304.114 21.1228   1
  -2  -8   2 577.602 25.4977  -2
   2 -10   2 577.602 25.4977   1
  -3  -7   2 1586.11 42.4627  -2
   3 -10   2 1586.11 42.4627   1
   4 -10   2 38.1724 10.8500   1
   5 -10   2 19.0697 8.69035   1
   6 -10   2 222.663 13.3226   1
   7 -10   2 1216.88 24.1501   1
  -8  -3   3 498.923 64.2748  -2
   8 -10   2 498.923 64.2748   1
  -9  -2   3 183.041 23.1828  -2
   9 -10   2 183.041 23.1828   1
 -10  -1   3 90.7633 27.0226  -2
  10 -10   2 90.7633 27.0226   1
 -11   0   3 627.702 52.7714  -2
  11 -10   2 627.702 52.7714   1
  -4  -9   2 440.406 22.9784   1
   3 -12   2 62.8160 26.7821  -2
  -3  -9   2 62.8160 26.7821   1
   2 -11   2 329.508 23.1172  -2
  -2  -9   2 329.508 23.1172   1
   1 -10   2 136.845 17.9912  -2
  -1  -9   2 136.845 17.9912   1
   0  -9   2 235.463 14.2213  -2
   0  -9   2 235.463 14.2213   1
  -1  -8   2 1163.84 23.1030  -2
   1  -9   2 1163.84 23.1030   1
  -2  -7   2 1053.02 22.5391  -2
   2  -9   2 1053.02 22.5391   1
  -3  -6   2 238.315 23.4158  -2
   3  -9   2 238.315 23.4158   1
   4  -9   2 -1.8830 9.21050   1
   5  -9   2 222.500 11.4798   1
   6  -9   2 1637.67 23.0611   1
   7  -9   2 182.910 11.0208   1
  -8  -2   3 172.556 55.3308  -2
   8  -9   2 172.556 55.3308   1
  -9  -1   3 36.0983 19.5904  -2
   9  -9   2 36.0983 19.5904   1
 -10   0   3 727.432 30.4030  -2
  10  -9   2 727.432 30.4030   1
 -11   1   3 491.829 26.6308  -2
  11  -9   2 491.829 26.6308   1
  -5  -8   2 76.5048 14.3621   1
  -4  -8   2 160.749 15.0806   1
   3 -11   2 730.254 27.7400  -2
  -3  -8   2 730.254 27.7400   1
   2 -10   2 205.671 21.1975  -2
  -2  -8   2 205.671 21.1975   1
   1  -9   2 1344.31 24.5729  -2
  -1  -8   2 1344.31 24.5729   1
   0  -8   2 461.025 15.0274  -2
   0  -8   2 461.025 15.0274   1
  -1  -7   2 97.1380 10.7746  -2
   1  -8   2 97.1380 10.7746   1
  -2  -6   2 256.864 12.7169  -2
   2  -8   2 256.864 12.7169   1
  -3  -5   2 2459.03 45.4952  -2
   3  -8   2 2459.03 45.4952   1
   4  -8   2 156.581 8.82839   1
   5  -8   2 110.011 5.39889   1
   6  -8   2 122.203 5.28709   1
   7  -8   2 867.560 13.8238   1
   8  -8   2 270.305 12.0542   1
  -9   0   3 219.394 18.1517  -2
   9  -8   2 219.394 18.1517   1
 -10   1   3 418.161 23.1075  -2
  10  -8   2 418.161 23.1075   1
 -11   2   3 104.411 20.4497  -2
  11  -8   2 104.411 20.4497   1
  -6  -7   2 230.987 15.3986   1
  -5  -7   2 130.048 14.7943   1
  -4  -7   2 167.101 13.8773   1
   3 -10   2 1052.11 28.6052  -2
  -3  -7   2 1052.11 28.6052   1
   2  -9   2 730.164 20.5573  -2
  -2  -7   2 730.164 20.5573   1
   1  -8   2 105.741 9.75857  -2
  -1  -7   2 105.741 9.75857   1
   0  -7   2 31.3897 5.67074  -2
   0  -7   2 31.3897 5.67074   1
  -1  -6   2 1688.17 21.7378  -2
   1  -7   2 1688.17 21.7378   1
  -2  -5   2 712.104 16.0769  -2
   2  -7   2 712.104 16.0769   1
  -3  -4   2 1274.90 39.2402  -2
   3  -7   2 1274.90 39.2402   1
   4  -7   2 7.72040 3.74035   1
   5  -7   2 196.548 5.49418   1
   6  -7   2 441.620 7.68338   1
   7  -7   2 1244.07 13.6460   1
   8  -7   2 469.386 12.9828   1
  -9   1   3 152.102 16.7375  -2
   9  -7   2 152.102 16.7375   1
 -10   2   3 176.629 20.5907  -2
  10  -7   2 176.629 20.5907   1
 -11   3   3 577.333 25.5953  -2
  11  -7   2 577.333 25.5953   1
 -12   4   3 125.461 41.8131  -2
  12  -7   2 125.461 41.8131   1
  -7  -6   2 334.676 17.1913   1
  -6  -6   2 78.6473 12.2292   1
  -5  -6   2 138.046 13.2714   1
  -4  -6   2 368.060 16.3577   1
   3  -9   2 432.282 25.1985  -2
  -3  -6   2 432.282 25.1985   1
   2  -8   2 886.557 16.5063  -2
  -2  -6   2 886.557 16.5063   1
   1  -7   2 925.359 13.8938  -2
  -1  -6   2 925.359 13.8938   1
   0  -6   2 12.0975 5.28059  -2
   0  -6   2 12.0975 5.28059   1
  -1  -5   2 29.3666 8.04773  -2
   1  -6   2 29.3666 8.04773   1
  -2  -4   2 2153.65 23.7681  -2
   2  -6   2 2153.65 23.7681   1
  -3  -3   2 1354.78 44.4045  -2
   3  -6   2 1354.78 44.4045   1
   4  -6   2 0.90504 2.95407   1
   5  -6   2 46.4588 3.55994   1
   6  -6   2 816.716 9.69118   1
   7  -6   2 182.801 7.68223   1
  -8   1   3 203.430 29.6347  -2
   8  -6   2 203.430 29.6347   1
  -9   2   3 221.001 17.5451  -2
   9  -6   2 221.001 17.5451   1
 -10   3   3 646.603 29.1158  -2
  10  -6   2 646.603 29.1158   1
 -11   4   3 86.1902 24.9034  -2
  11  -6   2 86.1902 24.9034   1
 -12   5   3 266.723 44.4214  -2
  12  -6   2 266.723 44.4214   1
   8 -12   1 -105.53 40.3968  -2
  -8  -5   2 -105.53 40.3968   1
  -7  -5   2 531.925 18.1084   1
  -6  -5   2 14.0349 10.1015   1
  -5  -5   2 340.249 13.6241   1
  -4  -5   2 297.845 11.0215   1
   3  -8   2 5155.94 84.0693  -2
  -3  -5   2 5155.94 84.0693   1
   2  -7   2 284.502 12.8422  -2
  -2  -5   2 284.502 12.8422   1
   1  -6   2 28.9321 9.37744  -2
  -1  -5   2 28.9321 9.37744   1
   0  -5   2 15.8544 4.54916  -2
   0  -5   2 15.8544 4.54916   1
  -1  -4   2 6210.73 55.4275  -2
   1  -5   2 6210.73 55.4275   1
  -2  -3   2 538.238 11.8044  -2
   2  -5   2 538.238 11.8044   1
  -3  -2   2 3612.73 110.709  -2
   3  -5   2 3612.73 110.709   1
   4  -5   2 30.3652 3.04030   1
   5  -5   2 2638.55 20.7541   1
   6  -5   2 83.2417 4.42480   1
   7  -5   2 2062.90 20.7854   1
   8  -5   2 33.2698 5.24547   1
  -9   3   3 123.173 17.1114  -2
   9  -5   2 123.173 17.1114   1
 -10   4   3 92.7658 23.3163  -2
  10  -5   2 92.7658 23.3163   1
 -11   5   3 1036.51 36.3380  -2
  11  -5   2 1036.51 36.3380   1
 -12   6   3 36.3343 41.1938  -2
  12  -5   2 36.3343 41.1938   1
   9 -12   1 400.682 43.7660  -2
  -9  -4   2 400.682 43.7660   1
   8 -11   1 165.135 29.6327  -2
  -8  -4   2 165.135 29.6327   1
  -7  -4   2 21.9760 10.1612   1
  -6  -4   2 12.0264 7.70201   1
  -5  -4   2 1442.81 21.5584   1
  -4  -4   2 32.2234 6.07147   1
   3  -7   2 1846.66 36.8945  -2
  -3  -4   2 1846.66 36.8945   1
   2  -6   2 904.186 14.2588  -2
  -2  -4   2 904.186 14.2588   1
   1  -5   2 4434.94 43.3678  -2
  -1  -4   2 4434.94 43.3678   1
   0  -4   2 445.882 7.11388  -2
   0  -4   2 445.882 7.11388   1
  -1  -3   2 4983.84 38.8308  -2
   1  -4   2 4983.84 38.8308   1
  -2  -2   2 174.277 7.65799  -2
   2  -4   2 174.277 7.65799   1
   3  -4   2 28.9386 2.45093   1
   4  -4   2 401.641 4.63007   1
   5  -4   2 4192.96 32.6808   1
   6  -4   2 181.217 5.01494   1
   7  -4   2 317.931 7.74544   1
   8  -4   2 165.026 7.16172   1
  -9   4   3 1593.03 31.1353  -2
   9  -4   2 1593.03 31.1353   1
 -10   5   3 308.177 25.1126  -2
  10  -4   2 308.177 25.1126   1
 -11   6   3 887.246 34.1997  -2
  11  -4   2 887.246 34.1997   1
 -12   7   3 33.9634 42.8373  -2
  12  -4   2 33.9634 42.8373   1
   9 -11   1 56.0503 32.9261  -2
  -9  -3   2 56.0503 32.9261   1
   8 -10   1 452.488 27.6961  -2
  -8  -3   2 452.488 27.6961   1
  -7  -3   2 820.443 17.1866   1
  -6  -3   2 10.1689 5.15830   1
  -5  -3   2 12.9471 5.29808   1
  -4  -3   2 569.789 10.8858   1
   3  -6   2 2124.69 36.2543  -2
  -3  -3   2 2124.69 36.2543   1
   2  -5   2 506.601 9.69282  -2
  -2  -3   2 506.601 9.69282   1
   1  -4   2 3604.42 32.9171  -2
  -1  -3   2 3604.42 32.9171   1
   0  -3   2 138.362 4.50636  -2
   0  -3   2 138.362 4.50636   1
  -1  -2   2 1691.68 16.4854  -2
   1  -3   2 1691.68 16.4854   1
  -2  -1   2 1780.35 19.3175  -2
   2  -3   2 1780.35 19.3175   1
   3  -3   2 2341.79 15.6474   1
   4  -3   2 49.8288 2.43439   1
   5  -3   2 43.6941 3.22158   1
   6  -3   2 229.028 5.04074   1
   7  -3   2 497.339 8.33417   1
  -8   4   3 88.1443 25.3173  -2
   8  -3   2 88.1443 25.3173   1
  -9   5   3 570.229 17.8261  -2
   9  -3   2 570.229 17.8261   1
 -10   6   3 604.864 28.3440  -2
  10  -3   2 604.864 28.3440   1
 -11   7   3 137.904 27.9727  -2
  11  -3   2 137.904 27.9727   1
  10 -11   1 121.077 30.4444  -2
 -10  -2   2 121.077 30.4444   1
   9 -10   1 589.068 35.9793  -2
  -9  -2   2 589.068 35.9793   1
   8  -9   1 66.5348 25.3073  -2
  -8  -2   2 66.5348 25.3073   1
  -7  -2   2 339.894 12.4149   1
  -6  -2   2 275.561 9.10844   1
  -5  -2   2 2146.55 22.0641   1
  -4  -2   2 30.7740 4.11907   1
   3  -5   2 3358.80 87.8987  -2
  -3  -2   2 3358.80 87.8987   1
   2  -4   2 547.794 9.00646  -2
  -2  -2   2 547.794 9.00646   1
   1  -3   2 2342.58 17.9999  -2
  -1  -2   2 2342.58 17.9999   1
   0  -2   2 672.529 6.68925  -2
   0  -2   2 672.529 6.68925   1
  -1  -1   2 3927.05 30.4596  -2
   1  -2   2 3927.05 30.4596   1
  -2   0   2 609.549 11.7334  -2
   2  -2   2 609.549 11.7334   1
   3  -2   2 531.519 4.70515   1
   4  -2   2 21.5099 1.85196   1
   5  -2   2 2639.18 21.6258   1
   6  -2   2 2.88173 2.95867   1
   7  -2   2 663.836 10.9661   1
   8  -2   2 25.8977 5.15974   1
  -9   6   3 515.182 19.1366  -2
   9  -2   2 515.182 19.1366   1
 -10   7   3 107.044 20.4590  -2
  10  -2   2 107.044 20.4590   1
 -11   8   3 874.772 34.1152  -2
  11  -2   2 874.772 34.1152   1
  10 -10   1 193.852 29.7668  -2
 -10  -1   2 193.852 29.7668   1
   9  -9   1 72.9042 17.9610  -2
  -9  -1   2 72.9042 17.9610   1
   8  -8   1 1473.18 33.6186  -2
  -8  -1   2 1473.18 33.6186   1
  -7  -1   2 42.5213 6.42414   1
  -6  -1   2 22.8686 5.34020   1
  -5  -1   2 518.591 8.88045   1
  -4  -1   2 2023.89 17.1679   1
  -3  -1   2 101.746 3.02874   1
   2  -3   2 2050.12 26.9723  -2
  -2  -1   2 2050.12 26.9723   1
   1  -2   2 2269.00 18.1072  -2
  -1  -1   2 2269.00 18.1072   1
   0  -1   2 2644.24 19.2437  -2
   0  -1   2 2644.24 19.2437   1
  -1   0   2 475.373 12.1140  -2
   1  -1   2 475.373 12.1140   1
   2  -1   2 466.398 6.44809   1
   3  -1   2 102.517 2.64782   1
   4  -1   2 61.3292 2.29920   1
   5  -1   2 1046.73 10.9441   1
   6  -1   2 1247.93 12.4448   1
   7  -1   2 234.066 7.44449   1
  -8   6   3 34.9053 28.9160  -2
   8  -1   2 34.9053 28.9160   1
  -9   7   3 968.680 23.3625  -2
   9  -1   2 968.680 23.3625   1
 -10   8   3 460.106 25.1159  -2
  10  -1   2 460.106 25.1159   1
 -11   9   3 55.7676 25.3062  -2
  11  -1   2 55.7676 25.3062   1
  11 -10   1 77.6081 27.2701  -2
 -11   0   2 77.6081 27.2701   1
  10  -9   1 849.544 26.6340  -2
 -10   0   2 849.544 26.6340   1
   9  -8   1 668.142 20.9970  -2
  -9   0   2 668.142 20.9970   1
   8  -7   1 901.192 30.1159  -2
  -8   0   2 901.192 30.1159   1
  -7   0   2 67.3089 5.55906   1
  -6   0   2 951.609 11.8201   1
  -5   0   2 1603.03 15.7753   1
  -4   0   2 5616.90 44.0779   1
  -3   0   2 442.111 5.54877   1
   2  -2   2 408.825 24.5942  -2
  -2   0   2 408.825 24.5942   1
   1  -1   2 745.580 21.8020  -2
  -1   0   2 745.580 21.8020   1
   0   0   2 9999.99 72.8555  -2
   0   0   2 9999.99 72.8555   1
  -1   1   2 4307.77 65.9336  -2
   1   0   2 4307.77 65.9336   1
  -2   2   2 2580.47 45.2890  -2
   2   0   2 2580.47 45.2890   1
   3   0   2 194.789 3.89553   1
   4   0   2 1061.72 9.10310   1
   5   0   2 844.283 9.38985   1
   6   0   2 1831.76 18.3604   1
   7   0   2 108.894 6.56513   1
  -8   7   3 347.923 22.3406  -2
   8   0   2 347.923 22.3406   1
  -9   8   3 230.378 19.3500  -2
   9   0   2 230.378 19.3500   1
 -10   9   3 833.444 35.6150  -2
  10   0   2 833.444 35.6150   1
  11   0   2 81.0622 30.3973   1
  11  -9   1 517.679 25.4705  -2
 -11   1   2 517.679 25.4705   1
  10  -8   1 128.095 20.1675  -2
 -10   1   2 128.095 20.1675   1
   9  -7   1 554.954 17.2841  -2
  -9   1   2 554.954 17.2841   1
   8  -6   1 755.263 43.7993  -2
  -8   1   2 755.263 43.7993   1
  -7   1   2 622.160 10.0805   1
  -6   1   2 2071.55 20.2076   1
  -5   1   2 4449.91 40.9238   1
  -4   1   2 230.967 4.12113   1
  -3   1   2 326.703 4.82226   1
  -2   1   2 323.872 4.63258   1
  -1   1   2 4428.42 29.8398   1
   0   1   2 4004.71 28.2467  -2
   0   1   2 4004.71 28.2467   1
  -1   2   2 594.543 10.7580  -2
   1   1   2 594.543 10.7580   1
  -2   3   2 265.152 9.87602  -2
   2   1   2 265.152 9.87602   1
   3   1   2 2688.00 18.5301   1
   4   1   2 1781.76 14.4105   1
   5   1   2 1765.13 16.3098   1
   6   1   2 275.793 6.09362   1
   7   1   2 276.418 7.33894   1
  -8   8   3 196.365 26.9732  -2
   8   1   2 196.365 26.9732   1
  -9   9   3 1234.11 39.2733  -2
   9   1   2 1234.11 39.2733   1
 -10  10   3 124.161 40.1645  -2
  10   1   2 124.161 40.1645   1
  11  -8   1 98.3665 21.0159  -2
 -11   2   2 98.3665 21.0159   1
  10  -7   1 751.831 23.8016  -2
 -10   2   2 751.831 23.8016   1
   9  -6   1 102.315 14.3690  -2
  -9   2   2 102.315 14.3690   1
   8  -5   1 852.655 44.8631  -2
  -8   2   2 852.655 44.8631   1
  -7   2   2 223.369 6.57663   1
  -6   2   2 58.2214 3.48104   1
  -5   2   2 264.926 5.41101   1
  -4   2   2 3100.41 23.1592   1
  -3   2   2 915.040 8.17860   1
   2   0   2 867.417 37.9983  -2
  -2   2   2 867.417 37.9983   1
  -1   2   2 27.5866 3.21131   1
   0   2   2 512.160 6.48744  -2
   0   2   2 512.160 6.48744   1
  -1   3   2 520.239 8.34735  -2
   1   2   2 520.239 8.34735   1
  -2   4   2 1430.23 17.0614  -2
   2   2   2 1430.23 17.0614   1
  -3   5   2 1225.56 28.5323  -2
   3   2   2 1225.56 28.5323   1
   4   2   2 209.204 5.61270   1
   5   2   2 36.3179 3.79378   1
   6   2   2 389.169 8.08228   1
   7   2   2 687.208 13.6006   1
  -8   9   3 63.6241 39.3157  -2
   8   2   2 63.6241 39.3157   1
  -9  10   3 386.869 26.9930  -2
   9   2   2 386.869 26.9930   1
  12  -8   1 164.386 69.8799  -2
 -12   3   2 164.386 69.8799   1
  11  -7   1 61.5926 17.2586  -2
 -11   3   2 61.5926 17.2586   1
  10  -6   1 703.596 22.9300  -2
 -10   3   2 703.596 22.9300   1
   9  -5   1 674.203 18.3520  -2
  -9   3   2 674.203 18.3520   1
   8  -4   1 212.184 35.1224  -2
  -8   3   2 212.184 35.1224   1
  -7   3   2 51.4471 4.10134   1
  -6   3   2 1669.40 15.7064   1
  -5   3   2 1097.16 11.4913   1
  -4   3   2 2747.73 21.8446   1
  -3   3   2 517.332 6.10931   1
   2   1   2 607.847 33.8182  -2
  -2   3   2 607.847 33.8182   1
   1   2   2 440.382 9.17111  -2
  -1   3   2 440.382 9.17111   1
   0   3   2 7133.13 54.5795  -2
   0   3   2 7133.13 54.5795   1
  -1   4   2 1466.00 16.3869  -2
   1   3   2 1466.00 16.3869   1
  -2   5   2 748.583 15.0153  -2
   2   3   2 748.583 15.0153   1
  -3   6   2 223.124 25.4436  -2
   3   3   2 223.124 25.4436   1
   4   3   2 1183.06 12.7530   1
   5   3   2 532.239 8.91753   1
   6   3   2 316.493 10.1790   1
   7   3   2 37.5169 8.40753   1
  -8  10   3 499.252 34.2445  -2
   8   3   2 499.252 34.2445   1
  -9  11   3 317.882 49.1796  -2
   9   3   2 317.882 49.1796   1
  12  -7   1 95.8901 39.3151  -2
 -12   4   2 95.8901 39.3151   1
  11  -6   1 203.127 17.7635  -2
 -11   4   2 203.127 17.7635   1
  10  -5   1 155.173 19.7541  -2
 -10   4   2 155.173 19.7541   1
   9  -4   1 911.200 19.0417  -2
  -9   4   2 911.200 19.0417   1
   8  -3   1 955.740 31.1329  -2
  -8   4   2 955.740 31.1329   1
  -7   4   2 277.670 6.17053   1
  -6   4   2 0.07577 2.61661   1
  -5   4   2 2474.97 20.2188   1
  -4   4   2 697.525 7.86410   1
  -3   4   2 11.0459 3.08613   1
  -2   4   2 762.104 9.34358   1
   1   3   2 1795.55 16.9624  -2
  -1   4   2 1795.55 16.9624   1
   0   4   2 78.6695 4.41415  -2
   0   4   2 78.6695 4.41415   1
  -1   5   2 783.550 12.7830  -2
   1   4   2 783.550 12.7830   1
  -2   6   2 1854.74 25.0619  -2
   2   4   2 1854.74 25.0619   1
  -3   7   2 1074.82 30.3194  -2
   3   4   2 1074.82 30.3194   1
   4   4   2 2.33445 5.93001   1
   5   4   2 428.661 13.5646   1
   6   4   2 111.356 9.31829   1
   7   4   2 107.639 13.2874   1
  -8  11   3 157.340 44.0343  -2
   8   4   2 157.340 44.0343   1
  12  -6   1 397.571 42.2496  -2
 -12   5   2 397.571 42.2496   1
  11  -5   1 63.7289 24.0708  -2
 -11   5   2 63.7289 24.0708   1
  10  -4   1 1575.77 33.5467  -2
 -10   5   2 1575.77 33.5467   1
   9  -3   1 72.3302 17.3373  -2
  -9   5   2 72.3302 17.3373   1
  -8   5   2 19.7098 4.38218   1
  -7   5   2 7.66089 4.57139   1
  -6   5   2 3711.80 33.0248   1
  -5   5   2 286.983 7.16157   1
  -4   5   2 2891.51 23.2309   1
  -3   5   2 11.3170 3.41840   1
   2   3   2 2348.92 37.8747  -2
  -2   5   2 2348.92 37.8747   1
   1   4   2 496.536 11.6862  -2
  -1   5   2 496.536 11.6862   1
   0   5   2 3009.08 27.9739  -2
   0   5   2 3009.08 27.9739   1
  -1   6   2 529.357 13.6646  -2
   1   5   2 529.357 13.6646   1
  -2   7   2 152.185 13.7256  -2
   2   5   2 152.185 13.7256   1
  -3   8   2 152.254 18.9030  -2
   3   5   2 152.254 18.9030   1
  -4   9   2 2013.59 79.8259  -2
   4   5   2 2013.59 79.8259   1
   5   5   2 3.84332 8.83603   1
   6   5   2 37.3745 10.5242   1
   7   5   2 101.727 14.7155   1
  -8  12   3 306.008 47.6429  -2
   8   5   2 306.008 47.6429   1
  12  -5   1 587.389 39.2424  -2
 -12   6   2 587.389 39.2424   1
  11  -4   1 47.3348 22.0633  -2
 -11   6   2 47.3348 22.0633   1
  10  -3   1 348.827 21.0407  -2
 -10   6   2 348.827 21.0407   1
   9  -2   1 131.012 14.8936  -2
  -9   6   2 131.012 14.8936   1
   8  -1   1 1185.63 51.7529  -2
  -8   6   2 1185.63 51.7529   1
  -7   6   2 118.731 6.87789   1
  -6   6   2 2776.04 29.5926   1
  -5   6   2 5.04735 4.85622   1
  -4   6   2 11.6219 4.69166   1
   3   3   2 38.6347 16.2398  -2
  -3   6   2 38.6347 16.2398   1
   2   4   2 5016.70 56.7257  -2
  -2   6   2 5016.70 56.7257   1
   1   5   2 270.799 10.3361  -2
  -1   6   2 270.799 10.3361   1
   0   6   2 1078.05 14.5130  -2
   0   6   2 1078.05 14.5130   1
  -1   7   2 341.045 13.7121  -2
   1   6   2 341.045 13.7121   1
  -2   8   2 1295.83 24.1518  -2
   2   6   2 1295.83 24.1518   1
  -3   9   2 33.2915 19.8394  -2
   3   6   2 33.2915 19.8394   1
   4   6   2 1294.36 24.9323   1
   5   6   2 -3.3929 9.02074   1
   6   6   2 165.484 13.1556   1
   7   6   2 19.3539 14.9208   1
  12  -4   1 66.5081 38.2448  -2
 -12   7   2 66.5081 38.2448   1
  11  -3   1 132.036 23.0187  -2
 -11   7   2 132.036 23.0187   1
  10  -2   1 396.844 20.2708  -2
 -10   7   2 396.844 20.2708   1
   9  -1   1 164.617 16.3347  -2
  -9   7   2 164.617 16.3347   1
   8   0   1 767.863 31.2585  -2
  -8   7   2 767.863 31.2585   1
  -7   7   2 455.103 11.6665   1
  -6   7   2 218.162 8.56764   1
  -5   7   2 319.398 6.87888   1
  -4   7   2 1118.13 15.9217   1
   3   4   2 357.352 37.4363  -2
  -3   7   2 357.352 37.4363   1
   2   5   2 397.262 16.2746  -2
  -2   7   2 397.262 16.2746   1
   1   6   2 371.666 16.3696  -2
  -1   7   2 371.666 16.3696   1
   0   7   2 674.388 14.0273  -2
   0   7   2 674.388 14.0273   1
  -1   8   2 51.6364 14.7402  -2
   1   7   2 51.6364 14.7402   1
  -2   9   2 767.918 22.8897  -2
   2   7   2 767.918 22.8897   1
  -3  10   2 328.194 25.4983  -2
   3   7   2 328.194 25.4983   1
   4   7   2 48.1729 11.4698   1
   5   7   2 -7.8062 11.0757   1
   6   7   2 307.462 19.3937   1
  11  -2   1 56.3906 22.0588  -2
 -11   8   2 56.3906 22.0588   1
  10  -1   1 445.272 20.9144  -2
 -10   8   2 445.272 20.9144   1
   9   0   1 42.6997 17.1105  -2
  -9   8   2 42.6997 17.1105   1
   8   1   1 105.409 40.8609  -2
  -8   8   2 105.409 40.8609   1
  -7   8   2 187.022 10.4117   1
  -6   8   2 2467.61 33.3891   1
  -5   8   2 -4.0350 7.09040   1
  -4   8   2 109.932 7.39756   1
   3   5   2 76.6011 33.7522  -2
  -3   8   2 76.6011 33.7522   1
   2   6   2 1379.26 25.6143  -2
  -2   8   2 1379.26 25.6143   1
   1   7   2 170.685 19.7444  -2
  -1   8   2 170.685 19.7444   1
   0   8   2 1207.16 23.7506  -2
   0   8   2 1207.16 23.7506   1
  -1   9   2 166.712 17.7969  -2
   1   8   2 166.712 17.7969   1
  -2  10   2 358.004 21.7066  -2
   2   8   2 358.004 21.7066   1
  -3  11   2 154.646 23.5555  -2
   3   8   2 154.646 23.5555   1
  -4  12   2 757.832 67.1836  -2
   4   8   2 757.832 67.1836   1
   5   8   2 38.5294 12.6046   1
  11  -1   1 652.534 29.7008  -2
 -11   9   2 652.534 29.7008   1
  10   0   1 117.891 21.3162  -2
 -10   9   2 117.891 21.3162   1
   9   1   1 271.986 20.0426  -2
  -9   9   2 271.986 20.0426   1
   8   2   1 315.298 37.7351  -2
  -8   9   2 315.298 37.7351   1
  -7   9   2 179.149 13.0374   1
  -6   9   2 341.877 15.7747   1
  -5   9   2 700.338 18.0664   1
  -4   9   2 167.037 10.6577   1
   3   6   2 -10.644 37.7409  -2
  -3   9   2 -10.644 37.7409   1
   2   7   2 979.115 30.2054  -2
  -2   9   2 979.115 30.2054   1
   1   8   2 472.486 24.4241  -2
  -1   9   2 472.486 24.4241   1
   0   9   2 -5.4216 13.6874  -2
   0   9   2 -5.4216 13.6874   1
  -1  10   2 345.117 19.8827  -2
   1   9   2 345.117 19.8827   1
  -2  11   2 426.928 23.8929  -2
   2   9   2 426.928 23.8929   1
  -3  12   2 153.633 25.4744  -2
   3   9   2 153.633 25.4744   1
   4   9   2 84.2002 13.9350   1
  11   0   1 816.845 38.4586  -2
 -11  10   2 816.845 38.4586   1
  10   1   1 214.483 26.7393  -2
 -10  10   2 214.483 26.7393   1
   9   2   1 27.9805 21.7005  -2
  -9  10   2 27.9805 21.7005   1
   8   3   1 62.7014 26.5412  -2
  -8  10   2 62.7014 26.5412   1
  -7  10   2 1076.15 24.0789   1
  -6  10   2 546.278 19.9645   1
  -5  10   2 373.373 21.6271   1
  -4  10   2 17.8467 11.0041   1
   3   7   2 405.857 47.7012  -2
  -3  10   2 405.857 47.7012   1
   2   8   2 172.271 31.3217  -2
  -2  10   2 172.271 31.3217   1
   1   9   2 1104.60 31.4603  -2
  -1  10   2 1104.60 31.4603   1
   0  10   2 105.224 15.8954  -2
   0  10   2 105.224 15.8954   1
  -1  11   2 132.920 25.0366  -2
   1  10   2 132.920 25.0366   1
  -2  12   2 47.6932 30.4812  -2
   2  10   2 47.6932 30.4812   1
  10   2   1 74.4655 24.9224  -2
 -10  11   2 74.4655 24.9224   1
   9   3   1 213.399 29.6367  -2
  -9  11   2 213.399 29.6367   1
   8   4   1 507.783 33.4375  -2
  -8  11   2 507.783 33.4375   1
  -7  11   2 334.379 17.0208   1
  -6  11   2 289.585 19.8135   1
  -5  11   2 43.7357 13.1675   1
  -4  11   2 467.877 21.9624   1
   3   8   2 352.064 44.7562  -2
  -3  11   2 352.064 44.7562   1
   2   9   2 665.078 36.9390  -2
  -2  11   2 665.078 36.9390   1
   1  10   2 171.822 31.6527  -2
  -1  11   2 171.822 31.6527   1
   0  11   2 -26.238 19.9735  -2
   0  11   2 -26.238 19.9735   1
  -1  12   2 195.191 38.5400  -2
   1  11   2 195.191 38.5400   1
  -9  12   2 59.7141 24.1905   1
   8   5   1 89.8856 34.6072  -2
  -8  12   2 89.8856 34.6072   1
  -7  12   2 49.6546 15.9122   1
  -6  12   2 26.8417 14.4161   1
  -5  12   2 448.889 26.0344   1
  -4  12   2 437.011 28.8649   1
   3   9   2 -2.5346 43.0922  -2
  -3  12   2 -2.5346 43.0922   1
   2  10   2 59.1742 36.5903  -2
  -2  12   2 59.1742 36.5903   1
   1  11   2 -53.643 83.0299  -2
  -1  12   2 -53.643 83.0299   1
  -3 -10   3 12.5104 66.1696  -2
   3 -13   3 12.5104 66.1696   1
  -4  -9   3 285.532 68.5330  -2
   4 -13   3 285.532 68.5330   1
   5 -13   3 812.331 26.5089   1
   6 -13   3 160.892 15.3587   1
   7 -13   3 105.910 18.9851   1
   0 -12   3 288.734 35.1345  -2
   0 -12   3 288.734 35.1345   1
  -1 -11   3 3.16074 24.7838  -2
   1 -12   3 3.16074 24.7838   1
  -2 -10   3 50.8209 27.0008  -2
   2 -12   3 50.8209 27.0008   1
  -3  -9   3 161.548 25.7799  -2
   3 -12   3 161.548 25.7799   1
  -4  -8   3 226.309 59.4592  -2
   4 -12   3 226.309 59.4592   1
   5 -12   3 9.66486 12.8842   1
   6 -12   3 244.885 15.1069   1
   7 -12   3 131.338 16.8743   1
  -8  -5   4 68.6349 48.2147  -2
   8 -12   3 68.6349 48.2147   1
  -9  -4   4 329.921 55.5968  -2
   9 -12   3 329.921 55.5968   1
   1 -12   3 102.660 23.2260  -2
  -1 -11   3 102.660 23.2260   1
   0 -11   3 264.821 20.5234  -2
   0 -11   3 264.821 20.5234   1
  -1 -10   3 801.706 30.2830  -2
   1 -11   3 801.706 30.2830   1
  -2  -9   3 -17.476 27.0459  -2
   2 -11   3 -17.476 27.0459   1
  -3  -8   3 9.82114 24.0949  -2
   3 -11   3 9.82114 24.0949   1
   4 -11   3 94.1953 14.0443   1
   5 -11   3 761.346 18.6512   1
   6 -11   3 12.8685 10.8093   1
   7 -11   3 115.673 13.2067   1
  -8  -4   4 246.497 36.9538  -2
   8 -11   3 246.497 36.9538   1
  -9  -3   4 265.605 28.1555  -2
   9 -11   3 265.605 28.1555   1
 -10  -2   4 180.944 34.2740  -2
  10 -11   3 180.944 34.2740   1
   3 -13   3 73.4421 70.4822  -2
  -3 -10   3 73.4421 70.4822   1
   2 -12   3 249.822 26.7868  -2
  -2 -10   3 249.822 26.7868   1
   1 -11   3 708.038 27.1415  -2
  -1 -10   3 708.038 27.1415   1
   0 -10   3 11.1207 16.5563  -2
   0 -10   3 11.1207 16.5563   1
  -1  -9   3 37.8673 19.3921  -2
   1 -10   3 37.8673 19.3921   1
  -2  -8   3 213.172 22.2268  -2
   2 -10   3 213.172 22.2268   1
  -3  -7   3 264.285 27.6282  -2
   3 -10   3 264.285 27.6282   1
   4 -10   3 11.2568 10.3986   1
   5 -10   3 423.670 14.9147   1
   6 -10   3 299.119 12.1166   1
   7 -10   3 443.961 18.8169   1
  -8  -3   4 130.807 59.2778  -2
   8 -10   3 130.807 59.2778   1
  -9  -2   4 896.775 31.1486  -2
   9 -10   3 896.775 31.1486   1
 -10  -1   4 172.356 31.3953  -2
  10 -10   3 172.356 31.3953   1
 -11   0   4 140.504 52.1038  -2
  11 -10   3 140.504 52.1038   1
  -4  -9   3 573.380 28.8021   1
   3 -12   3 400.538 34.5165  -2
  -3  -9   3 400.538 34.5165   1
   2 -11   3 6.56750 23.2316  -2
  -2  -9   3 6.56750 23.2316   1
   1 -10   3 39.8085 17.2341  -2
  -1  -9   3 39.8085 17.2341   1
   0  -9   3 1326.80 22.5308  -2
   0  -9   3 1326.80 22.5308   1
  -1  -8   3 1372.17 26.3701  -2
   1  -9   3 1372.17 26.3701   1
  -2  -7   3 565.180 21.2195  -2
   2  -9   3 565.180 21.2195   1
  -3  -6   3 19.1716 22.6871  -2
   3  -9   3 19.1716 22.6871   1
   4  -9   3 159.928 9.88477   1
   5  -9   3 822.897 16.4778   1
   6  -9   3 781.435 17.3822   1
   7  -9   3 630.349 13.6347   1
  -8  -2   4 298.241 56.1412  -2
   8  -9   3 298.241 56.1412   1
  -9  -1   4 238.641 22.8318  -2
   9  -9   3 238.641 22.8318   1
 -10   0   4 619.622 33.2481  -2
  10  -9   3 619.622 33.2481   1
 -11   1   4 257.323 30.0913  -2
  11  -9   3 257.323 30.0913   1
  -5  -8   3 1067.25 27.4847   1
  -4  -8   3 39.5441 12.2216   1
   3 -11   3 -12.691 26.1712  -2
  -3  -8   3 -12.691 26.1712   1
   2 -10   3 64.1990 18.2170  -2
  -2  -8   3 64.1990 18.2170   1
   1  -9   3 1875.15 26.9972  -2
  -1  -8   3 1875.15 26.9972   1
   0  -8   3 776.896 14.2721  -2
   0  -8   3 776.896 14.2721   1
  -1  -7   3 1151.29 18.8351  -2
   1  -8   3 1151.29 18.8351   1
  -2  -6   3 246.112 15.4549  -2
   2  -8   3 246.112 15.4549   1
  -3  -5   3 1539.62 31.9682  -2
   3  -8   3 1539.62 31.9682   1
   4  -8   3 155.443 7.78813   1
   5  -8   3 1355.23 15.8470   1
   6  -8   3 308.615 7.64749   1
   7  -8   3 137.117 6.07385   1
   8  -8   3 158.684 10.3554   1
  -9   0   4 2109.47 36.9227  -2
   9  -8   3 2109.47 36.9227   1
 -10   1   4 131.396 23.4530  -2
  10  -8   3 131.396 23.4530   1
 -11   2   4 249.270 21.2083  -2
  11  -8   3 249.270 21.2083   1
  -6  -7   3 72.3977 13.8050   1
  -5  -7   3 290.197 16.5017   1
  -4  -7   3 545.249 17.7766   1
   3 -10   3 181.898 20.4555  -2
  -3  -7   3 181.898 20.4555   1
   2  -9   3 118.732 15.3645  -2
  -2  -7   3 118.732 15.3645   1
   1  -8   3 809.174 16.5755  -2
  -1  -7   3 809.174 16.5755   1
   0  -7   3 311.561 8.62925  -2
   0  -7   3 311.561 8.62925   1
  -1  -6   3 65.7407 8.58115  -2
   1  -7   3 65.7407 8.58115   1
  -2  -5   3 484.440 16.2912  -2
   2  -7   3 484.440 16.2912   1
  -3  -4   3 1535.14 33.9777  -2
   3  -7   3 1535.14 33.9777   1
   4  -7   3 278.291 7.14066   1
   5  -7   3 160.094 5.06669   1
   6  -7   3 98.1025 4.36357   1
   7  -7   3 968.080 14.7303   1
  -8   0   4 282.635 26.6303  -2
   8  -7   3 282.635 26.6303   1
  -9   1   4 1002.47 22.7011  -2
   9  -7   3 1002.47 22.7011   1
 -10   2   4 168.834 19.2467  -2
  10  -7   3 168.834 19.2467   1
 -11   3   4 39.2018 18.2590  -2
  11  -7   3 39.2018 18.2590   1
 -12   4   4 27.0743 47.4140  -2
  12  -7   3 27.0743 47.4140   1
  -7  -6   3 -10.628 12.1205   1
  -6  -6   3 707.040 20.7644   1
  -5  -6   3 120.912 12.4883   1
  -4  -6   3 445.554 15.1113   1
   3  -9   3 89.8003 19.6198  -2
  -3  -6   3 89.8003 19.6198   1
   2  -8   3 773.687 17.1486  -2
  -2  -6   3 773.687 17.1486   1
   1  -7   3 219.509 11.5044  -2
  -1  -6   3 219.509 11.5044   1
   0  -6   3 2183.76 22.3873  -2
   0  -6   3 2183.76 22.3873   1
  -1  -5   3 491.985 10.2109  -2
   1  -6   3 491.985 10.2109   1
  -2  -4   3 359.081 11.0566  -2
   2  -6   3 359.081 11.0566   1
  -3  -3   3 132.744 18.1879  -2
   3  -6   3 132.744 18.1879   1
   4  -6   3 3040.75 24.7162   1
   5  -6   3 622.833 7.87881   1
   6  -6   3 91.8783 4.91714   1
   7  -6   3 30.8301 5.18175   1
  -8   1   4 1282.86 46.5091  -2
   8  -6   3 1282.86 46.5091   1
  -9   2   4 267.788 14.2270  -2
   9  -6   3 267.788 14.2270   1
 -10   3   4 322.748 24.3697  -2
  10  -6   3 322.748 24.3697   1
 -11   4   4 152.621 20.8789  -2
  11  -6   3 152.621 20.8789   1
 -12   5   4 92.1011 41.9187  -2
  12  -6   3 92.1011 41.9187   1
   8 -12   2 380.099 39.2625  -2
  -8  -5   3 380.099 39.2625   1
  -7  -5   3 136.477 12.9309   1
  -6  -5   3 45.3241 11.1250   1
  -5  -5   3 459.973 14.5453   1
  -4  -5   3 244.221 9.21626   1
   3  -8   3 493.281 19.3055  -2
  -3  -5   3 493.281 19.3055   1
   2  -7   3 1332.60 17.8673  -2
  -2  -5   3 1332.60 17.8673   1
   1  -6   3 875.139 13.6263  -2
  -1  -5   3 875.139 13.6263   1
   0  -5   3 16.1140 4.89009  -2
   0  -5   3 16.1140 4.89009   1
  -1  -4   3 60.8220 6.61714  -2
   1  -5   3 60.8220 6.61714   1
  -2  -3   3 3618.98 35.6284  -2
   2  -5   3 3618.98 35.6284   1
  -3  -2   3 1189.93 26.2385  -2
   3  -5   3 1189.93 26.2385   1
   4  -5   3 173.751 4.37260   1
   5  -5   3 89.5329 4.04228   1
   6  -5   3 371.374 6.81783   1
   7  -5   3 575.505 9.95195   1
   8  -5   3 520.546 11.3932   1
  -9   3   4 1228.44 26.4981  -2
   9  -5   3 1228.44 26.4981   1
 -10   4   4 89.3697 21.6487  -2
  10  -5   3 89.3697 21.6487   1
 -11   5   4 79.5880 23.5831  -2
  11  -5   3 79.5880 23.5831   1
 -12   6   4 327.296 45.7705  -2
  12  -5   3 327.296 45.7705   1
   9 -12   2 -29.573 49.8830  -2
  -9  -4   3 -29.573 49.8830   1
   8 -11   2 88.5939 40.2877  -2
  -8  -4   3 88.5939 40.2877   1
  -7  -4   3 16.0431 9.84381   1
  -6  -4   3 1828.78 28.6188   1
  -5  -4   3 50.8978 7.01703   1
   4  -8   3 2118.57 70.6868  -2
  -4  -4   3 2118.57 70.6868   1
   3  -7   3 477.591 19.2869  -2
  -3  -4   3 477.591 19.2869   1
   2  -6   3 1191.90 14.7735  -2
  -2  -4   3 1191.90 14.7735   1
   1  -5   3 27.2308 6.94947  -2
  -1  -4   3 27.2308 6.94947   1
   0  -4   3 5955.87 44.1227  -2
   0  -4   3 5955.87 44.1227   1
  -1  -3   3 436.254 8.07996  -2
   1  -4   3 436.254 8.07996   1
  -2  -2   3 296.553 7.15400  -2
   2  -4   3 296.553 7.15400   1
  -3  -1   3 176.310 20.2537  -2
   3  -4   3 176.310 20.2537   1
   4  -4   3 4347.71 31.8224   1
   5  -4   3 201.726 4.42225   1
   6  -4   3 328.224 6.59349   1
   7  -4   3 16.8804 3.89623   1
   8  -4   3 422.378 10.0757   1
  -9   4   4 338.973 17.3060  -2
   9  -4   3 338.973 17.3060   1
 -10   5   4 1254.74 34.9118  -2
  10  -4   3 1254.74 34.9118   1
 -11   6   4 267.174 26.3903  -2
  11  -4   3 267.174 26.3903   1
  12  -4   3 18.4351 19.5489   1
   9 -11   2 66.8420 30.7067  -2
  -9  -3   3 66.8420 30.7067   1
   8 -10   2 380.019 27.2229  -2
  -8  -3   3 380.019 27.2229   1
  -7  -3   3 328.872 13.1160   1
  -6  -3   3 2421.75 32.5998   1
  -5  -3   3 245.313 7.35943   1
   4  -7   3 231.540 34.9701  -2
  -4  -3   3 231.540 34.9701   1
   3  -6   3 343.625 17.3648  -2
  -3  -3   3 343.625 17.3648   1
   2  -5   3 7035.44 57.0332  -2
  -2  -3   3 7035.44 57.0332   1
   1  -4   3 662.725 8.80745  -2
  -1  -3   3 662.725 8.80745   1
   0  -3   3 4797.50 36.1249  -2
   0  -3   3 4797.50 36.1249   1
  -1  -2   3 1015.35 10.4133  -2
   1  -3   3 1015.35 10.4133   1
  -2  -1   3 3806.61 39.2279  -2
   2  -3   3 3806.61 39.2279   1
  -3   0   3 1148.83 31.1362  -2
   3  -3   3 1148.83 31.1362   1
   4  -3   3 5051.21 34.8947   1
   5  -3   3 48.8396 3.04396   1
   6  -3   3 313.336 5.97099   1
   7  -3   3 790.166 11.1222   1
  -8   4   4 2342.71 65.5427  -2
   8  -3   3 2342.71 65.5427   1
  -9   5   4 191.286 17.3243  -2
   9  -3   3 191.286 17.3243   1
 -10   6   4 435.518 25.0561  -2
  10  -3   3 435.518 25.0561   1
 -11   7   4 57.3902 24.3574  -2
  11  -3   3 57.3902 24.3574   1
  10 -11   2 76.3327 29.3920  -2
 -10  -2   3 76.3327 29.3920   1
   9 -10   2 66.3554 23.4703  -2
  -9  -2   3 66.3554 23.4703   1
   8  -9   2 259.492 30.1970  -2
  -8  -2   3 259.492 30.1970   1
  -7  -2   3 1045.71 18.4299   1
  -6  -2   3 3.72369 6.26486   1
  -5  -2   3 514.573 10.3622   1
  -4  -2   3 365.537 6.86087   1
   3  -5   3 686.777 34.5823  -2
  -3  -2   3 686.777 34.5823   1
   2  -4   3 917.390 10.9278  -2
  -2  -2   3 917.390 10.9278   1
   1  -3   3 2328.35 17.9468  -2
  -1  -2   3 2328.35 17.9468   1
   0  -2   3 29.4620 3.21437  -2
   0  -2   3 29.4620 3.21437   1
  -1  -1   3 2263.22 18.6634  -2
   1  -2   3 2263.22 18.6634   1
   2  -2   3 458.221 4.60534   1
   3  -2   3 1453.17 12.0776   1
   4  -2   3 243.914 3.75733   1
   5  -2   3 89.5571 3.36384   1
   6  -2   3 1045.51 11.7928   1
   7  -2   3 2001.61 20.4571   1
   8  -2   3 276.271 9.23784   1
  -9   6   4 392.984 19.8208  -2
   9  -2   3 392.984 19.8208   1
 -10   7   4 199.145 23.7276  -2
  10  -2   3 199.145 23.7276   1
 -11   8   4 337.077 33.5715  -2
  11  -2   3 337.077 33.5715   1
  10 -10   2 258.338 25.1477  -2
 -10  -1   3 258.338 25.1477   1
   9  -9   2 41.2371 19.2295  -2
  -9  -1   3 41.2371 19.2295   1
   8  -8   2 280.085 19.7401  -2
  -8  -1   3 280.085 19.7401   1
  -7  -1   3 602.918 14.1873   1
  -6  -1   3 2876.98 29.5142   1
  -5  -1   3 36.3593 5.22009   1
  -4  -1   3 3.83631 2.75565   1
  -3  -1   3 253.607 5.43059   1
   2  -3   3 3644.74 55.1729  -2
  -2  -1   3 3644.74 55.1729   1
   1  -2   3 1773.50 16.0125  -2
  -1  -1   3 1773.50 16.0125   1
   0  -1   3 2005.53 14.4784  -2
   0  -1   3 2005.53 14.4784   1
  -1   0   3 57.5542 4.67185  -2
   1  -1   3 57.5542 4.67185   1
  -2   1   3 3233.84 72.8376  -2
   2  -1   3 3233.84 72.8376   1
   3  -1   3 558.830 7.16980   1
   4  -1   3 1767.68 13.6058   1
   5  -1   3 3.47582 2.89669   1
   6  -1   3 176.858 5.62643   1
   7  -1   3 715.860 11.2871   1
  -8   6   4 892.503 32.4926  -2
   8  -1   3 892.503 32.4926   1
  -9   7   4 39.0795 19.8542  -2
   9  -1   3 39.0795 19.8542   1
 -10   8   4 299.017 24.4730  -2
  10  -1   3 299.017 24.4730   1
 -11   9   4 515.558 38.8832  -2
  11  -1   3 515.558 38.8832   1
  11 -10   2 457.242 30.8899  -2
 -11   0   3 457.242 30.8899   1
  10  -9   2 225.064 25.5681  -2
 -10   0   3 225.064 25.5681   1
   9  -8   2 216.002 17.4818  -2
  -9   0   3 216.002 17.4818   1
   8  -7   2 960.615 37.8866  -2
  -8   0   3 960.615 37.8866   1
  -7   0   3 106.897 7.04828   1
  -6   0   3 610.660 11.0524   1
  -5   0   3 1290.29 14.2488   1
  -4   0   3 1579.95 13.6535   1
  -3   0   3 22.3023 2.30632   1
   2  -2   3 2385.01 80.7102  -2
  -2   0   3 2385.01 80.7102   1
   1  -1   3 52.8725 9.86551  -2
  -1   0   3 52.8725 9.86551   1
   0   0   3 1322.42 10.2280  -2
   0   0   3 1322.42 10.2280   1
  -1   1   3 478.856 13.2666  -2
   1   0   3 478.856 13.2666   1
  -2   2   3 5943.64 73.9360  -2
   2   0   3 5943.64 73.9360   1
   3   0   3 130.112 2.87350   1
   4   0   3 83.0149 3.60277   1
   5   0   3 155.236 4.63666   1
   6   0   3 1879.96 18.9772   1
   7   0   3 98.8113 5.98307   1
  -8   7   4 751.467 25.0010  -2
   8   0   3 751.467 25.0010   1
  -9   8   4 81.4543 25.2604  -2
   9   0   3 81.4543 25.2604   1
 -10   9   4 141.239 27.9081  -2
  10   0   3 141.239 27.9081   1
  11  -9   2 801.952 26.8361  -2
 -11   1   3 801.952 26.8361   1
  10  -8   2 534.822 24.3723  -2
 -10   1   3 534.822 24.3723   1
   9  -7   2 90.8163 15.3119  -2
  -9   1   3 90.8163 15.3119   1
   8  -6   2 185.412 40.0162  -2
  -8   1   3 185.412 40.0162   1
  -7   1   3 1856.34 21.2262   1
  -6   1   3 1370.57 15.9412   1
  -5   1   3 2320.81 21.0550   1
  -4   1   3 20.7183 2.91891   1
  -3   1   3 920.407 8.93720   1
  -2   1   3 2471.52 18.3616   1
  -1   1   3 1714.20 13.1296   1
   0   1   3 116.878 2.92623  -2
   0   1   3 116.878 2.92623   1
  -1   2   3 2058.47 24.8867  -2
   1   1   3 2058.47 24.8867   1
  -2   3   3 1016.21 14.2498  -2
   2   1   3 1016.21 14.2498   1
   3   1   3 2031.42 14.7223   1
   4   1   3 1138.60 9.85037   1
   5   1   3 110.179 3.10506   1
   6   1   3 233.215 7.09416   1
   7   1   3 915.508 15.3039   1
  -8   8   4 150.433 27.4848  -2
   8   1   3 150.433 27.4848   1
  -9   9   4 261.105 38.9096  -2
   9   1   3 261.105 38.9096   1
 -10  10   4 316.437 46.2525  -2
  10   1   3 316.437 46.2525   1
  11  -8   2 57.6887 19.8482  -2
 -11   2   3 57.6887 19.8482   1
  10  -7   2 127.742 20.5468  -2
 -10   2   3 127.742 20.5468   1
   9  -6   2 126.003 15.0218  -2
  -9   2   3 126.003 15.0218   1
   8  -5   2 2318.56 75.1522  -2
  -8   2   3 2318.56 75.1522   1
  -7   2   3 401.652 8.37169   1
  -6   2   3 2152.95 19.9773   1
  -5   2   3 149.389 4.79355   1
  -4   2   3 2585.88 21.5474   1
  -3   2   3 549.112 6.51413   1
   2   0   3 6821.72 203.793  -2
  -2   2   3 6821.72 203.793   1
   1   1   3 7182.25 310.863  -2
  -1   2   3 7182.25 310.863   1
   0   2   3 42.1041 3.74754  -2
   0   2   3 42.1041 3.74754   1
  -1   3   3 354.450 6.92884  -2
   1   2   3 354.450 6.92884   1
  -2   4   3 7032.93 63.5043  -2
   2   2   3 7032.93 63.5043   1
  -3   5   3 1540.75 42.6610  -2
   3   2   3 1540.75 42.6610   1
   4   2   3 340.281 6.35499   1
   5   2   3 18.6548 3.48824   1
   6   2   3 1313.11 14.3841   1
   7   2   3 680.615 16.6080   1
  -8   9   4 1183.94 40.4992  -2
   8   2   3 1183.94 40.4992   1
  -9  10   4 14.6612 29.8126  -2
   9   2   3 14.6612 29.8126   1
  10   2   3 153.710 35.6404   1
  11  -7   2 475.568 26.5979  -2
 -11   3   3 475.568 26.5979   1
  10  -6   2 292.701 19.2304  -2
 -10   3   3 292.701 19.2304   1
   9  -5   2 62.5450 14.4911  -2
  -9   3   3 62.5450 14.4911   1
   8  -4   2 955.905 47.9692  -2
  -8   3   3 955.905 47.9692   1
  -7   3   3 405.319 7.86430   1
  -6   3   3 7.08904 3.63463   1
  -5   3   3 233.804 6.12001   1
  -4   3   3 2718.04 19.9268   1
  -3   3   3 105.472 3.78631   1
  -2   3   3 1714.18 15.2212   1
   1   2   3 160.425 7.48734  -2
  -1   3   3 160.425 7.48734   1
   0   3   3 593.804 7.51137  -2
   0   3   3 593.804 7.51137   1
  -1   4   3 155.482 7.53607  -2
   1   3   3 155.482 7.53607   1
  -2   5   3 3262.22 35.6320  -2
   2   3   3 3262.22 35.6320   1
  -3   6   3 671.989 50.0166  -2
   3   3   3 671.989 50.0166   1
   4   3   3 437.115 9.21777   1
   5   3   3 87.3730 5.26012   1
   6   3   3 1833.97 25.1247   1
   7   3   3 70.0692 11.2445   1
  -8  10   4 66.9074 28.9153  -2
   8   3   3 66.9074 28.9153   1
  -9  11   4 27.5055 40.7146  -2
   9   3   3 27.5055 40.7146   1
  12  -7   2 96.6470 26.3020  -2
 -12   4   3 96.6470 26.3020   1
  11  -6   2 273.045 24.8153  -2
 -11   4   3 273.045 24.8153   1
  10  -5   2 97.7950 22.0470  -2
 -10   4   3 97.7950 22.0470   1
   9  -4   2 983.316 23.1067  -2
  -9   4   3 983.316 23.1067   1
   8  -3   2 229.341 24.3356  -2
  -8   4   3 229.341 24.3356   1
  -7   4   3 1489.06 14.9860   1
  -6   4   3 269.863 7.03043   1
  -5   4   3 -1.0221 3.56040   1
  -4   4   3 5.60575 3.12130   1
  -3   4   3 4168.70 30.2462   1
  -2   4   3 511.688 7.97390   1
   1   3   3 446.655 9.17056  -2
  -1   4   3 446.655 9.17056   1
   0   4   3 20.8604 5.01051  -2
   0   4   3 20.8604 5.01051   1
  -1   5   3 1263.12 16.5575  -2
   1   4   3 1263.12 16.5575   1
  -2   6   3 237.913 11.3795  -2
   2   4   3 237.913 11.3795   1
  -3   7   3 1624.29 35.0512  -2
   3   4   3 1624.29 35.0512   1
   4   4   3 372.770 9.50983   1
   5   4   3 765.609 16.7598   1
   6   4   3 0.02778 7.58888   1
   7   4   3 677.919 22.2948   1
  -8  11   4 180.825 32.9905  -2
   8   4   3 180.825 32.9905   1
  12  -6   2 235.962 28.0246  -2
 -12   5   3 235.962 28.0246   1
  11  -5   2 449.870 25.9790  -2
 -11   5   3 449.870 25.9790   1
  10  -4   2 102.762 15.5259  -2
 -10   5   3 102.762 15.5259   1
   9  -3   2 770.372 19.2321  -2
  -9   5   3 770.372 19.2321   1
   8  -2   2 968.835 46.8972  -2
  -8   5   3 968.835 46.8972   1
  -7   5   3 5.88939 5.30546   1
  -6   5   3 34.2407 5.26605   1
  -5   5   3 878.154 12.2113   1
  -4   5   3 391.490 7.34005   1
   3   2   3 1793.82 69.3282  -2
  -3   5   3 1793.82 69.3282   1
   2   3   3 1819.88 31.3632  -2
  -2   5   3 1819.88 31.3632   1
   1   4   3 631.643 11.9267  -2
  -1   5   3 631.643 11.9267   1
   0   5   3 735.919 10.6137  -2
   0   5   3 735.919 10.6137   1
  -1   6   3 1171.49 19.6725  -2
   1   5   3 1171.49 19.6725   1
  -2   7   3 657.693 16.5098  -2
   2   5   3 657.693 16.5098   1
  -3   8   3 40.8861 18.2891  -2
   3   5   3 40.8861 18.2891   1
   4   5   3 97.4653 9.47070   1
   5   5   3 512.329 15.9933   1
   6   5   3 628.432 17.8561   1
   7   5   3 66.3781 13.8719   1
   8   5   3 92.7327 27.4105   1
  12  -5   2 70.2802 28.3075  -2
 -12   6   3 70.2802 28.3075   1
  11  -4   2 733.674 28.7243  -2
 -11   6   3 733.674 28.7243   1
  10  -3   2 184.076 15.6504  -2
 -10   6   3 184.076 15.6504   1
   9  -2   2 402.540 17.2518  -2
  -9   6   3 402.540 17.2518   1
   8  -1   2 50.8800 26.4898  -2
  -8   6   3 50.8800 26.4898   1
  -7   6   3 2541.68 27.2366   1
  -6   6   3 32.4022 5.88692   1
  -5   6   3 130.812 6.61088   1
  -4   6   3 39.7044 3.92959   1
   3   3   3 1692.69 58.2531  -2
  -3   6   3 1692.69 58.2531   1
   2   4   3 104.141 12.0029  -2
  -2   6   3 104.141 12.0029   1
   1   5   3 1335.42 19.5175  -2
  -1   6   3 1335.42 19.5175   1
   0   6   3 95.1376 6.48557  -2
   0   6   3 95.1376 6.48557   1
  -1   7   3 491.521 15.3896  -2
   1   6   3 491.521 15.3896   1
  -2   8   3 31.6168 16.0799  -2
   2   6   3 31.6168 16.0799   1
  -3   9   3 1254.78 37.2632  -2
   3   6   3 1254.78 37.2632   1
  -4  10   3 115.016 50.6278  -2
   4   6   3 115.016 50.6278   1
   5   6   3 15.3278 9.61559   1
   6   6   3 113.412 14.6118   1
   7   6   3 289.861 19.0288   1
  12  -4   2 80.1939 30.7992  -2
 -12   7   3 80.1939 30.7992   1
  11  -3   2 4.81767 22.8931  -2
 -11   7   3 4.81767 22.8931   1
  10  -2   2 110.356 15.3981  -2
 -10   7   3 110.356 15.3981   1
   9  -1   2 1538.79 27.3294  -2
  -9   7   3 1538.79 27.3294   1
   8   0   2 236.850 24.1759  -2
  -8   7   3 236.850 24.1759   1
  -7   7   3 1555.16 23.0602   1
  -6   7   3 4.12048 6.13207   1
  -5   7   3 882.902 15.4343   1
  -4   7   3 531.212 12.4267   1
   3   4   3 3546.17 101.776  -2
  -3   7   3 3546.17 101.776   1
   2   5   3 166.552 14.2999  -2
  -2   7   3 166.552 14.2999   1
   1   6   3 179.307 12.0555  -2
  -1   7   3 179.307 12.0555   1
   0   7   3 644.002 15.0142  -2
   0   7   3 644.002 15.0142   1
  -1   8   3 2736.48 39.5482  -2
   1   7   3 2736.48 39.5482   1
  -2   9   3 79.2786 19.5101  -2
   2   7   3 79.2786 19.5101   1
  -3  10   3 241.062 23.2486  -2
   3   7   3 241.062 23.2486   1
  -4  11   3 -26.596 55.0923  -2
   4   7   3 -26.596 55.0923   1
   5   7   3 714.199 20.8189   1
   6   7   3 122.827 16.3385   1
  11  -2   2 466.774 25.4006  -2
 -11   8   3 466.774 25.4006   1
  10  -1   2 322.923 20.8462  -2
 -10   8   3 322.923 20.8462   1
   9   0   2 348.943 19.8027  -2
  -9   8   3 348.943 19.8027   1
   8   1   2 560.427 39.1612  -2
  -8   8   3 560.427 39.1612   1
  -7   8   3 114.165 9.93645   1
  -6   8   3 47.9300 8.53792   1
  -5   8   3 748.917 12.7832   1
  -4   8   3 712.022 14.3701   1
   3   5   3 56.5449 67.1145  -2
  -3   8   3 56.5449 67.1145   1
   2   6   3 54.7455 15.6152  -2
  -2   8   3 54.7455 15.6152   1
   1   7   3 1310.74 31.9949  -2
  -1   8   3 1310.74 31.9949   1
   0   8   3 1454.90 24.7073  -2
   0   8   3 1454.90 24.7073   1
  -1   9   3 156.771 20.2759  -2
   1   8   3 156.771 20.2759   1
  -2  10   3 130.169 21.0193  -2
   2   8   3 130.169 21.0193   1
  -3  11   3 77.9265 23.0900  -2
   3   8   3 77.9265 23.0900   1
  -4  12   3 301.276 57.5200  -2
   4   8   3 301.276 57.5200   1
   5   8   3 245.699 15.7253   1
  11  -1   2 94.6341 25.3299  -2
 -11   9   3 94.6341 25.3299   1
  10   0   2 425.019 23.7015  -2
 -10   9   3 425.019 23.7015   1
   9   1   2 722.352 23.9785  -2
  -9   9   3 722.352 23.9785   1
   8   2   2 93.5194 25.4605  -2
  -8   9   3 93.5194 25.4605   1
  -7   9   3 539.441 18.8683   1
  -6   9   3 228.885 13.1747   1
  -5   9   3 238.553 12.1474   1
  -4   9   3 197.073 11.4048   1
   3   6   3 793.209 50.7264  -2
  -3   9   3 793.209 50.7264   1
   2   7   3 63.0389 15.1080  -2
  -2   9   3 63.0389 15.1080   1
   1   8   3 95.3313 23.5081  -2
  -1   9   3 95.3313 23.5081   1
   0   9   3 464.654 20.4731  -2
   0   9   3 464.654 20.4731   1
  -1  10   3 691.459 23.1306  -2
   1   9   3 691.459 23.1306   1
  -2  11   3 59.2561 20.9573  -2
   2   9   3 59.2561 20.9573   1
  -3  12   3 108.578 25.4893  -2
   3   9   3 108.578 25.4893   1
   4   9   3 187.851 15.6247   1
  10   1   2 87.8095 23.6688  -2
 -10  10   3 87.8095 23.6688   1
   9   2   2 592.904 25.5539  -2
  -9  10   3 592.904 25.5539   1
   8   3   2 217.367 29.1104  -2
  -8  10   3 217.367 29.1104   1
  -7  10   3 38.2753 12.4809   1
  -6  10   3 93.8502 12.7049   1
  -5  10   3 1058.86 28.0992   1
  -4  10   3 37.6315 11.4133   1
   3   7   3 153.292 49.4402  -2
  -3  10   3 153.292 49.4402   1
   2   8   3 5.65704 38.0789  -2
  -2  10   3 5.65704 38.0789   1
   1   9   3 541.331 27.3922  -2
  -1  10   3 541.331 27.3922   1
   0  10   3 -5.4455 14.5282  -2
   0  10   3 -5.4455 14.5282   1
  -1  11   3 355.555 21.4017  -2
   1  10   3 355.555 21.4017   1
  -2  12   3 90.1038 28.7959  -2
   2  10   3 90.1038 28.7959   1
  10   2   2 258.902 26.2569  -2
 -10  11   3 258.902 26.2569   1
   9   3   2 227.276 23.6441  -2
  -9  11   3 227.276 23.6441   1
   8   4   2 430.298 35.4319  -2
  -8  11   3 430.298 35.4319   1
  -7  11   3 226.246 16.1993   1
  -6  11   3 8.20977 14.2450   1
  -5  11   3 -4.8300 12.0984   1
  -4  11   3 419.364 21.4102   1
   3   8   3 51.9665 104.951  -2
  -3  11   3 51.9665 104.951   1
   2   9   3 35.1030 44.7258  -2
  -2  11   3 35.1030 44.7258   1
   1  10   3 101.714 29.1117  -2
  -1  11   3 101.714 29.1117   1
   0  11   3 161.136 21.5920  -2
   0  11   3 161.136 21.5920   1
   1  11   3 132.769 19.2447   1
   8   5   2 170.519 30.6847  -2
  -8  12   3 170.519 30.6847   1
  -7  12   3 21.7600 17.2931   1
  -6  12   3 73.2943 15.1072   1
  -5  12   3 675.063 35.6602   1
  -4  12   3 230.168 23.2738   1
   3   9   3 153.055 49.4392  -2
  -3  12   3 153.055 49.4392   1
   2  10   3 -1.4094 33.4648  -2
  -2  12   3 -1.4094 33.4648   1
  -4  -9   4 453.574 39.7939  -2
   4 -13   4 453.574 39.7939   1
   5 -13   4 109.694 15.4208   1
   6 -13   4 131.098 20.4331   1
  -1 -11   4 106.669 26.3344  -2
   1 -12   4 106.669 26.3344   1
  -2 -10   4 279.732 28.7494  -2
   2 -12   4 279.732 28.7494   1
  -3  -9   4 86.8414 25.3921  -2
   3 -12   4 86.8414 25.3921   1
  -4  -8   4 851.625 69.5951  -2
   4 -12   4 851.625 69.5951   1
   5 -12   4 232.322 16.5007   1
   6 -12   4 36.1363 12.0359   1
   7 -12   4 99.4117 16.9066   1
  -8  -5   5 505.769 52.7651  -2
   8 -12   4 505.769 52.7651   1
   9 -12   4 225.167 22.4396   1
   1 -12   4 413.317 27.0933  -2
  -1 -11   4 413.317 27.0933   1
   0 -11   4 69.2713 17.0399  -2
   0 -11   4 69.2713 17.0399   1
  -1 -10   4 103.732 21.6238  -2
   1 -11   4 103.732 21.6238   1
  -2  -9   4 272.151 23.6192  -2
   2 -11   4 272.151 23.6192   1
  -3  -8   4 403.519 26.9772  -2
   3 -11   4 403.519 26.9772   1
   4 -11   4 9.10461 10.3408   1
   5 -11   4 -2.8317 9.23901   1
   6 -11   4 408.914 16.9766   1
   7 -11   4 696.484 24.5327   1
  -8  -4   5 168.208 37.2351  -2
   8 -11   4 168.208 37.2351   1
  -9  -3   5 255.788 35.9487  -2
   9 -11   4 255.788 35.9487   1
 -10  -2   5 238.238 59.7029  -2
  10 -11   4 238.238 59.7029   1
  -3 -10   4 97.0862 18.3291   1
   2 -12   4 657.058 29.9227  -2
  -2 -10   4 657.058 29.9227   1
   1 -11   4 220.143 22.4598  -2
  -1 -10   4 220.143 22.4598   1
   0 -10   4 242.833 18.6627  -2
   0 -10   4 242.833 18.6627   1
  -1  -9   4 26.3932 18.7220  -2
   1 -10   4 26.3932 18.7220   1
  -2  -8   4 697.388 27.0969  -2
   2 -10   4 697.388 27.0969   1
  -3  -7   4 228.114 23.9638  -2
   3 -10   4 228.114 23.9638   1
   4 -10   4 735.826 19.3418   1
   5 -10   4 19.0818 8.48948   1
   6 -10   4 184.096 10.0791   1
   7 -10   4 328.119 21.0874   1
  -8  -3   5 980.397 73.5869  -2
   8 -10   4 980.397 73.5869   1
  -9  -2   5 79.1205 30.4168  -2
   9 -10   4 79.1205 30.4168   1
 -10  -1   5 239.530 32.5521  -2
  10 -10   4 239.530 32.5521   1
  -4  -9   4 465.172 26.5919   1
   3 -12   4 -16.530 33.1366  -2
  -3  -9   4 -16.530 33.1366   1
   2 -11   4 703.668 29.5015  -2
  -2  -9   4 703.668 29.5015   1
   1 -10   4 29.9972 18.2628  -2
  -1  -9   4 29.9972 18.2628   1
   0  -9   4 168.331 16.7889  -2
   0  -9   4 168.331 16.7889   1
  -1  -8   4 107.455 17.1785  -2
   1  -9   4 107.455 17.1785   1
  -2  -7   4 2697.23 45.4476  -2
   2  -9   4 2697.23 45.4476   1
  -3  -6   4 39.5609 22.9323  -2
   3  -9   4 39.5609 22.9323   1
   4  -9   4 -1.2059 8.06303   1
   5  -9   4 17.7481 7.44839   1
   6  -9   4 1938.62 28.1962   1
   7  -9   4 46.4391 8.60228   1
   8  -9   4 583.880 20.3779   1
  -9  -1   5 70.7983 26.8163  -2
   9  -9   4 70.7983 26.8163   1
 -10   0   5 322.453 30.6911  -2
  10  -9   4 322.453 30.6911   1
 -11   1   5 109.391 25.4402  -2
  11  -9   4 109.391 25.4402   1
  -5  -8   4 129.318 17.0736   1
  -4  -8   4 279.379 16.3670   1
   3 -11   4 209.255 22.7870  -2
  -3  -8   4 209.255 22.7870   1
   2 -10   4 265.483 17.9549  -2
  -2  -8   4 265.483 17.9549   1
   1  -9   4 116.468 13.9504  -2
  -1  -8   4 116.468 13.9504   1
   0  -8   4 1277.89 20.8887  -2
   0  -8   4 1277.89 20.8887   1
  -1  -7   4 157.891 10.4699  -2
   1  -8   4 157.891 10.4699   1
  -2  -6   4 115.951 14.4536  -2
   2  -8   4 115.951 14.4536   1
  -3  -5   4 1130.79 25.7891  -2
   3  -8   4 1130.79 25.7891   1
   4  -8   4 1122.82 14.7186   1
   5  -8   4 12.2114 4.11240   1
   6  -8   4 601.997 10.4410   1
   7  -8   4 341.539 10.3783   1
   8  -8   4 192.882 10.7721   1
  -9   0   5 82.3888 24.6428  -2
   9  -8   4 82.3888 24.6428   1
 -10   1   5 857.129 31.6573  -2
  10  -8   4 857.129 31.6573   1
 -11   2   5 68.0407 29.1147  -2
  11  -8   4 68.0407 29.1147   1
  -6  -7   4 544.855 22.5959   1
  -5  -7   4 -13.396 11.9981   1
  -4  -7   4 219.569 13.0082   1
   3 -10   4 89.7012 18.4697  -2
  -3  -7   4 89.7012 18.4697   1
   2  -9   4 2094.07 29.8434  -2
  -2  -7   4 2094.07 29.8434   1
   1  -8   4 172.448 11.3935  -2
  -1  -7   4 172.448 11.3935   1
   0  -7   4 3.50912 5.68205  -2
   0  -7   4 3.50912 5.68205   1
  -1  -6   4 68.4178 8.99407  -2
   1  -7   4 68.4178 8.99407   1
  -2  -5   4 3671.07 46.4656  -2
   2  -7   4 3671.07 46.4656   1
  -3  -4   4 517.550 16.9824  -2
   3  -7   4 517.550 16.9824   1
   4  -7   4 632.283 10.1182   1
   5  -7   4 6.67949 3.17059   1
   6  -7   4 782.329 11.5332   1
   7  -7   4 273.753 9.04298   1
  -8   0   5 1815.88 46.7134  -2
   8  -7   4 1815.88 46.7134   1
  -9   1   5 38.7600 21.3754  -2
   9  -7   4 38.7600 21.3754   1
 -10   2   5 109.631 23.6900  -2
  10  -7   4 109.631 23.6900   1
 -11   3   5 75.1740 20.9872  -2
  11  -7   4 75.1740 20.9872   1
  -7  -6   4 262.904 16.0742   1
  -6  -6   4 71.9170 13.1518   1
  -5  -6   4 83.8992 12.3675   1
  -4  -6   4 693.997 17.4799   1
   3  -9   4 138.939 16.9305  -2
  -3  -6   4 138.939 16.9305   1
   2  -8   4 428.640 15.4584  -2
  -2  -6   4 428.640 15.4584   1
   1  -7   4 38.0561 10.1647  -2
  -1  -6   4 38.0561 10.1647   1
   0  -6   4 795.179 11.4587  -2
   0  -6   4 795.179 11.4587   1
  -1  -5   4 88.6038 7.34341  -2
   1  -6   4 88.6038 7.34341   1
  -2  -4   4 1814.37 25.9631  -2
   2  -6   4 1814.37 25.9631   1
  -3  -3   4 624.780 22.0071  -2
   3  -6   4 624.780 22.0071   1
   4  -6   4 402.596 6.63188   1
   5  -6   4 43.3975 2.35093   1
   6  -6   4 1821.99 20.2889   1
   7  -6   4 124.304 6.17507   1
  -8   1   5 148.926 27.1742  -2
   8  -6   4 148.926 27.1742   1
  -9   2   5 67.7167 16.2330  -2
   9  -6   4 67.7167 16.2330   1
 -10   3   5 739.551 32.3259  -2
  10  -6   4 739.551 32.3259   1
 -11   4   5 9.75536 20.3535  -2
  11  -6   4 9.75536 20.3535   1
  12  -6   4 372.064 27.9613   1
   8 -12   3 92.1358 36.0676  -2
  -8  -5   4 92.1358 36.0676   1
  -7  -5   4 773.686 20.8783   1
  -6  -5   4 20.6697 11.0344   1
  -5  -5   4 -3.3849 8.21773   1
  -4  -5   4 -2.8919 6.42018   1
   3  -8   4 3463.61 39.7863  -2
  -3  -5   4 3463.61 39.7863   1
   2  -7   4 1333.58 17.5891  -2
  -2  -5   4 1333.58 17.5891   1
   1  -6   4 173.539 8.87592  -2
  -1  -5   4 173.539 8.87592   1
   0  -5   4 230.841 6.99652  -2
   0  -5   4 230.841 6.99652   1
  -1  -4   4 2879.39 30.3549  -2
   1  -5   4 2879.39 30.3549   1
  -2  -3   4 175.349 7.80814  -2
   2  -5   4 175.349 7.80814   1
  -3  -2   4 2933.69 47.1201  -2
   3  -5   4 2933.69 47.1201   1
   4  -5   4 304.543 4.56153   1
   5  -5   4 1336.57 12.5082   1
   6  -5   4 20.5352 3.67800   1
   7  -5   4 1439.35 17.3532   1
  -8   2   5 392.696 46.6456  -2
   8  -5   4 392.696 46.6456   1
  -9   3   5 21.0253 29.7402  -2
   9  -5   4 21.0253 29.7402   1
 -10   4   5 251.027 24.0063  -2
  10  -5   4 251.027 24.0063   1
 -11   5   5 663.340 31.9655  -2
  11  -5   4 663.340 31.9655   1
  12  -5   4 -2.8628 15.1023   1
   9 -12   3 353.676 47.3213  -2
  -9  -4   4 353.676 47.3213   1
   8 -11   3 671.263 42.2756  -2
  -8  -4   4 671.263 42.2756   1
   7 -10   3 88.3212 52.5413  -2
  -7  -4   4 88.3212 52.5413   1
  -6  -4   4 11.9082 9.34235   1
  -5  -4   4 691.761 13.8599   1
   4  -8   4 1630.95 65.3742  -2
  -4  -4   4 1630.95 65.3742   1
   3  -7   4 1482.00 33.1263  -2
  -3  -4   4 1482.00 33.1263   1
   2  -6   4 666.098 11.1622  -2
  -2  -4   4 666.098 11.1622   1
   1  -5   4 1009.71 12.8347  -2
  -1  -4   4 1009.71 12.8347   1
   0  -4   4 2520.01 20.6186  -2
   0  -4   4 2520.01 20.6186   1
  -1  -3   4 2240.33 19.0197  -2
   1  -4   4 2240.33 19.0197   1
  -2  -2   4 1307.76 12.3199  -2
   2  -4   4 1307.76 12.3199   1
  -3  -1   4 445.080 14.2905  -2
   3  -4   4 445.080 14.2905   1
   4  -4   4 1154.69 10.4065   1
   5  -4   4 1810.12 16.3311   1
   6  -4   4 2296.65 21.2928   1
   7  -4   4 846.521 11.4674   1
  -8   3   5 372.200 48.0203  -2
   8  -4   4 372.200 48.0203   1
  -9   4   5 465.767 17.9276  -2
   9  -4   4 465.767 17.9276   1
 -10   5   5 630.386 30.8499  -2
  10  -4   4 630.386 30.8499   1
 -11   6   5 686.305 33.8424  -2
  11  -4   4 686.305 33.8424   1
   9 -11   3 59.7957 24.9472  -2
  -9  -3   4 59.7957 24.9472   1
   8 -10   3 166.122 32.1433  -2
  -8  -3   4 166.122 32.1433   1
   7  -9   3 1323.71 68.0451  -2
  -7  -3   4 1323.71 68.0451   1
  -6  -3   4 290.478 12.7519   1
  -5  -3   4 142.830 5.75610   1
   4  -7   4 315.839 36.6213  -2
  -4  -3   4 315.839 36.6213   1
   3  -6   4 413.780 18.1797  -2
  -3  -3   4 413.780 18.1797   1
   2  -5   4 136.651 7.92121  -2
  -2  -3   4 136.651 7.92121   1
   1  -4   4 1510.30 14.2691  -2
  -1  -3   4 1510.30 14.2691   1
   0  -3   4 1087.36 9.92498  -2
   0  -3   4 1087.36 9.92498   1
  -1  -2   4 12.5722 4.71856  -2
   1  -3   4 12.5722 4.71856   1
  -2  -1   4 310.400 6.77946  -2
   2  -3   4 310.400 6.77946   1
  -3   0   4 1323.56 37.6750  -2
   3  -3   4 1323.56 37.6750   1
   4  -3   4 2370.23 18.1129   1
   5  -3   4 13.8227 2.39738   1
   6  -3   4 408.229 6.82392   1
   7  -3   4 307.686 7.78837   1
  -8   4   5 254.364 23.0766  -2
   8  -3   4 254.364 23.0766   1
  -9   5   5 326.551 18.8914  -2
   9  -3   4 326.551 18.8914   1
 -10   6   5 939.780 35.5244  -2
  10  -3   4 939.780 35.5244   1
 -11   7   5 -19.345 26.7033  -2
  11  -3   4 -19.345 26.7033   1
  10 -11   3 9.89087 31.6882  -2
 -10  -2   4 9.89087 31.6882   1
   9 -10   3 853.044 30.0543  -2
  -9  -2   4 853.044 30.0543   1
   8  -9   3 359.025 35.4173  -2
  -8  -2   4 359.025 35.4173   1
  -7  -2   4 1256.10 21.9861   1
  -6  -2   4 33.6634 6.49791   1
  -5  -2   4 650.867 12.5271   1
  -4  -2   4 609.176 10.5187   1
   3  -5   4 4706.52 84.0400  -2
  -3  -2   4 4706.52 84.0400   1
   2  -4   4 492.393 8.93919  -2
  -2  -2   4 492.393 8.93919   1
   1  -3   4 12.3427 4.27333  -2
  -1  -2   4 12.3427 4.27333   1
   0  -2   4 1622.16 13.4194  -2
   0  -2   4 1622.16 13.4194   1
  -1  -1   4 6155.76 42.8713  -2
   1  -2   4 6155.76 42.8713   1
  -2   0   4 1732.93 44.7959  -2
   2  -2   4 1732.93 44.7959   1
   3  -2   4 1124.70 10.6501   1
   4  -2   4 8.04382 2.12693   1
   5  -2   4 2158.89 19.2983   1
   6  -2   4 664.125 8.88364   1
   7  -2   4 1329.82 15.6827   1
   8  -2   4 191.938 8.38878   1
  -9   6   5 61.6800 17.7353  -2
   9  -2   4 61.6800 17.7353   1
 -10   7   5 6.49496 26.1466  -2
  10  -2   4 6.49496 26.1466   1
 -11   8   5 566.958 36.3810  -2
  11  -2   4 566.958 36.3810   1
  10 -10   3 300.939 27.3303  -2
 -10  -1   4 300.939 27.3303   1
   9  -9   3 88.3085 20.2733  -2
  -9  -1   4 88.3085 20.2733   1
   8  -8   3 1013.71 32.5662  -2
  -8  -1   4 1013.71 32.5662   1
  -7  -1   4 110.263 10.0827   1
  -6  -1   4 20.8548 6.32711   1
  -5  -1   4 440.030 7.61807   1
  -4  -1   4 1569.51 16.7123   1
  -3  -1   4 723.324 7.53607   1
   2  -3   4 306.164 20.7023  -2
  -2  -1   4 306.164 20.7023   1
   1  -2   4 2722.55 23.2511  -2
  -1  -1   4 2722.55 23.2511   1
   0  -1   4 6513.71 42.1740  -2
   0  -1   4 6513.71 42.1740   1
  -1   0   4 742.481 11.6113  -2
   1  -1   4 742.481 11.6113   1
  -2   1   4 619.376 44.3165  -2
   2  -1   4 619.376 44.3165   1
   3  -1   4 279.408 4.27122   1
   4  -1   4 1308.39 10.9421   1
   5  -1   4 1527.96 14.3967   1
   6  -1   4 2396.17 22.4431   1
   7  -1   4 0.75235 4.81059   1
  -8   6   5 105.073 20.2830  -2
   8  -1   4 105.073 20.2830   1
  -9   7   5 385.069 30.2652  -2
   9  -1   4 385.069 30.2652   1
 -10   8   5 710.208 29.5453  -2
  10  -1   4 710.208 29.5453   1
  11 -10   3 -17.538 31.3713  -2
 -11   0   4 -17.538 31.3713   1
  10  -9   3 402.170 28.2564  -2
 -10   0   4 402.170 28.2564   1
   9  -8   3 1429.03 29.9544  -2
  -9   0   4 1429.03 29.9544   1
   8  -7   3 409.682 20.4613  -2
  -8   0   4 409.682 20.4613   1
  -7   0   4 416.663 11.2891   1
  -6   0   4 93.0590 6.64308   1
  -5   0   4 1054.43 12.9456   1
  -4   0   4 1027.35 10.4184   1
  -3   0   4 1184.40 10.9844   1
   2  -2   4 908.243 42.8902  -2
  -2   0   4 908.243 42.8902   1
   1  -1   4 711.123 18.2842  -2
  -1   0   4 711.123 18.2842   1
   0   0   4 1633.49 12.0259  -2
   0   0   4 1633.49 12.0259   1
  -1   1   4 6799.87 69.7646  -2
   1   0   4 6799.87 69.7646   1
  -2   2   4 14.5337 22.7943  -2
   2   0   4 14.5337 22.7943   1
   3   0   4 6.23275 2.35133   1
   4   0   4 1000.76 9.29854   1
   5   0   4 900.388 10.4185   1
   6   0   4 665.560 10.3721   1
   7   0   4 441.902 10.9891   1
  -8   7   5 526.405 20.6333  -2
   8   0   4 526.405 20.6333   1
  -9   8   5 74.9025 24.7322  -2
   9   0   4 74.9025 24.7322   1
 -10   9   5 520.797 29.4967  -2
  10   0   4 520.797 29.4967   1
  11  -9   3 622.843 25.8792  -2
 -11   1   4 622.843 25.8792   1
  10  -8   3 27.0651 17.1602  -2
 -10   1   4 27.0651 17.1602   1
   9  -7   3 1150.78 23.9519  -2
  -9   1   4 1150.78 23.9519   1
   8  -6   3 364.572 32.3110  -2
  -8   1   4 364.572 32.3110   1
  -7   1   4 51.3318 6.65061   1
  -6   1   4 91.0245 6.40971   1
  -5   1   4 5826.04 51.0043   1
  -4   1   4 34.5637 3.13420   1
  -3   1   4 372.678 6.23831   1
  -2   1   4 239.078 5.16131   1
  -1   1   4 4710.66 34.4849   1
   0   1   4 22.5189 2.60840  -2
   0   1   4 22.5189 2.60840   1
  -1   2   4 4108.72 43.6058  -2
   1   1   4 4108.72 43.6058   1
  -2   3   4 104.461 7.73809  -2
   2   1   4 104.461 7.73809   1
  -3   4   4 1450.46 39.8496  -2
   3   1   4 1450.46 39.8496   1
   4   1   4 41.3595 3.72018   1
   5   1   4 3515.36 30.2308   1
   6   1   4 20.0682 5.77913   1
   7   1   4 36.5828 7.19273   1
   8   1   4 31.0507 9.77317   1
  -9   9   5 1126.81 54.0133  -2
   9   1   4 1126.81 54.0133   1
 -10  10   5 9.19301 40.5091  -2
  10   1   4 9.19301 40.5091   1
  11  -8   3 380.751 22.6283  -2
 -11   2   4 380.751 22.6283   1
  10  -7   3 346.709 19.0607  -2
 -10   2   4 346.709 19.0607   1
   9  -6   3 137.714 15.6041  -2
  -9   2   4 137.714 15.6041   1
   8  -5   3 316.544 37.2622  -2
  -8   2   4 316.544 37.2622   1
  -7   2   4 891.635 13.4851   1
  -6   2   4 -0.0521 3.64301   1
  -5   2   4 338.236 7.20589   1
  -4   2   4 379.396 6.22374   1
  -3   2   4 2132.37 16.0968   1
   2   0   4 -29.602 18.5996  -2
  -2   2   4 -29.602 18.5996   1
   1   1   4 2946.65 35.2524  -2
  -1   2   4 2946.65 35.2524   1
   0   2   4 219.715 4.03422  -2
   0   2   4 219.715 4.03422   1
  -1   3   4 546.717 7.38461  -2
   1   2   4 546.717 7.38461   1
  -2   4   4 9.03159 9.66217  -2
   2   2   4 9.03159 9.66217   1
  -3   5   4 2505.23 50.5901  -2
   3   2   4 2505.23 50.5901   1
   4   2   4 718.035 8.61596   1
   5   2   4 158.687 4.59139   1
   6   2   4 317.352 11.9293   1
   7   2   4 734.537 16.6749   1
  -8   9   5 135.660 40.6234  -2
   8   2   4 135.660 40.6234   1
  -9  10   5 462.134 35.0810  -2
   9   2   4 462.134 35.0810   1
  11  -7   3 64.5307 19.2896  -2
 -11   3   4 64.5307 19.2896   1
  10  -6   3 269.421 18.6133  -2
 -10   3   4 269.421 18.6133   1
   9  -5   3 1993.67 30.8556  -2
  -9   3   4 1993.67 30.8556   1
   8  -4   3 262.780 27.0374  -2
  -8   3   4 262.780 27.0374   1
  -7   3   4 6.95047 4.40932   1
  -6   3   4 0.29712 4.33510   1
  -5   3   4 2737.66 23.4014   1
  -4   3   4 865.430 8.54751   1
  -3   3   4 1725.19 12.4974   1
  -2   3   4 51.6130 2.94698   1
   1   2   4 812.788 11.3404  -2
  -1   3   4 812.788 11.3404   1
   0   3   4 435.808 7.01718  -2
   0   3   4 435.808 7.01718   1
  -1   4   4 5010.64 44.2117  -2
   1   3   4 5010.64 44.2117   1
  -2   5   4 271.100 8.52265  -2
   2   3   4 271.100 8.52265   1
  -3   6   4 168.632 20.4306  -2
   3   3   4 168.632 20.4306   1
   4   3   4 165.690 6.06523   1
   5   3   4 2027.99 21.9850   1
   6   3   4 51.2009 7.75501   1
   7   3   4 455.183 19.0036   1
  -8  10   5 212.735 50.9636  -2
   8   3   4 212.735 50.9636   1
  -9  11   5 327.699 59.3089  -2
   9   3   4 327.699 59.3089   1
  12  -7   3 64.6802 27.8259  -2
 -12   4   4 64.6802 27.8259   1
  11  -6   3 468.295 26.7827  -2
 -11   4   4 468.295 26.7827   1
  10  -5   3 88.8306 15.2486  -2
 -10   4   4 88.8306 15.2486   1
   9  -4   3 845.467 20.6500  -2
  -9   4   4 845.467 20.6500   1
   8  -3   3 985.998 34.1977  -2
  -8   4   4 985.998 34.1977   1
  -7   4   4 483.836 8.33477   1
  -6   4   4 23.4662 4.89839   1
  -5   4   4 2328.96 22.2508   1
  -4   4   4 130.332 4.60495   1
   3   1   4 447.473 41.6051  -2
  -3   4   4 447.473 41.6051   1
   2   2   4 37.3681 29.5497  -2
  -2   4   4 37.3681 29.5497   1
   1   3   4 4908.21 42.0944  -2
  -1   4   4 4908.21 42.0944   1
   0   4   4 46.5499 5.36719  -2
   0   4   4 46.5499 5.36719   1
  -1   5   4 593.222 11.8584  -2
   1   4   4 593.222 11.8584   1
  -2   6   4 532.941 14.1453  -2
   2   4   4 532.941 14.1453   1
  -3   7   4 2054.96 33.6326  -2
   3   4   4 2054.96 33.6326   1
   4   4   4 163.392 6.99118   1
   5   4   4 970.717 18.1414   1
   6   4   4 56.0761 10.7169   1
   7   4   4 73.0298 13.2340   1
  -8  11   5 10.4293 78.3298  -2
   8   4   4 10.4293 78.3298   1
  12  -6   3 134.991 28.9238  -2
 -12   5   4 134.991 28.9238   1
  11  -5   3 26.5747 23.3995  -2
 -11   5   4 26.5747 23.3995   1
  10  -4   3 1612.84 30.5585  -2
 -10   5   4 1612.84 30.5585   1
   9  -3   3 158.870 15.4435  -2
  -9   5   4 158.870 15.4435   1
   8  -2   3 307.459 26.5413  -2
  -8   5   4 307.459 26.5413   1
  -7   5   4 20.0078 5.86184   1
  -6   5   4 880.524 13.0375   1
  -5   5   4 3.60361 4.54599   1
  -4   5   4 1459.29 14.7738   1
   3   2   4 922.114 53.4519  -2
  -3   5   4 922.114 53.4519   1
   2   3   4 839.220 22.2664  -2
  -2   5   4 839.220 22.2664   1
   1   4   4 251.237 9.89881  -2
  -1   5   4 251.237 9.89881   1
   0   5   4 2168.56 23.1099  -2
   0   5   4 2168.56 23.1099   1
  -1   6   4 733.779 15.7025  -2
   1   5   4 733.779 15.7025   1
  -2   7   4 84.6845 13.8421  -2
   2   5   4 84.6845 13.8421   1
  -3   8   4 151.304 18.7266  -2
   3   5   4 151.304 18.7266   1
   4   5   4 1627.59 24.5845   1
   5   5   4 37.5914 8.93018   1
   6   5   4 51.4494 12.7231   1
   7   5   4 107.743 14.8163   1
  12  -5   3 266.422 27.4178  -2
 -12   6   4 266.422 27.4178   1
  11  -4   3 522.636 28.0168  -2
 -11   6   4 522.636 28.0168   1
  10  -3   3 608.858 21.7547  -2
 -10   6   4 608.858 21.7547   1
   9  -2   3 249.410 17.4751  -2
  -9   6   4 249.410 17.4751   1
   8  -1   3 280.241 30.6402  -2
  -8   6   4 280.241 30.6402   1
  -7   6   4 570.882 11.9534   1
  -6   6   4 1305.65 17.5448   1
  -5   6   4 318.257 8.51448   1
  -4   6   4 406.782 7.80624   1
  -3   6   4 191.973 6.36496   1
   2   4   4 1796.51 27.0250  -2
  -2   6   4 1796.51 27.0250   1
   1   5   4 2054.54 25.2329  -2
  -1   6   4 2054.54 25.2329   1
   0   6   4 636.089 11.5292  -2
   0   6   4 636.089 11.5292   1
  -1   7   4 113.904 12.7155  -2
   1   6   4 113.904 12.7155   1
  -2   8   4 555.694 21.7062  -2
   2   6   4 555.694 21.7062   1
  -3   9   4 667.646 27.4629  -2
   3   6   4 667.646 27.4629   1
  -4  10   4 688.283 56.4699  -2
   4   6   4 688.283 56.4699   1
   5   6   4 276.237 13.1400   1
   6   6   4 17.5121 13.0522   1
   7   6   4 79.1129 33.1457   1
  11  -3   3 126.387 23.6317  -2
 -11   7   4 126.387 23.6317   1
  10  -2   3 186.391 18.6217  -2
 -10   7   4 186.391 18.6217   1
   9  -1   3 20.0399 16.4120  -2
  -9   7   4 20.0399 16.4120   1
   8   0   3 939.101 35.8845  -2
  -8   7   4 939.101 35.8845   1
  -7   7   4 714.918 16.6894   1
  -6   7   4 10.2928 6.31934   1
  -5   7   4 -6.4656 6.52197   1
  -4   7   4 342.425 8.35945   1
   3   4   4 1055.11 79.8044  -2
  -3   7   4 1055.11 79.8044   1
   2   5   4 342.885 16.3895  -2
  -2   7   4 342.885 16.3895   1
   1   6   4 470.564 14.2278  -2
  -1   7   4 470.564 14.2278   1
   0   7   4 370.188 13.0324  -2
   0   7   4 370.188 13.0324   1
  -1   8   4 558.458 21.4427  -2
   1   7   4 558.458 21.4427   1
  -2   9   4 345.948 22.8245  -2
   2   7   4 345.948 22.8245   1
  -3  10   4 720.764 23.9311  -2
   3   7   4 720.764 23.9311   1
  -4  11   4 19.8539 51.2610  -2
   4   7   4 19.8539 51.2610   1
   5   7   4 -27.786 11.6770   1
   6   7   4 121.038 16.7313   1
  11  -2   3 250.789 25.1693  -2
 -11   8   4 250.789 25.1693   1
  10  -1   3 808.155 22.6880  -2
 -10   8   4 808.155 22.6880   1
   9   0   3 96.0396 19.4054  -2
  -9   8   4 96.0396 19.4054   1
   8   1   3 156.009 27.7826  -2
  -8   8   4 156.009 27.7826   1
  -7   8   4 14.0356 8.70486   1
  -6   8   4 1518.70 24.0757   1
  -5   8   4 485.623 14.9025   1
  -4   8   4 464.237 12.7675   1
   3   5   4 42.5168 63.0123  -2
  -3   8   4 42.5168 63.0123   1
   2   6   4 669.844 20.0726  -2
  -2   8   4 669.844 20.0726   1
   1   7   4 576.352 18.2040  -2
  -1   8   4 576.352 18.2040   1
   0   8   4 969.301 22.8940  -2
   0   8   4 969.301 22.8940   1
  -1   9   4 636.732 24.6122  -2
   1   8   4 636.732 24.6122   1
  -2  10   4 93.4973 20.8416  -2
   2   8   4 93.4973 20.8416   1
  -3  11   4 36.4093 22.9956  -2
   3   8   4 36.4093 22.9956   1
  -4  12   4 618.053 64.2662  -2
   4   8   4 618.053 64.2662   1
   5   8   4 211.562 30.6229   1
  11  -1   3 727.106 32.2568  -2
 -11   9   4 727.106 32.2568   1
  10   0   3 63.3763 18.5881  -2
 -10   9   4 63.3763 18.5881   1
   9   1   3 98.3247 22.4037  -2
  -9   9   4 98.3247 22.4037   1
   8   2   3 522.244 43.1265  -2
  -8   9   4 522.244 43.1265   1
  -7   9   4 577.988 18.9295   1
  -6   9   4 476.888 18.1143   1
  -5   9   4 328.922 14.5168   1
  -4   9   4 52.3975 9.71509   1
   3   6   4 458.063 45.3458  -2
  -3   9   4 458.063 45.3458   1
   2   7   4 647.325 20.8998  -2
  -2   9   4 647.325 20.8998   1
   1   8   4 897.142 34.2002  -2
  -1   9   4 897.142 34.2002   1
   0   9   4 11.7418 15.3987  -2
   0   9   4 11.7418 15.3987   1
  -1  10   4 182.164 20.6688  -2
   1   9   4 182.164 20.6688   1
  -2  11   4 412.536 23.7101  -2
   2   9   4 412.536 23.7101   1
  -3  12   4 471.761 25.3056  -2
   3   9   4 471.761 25.3056   1
  10   1   3 519.535 23.9282  -2
 -10  10   4 519.535 23.9282   1
   9   2   3 7.58515 22.9568  -2
  -9  10   4 7.58515 22.9568   1
   8   3   3 63.9145 30.4653  -2
  -8  10   4 63.9145 30.4653   1
  -7  10   4 340.964 16.4079   1
  -6  10   4 392.831 16.8806   1
  -5  10   4 75.7735 12.7409   1
  -4  10   4 36.4739 10.8858   1
   3   7   4 165.369 93.3506  -2
  -3  10   4 165.369 93.3506   1
   2   8   4 135.139 29.3520  -2
  -2  10   4 135.139 29.3520   1
   1   9   4 202.463 22.9360  -2
  -1  10   4 202.463 22.9360   1
   0  10   4 195.638 17.9386  -2
   0  10   4 195.638 17.9386   1
  -1  11   4 167.916 20.4686  -2
   1  10   4 167.916 20.4686   1
  -2  12   4 67.0879 24.2139  -2
   2  10   4 67.0879 24.2139   1
   9   3   3 27.6306 23.6474  -2
  -9  11   4 27.6306 23.6474   1
   8   4   3 544.848 35.2430  -2
  -8  11   4 544.848 35.2430   1
  -7  11   4 53.2634 13.5543   1
  -6  11   4 566.365 24.7003   1
  -5  11   4 9.08312 13.0240   1
  -4  11   4 179.059 19.4417   1
  -3  11   4 -5.0510 26.4472   1
   2   9   4 657.707 50.3062  -2
  -2  11   4 657.707 50.3062   1
   1  10   4 13.7282 30.2337  -2
  -1  11   4 13.7282 30.2337   1
   0  11   4 29.9206 20.5877  -2
   0  11   4 29.9206 20.5877   1
  -8  12   4 290.885 20.5204   1
  -7  12   4 28.8270 19.5161   1
  -6  12   4 -15.064 19.7552   1
  -5  12   4 20.1191 18.9205   1
  -4  12   4 508.504 29.0867   1
   3   9   4 210.148 50.8240  -2
  -3  12   4 210.148 50.8240   1
   4 -13   5 87.3775 24.1666   1
   5 -13   5 290.845 18.6153   1
   6 -13   5 733.814 51.0156   1
  -1 -11   5 42.7247 25.8436  -2
   1 -12   5 42.7247 25.8436   1
  -2 -10   5 -21.270 24.5110  -2
   2 -12   5 -21.270 24.5110   1
  -3  -9   5 144.170 26.3949  -2
   3 -12   5 144.170 26.3949   1
   4 -12   5 561.940 19.4168   1
   5 -12   5 9.73344 12.3557   1
   6 -12   5 344.219 21.6695   1
   7 -12   5 25.6324 14.6943   1
  -8  -5   6 249.973 54.2484  -2
   8 -12   5 249.973 54.2484   1
   1 -12   5 18.5532 24.6947  -2
  -1 -11   5 18.5532 24.6947   1
   0 -11   5 13.6973 18.7856  -2
   0 -11   5 13.6973 18.7856   1
  -1 -10   5 607.269 26.4290  -2
   1 -11   5 607.269 26.4290   1
  -2  -9   5 255.566 24.5289  -2
   2 -11   5 255.566 24.5289   1
  -3  -8   5 52.6472 23.0468  -2
   3 -11   5 52.6472 23.0468   1
   4 -11   5 83.3780 11.4123   1
   5 -11   5 677.363 18.6976   1
   6 -11   5 155.577 16.2811   1
   7 -11   5 226.090 16.8586   1
  -8  -4   6 576.784 41.3766  -2
   8 -11   5 576.784 41.3766   1
  -9  -3   6 170.188 34.0842  -2
   9 -11   5 170.188 34.0842   1
  -3 -10   5 -18.467 18.2328   1
   2 -12   5 21.8298 28.0633  -2
  -2 -10   5 21.8298 28.0633   1
   1 -11   5 371.181 23.9067  -2
  -1 -10   5 371.181 23.9067   1
   0 -10   5 474.000 20.7553  -2
   0 -10   5 474.000 20.7553   1
  -1  -9   5 51.9261 18.2691  -2
   1 -10   5 51.9261 18.2691   1
  -2  -8   5 233.746 22.1521  -2
   2 -10   5 233.746 22.1521   1
  -3  -7   5 231.944 23.4273  -2
   3 -10   5 231.944 23.4273   1
   4 -10   5 332.369 14.8235   1
   5 -10   5 524.282 15.3343   1
   6 -10   5 708.284 16.4034   1
   7 -10   5 64.0143 13.2462   1
  -8  -3   6 229.091 61.8549  -2
   8 -10   5 229.091 61.8549   1
  -9  -2   6 355.399 33.8231  -2
   9 -10   5 355.399 33.8231   1
 -10  -1   6 444.783 35.0106  -2
  10 -10   5 444.783 35.0106   1
  -4  -9   5 84.1270 20.5527   1
   3 -12   5 420.710 41.2666  -2
  -3  -9   5 420.710 41.2666   1
   2 -11   5 40.7663 23.1382  -2
  -2  -9   5 40.7663 23.1382   1
   1 -10   5 -6.3328 16.9921  -2
  -1  -9   5 -6.3328 16.9921   1
   0  -9   5 241.920 15.8715  -2
   0  -9   5 241.920 15.8715   1
  -1  -8   5 2061.41 36.1772  -2
   1  -9   5 2061.41 36.1772   1
  -2  -7   5 69.8337 20.3256  -2
   2  -9   5 69.8337 20.3256   1
  -3  -6   5 349.550 22.8684  -2
   3  -9   5 349.550 22.8684   1
   4  -9   5 209.561 10.7944   1
   5  -9   5 415.627 13.4386   1
   6  -9   5 140.513 8.21323   1
   7  -9   5 753.445 20.8378   1
   8  -9   5 237.306 14.2882   1
  -9  -1   6 33.2073 27.6833  -2
   9  -9   5 33.2073 27.6833   1
 -10   0   6 196.128 27.7238  -2
  10  -9   5 196.128 27.7238   1
 -11   1   6 142.135 32.7306  -2
  11  -9   5 142.135 32.7306   1
  -5  -8   5 938.954 34.3472   1
  -4  -8   5 3.43437 13.3231   1
   3 -11   5 278.081 26.1612  -2
  -3  -8   5 278.081 26.1612   1
   2 -10   5 190.851 17.9946  -2
  -2  -8   5 190.851 17.9946   1
   1  -9   5 1855.39 26.6242  -2
  -1  -8   5 1855.39 26.6242   1
   0  -8   5 154.910 10.3975  -2
   0  -8   5 154.910 10.3975   1
  -1  -7   5 2974.78 39.6799  -2
   1  -8   5 2974.78 39.6799   1
  -2  -6   5 68.0059 14.3947  -2
   2  -8   5 68.0059 14.3947   1
  -3  -5   5 1158.44 27.7402  -2
   3  -8   5 1158.44 27.7402   1
   4  -8   5 328.733 9.08686   1
   5  -8   5 2844.63 28.3358   1
   6  -8   5 28.2944 8.08447   1
   7  -8   5 173.861 8.48893   1
  -8  -1   6 400.946 48.5247  -2
   8  -8   5 400.946 48.5247   1
  -9   0   6 1522.04 42.0833  -2
   9  -8   5 1522.04 42.0833   1
 -10   1   6 40.6811 27.8092  -2
  10  -8   5 40.6811 27.8092   1
 -11   2   6 410.302 33.4496  -2
  11  -8   5 410.302 33.4496   1
  -6  -7   5 51.9540 18.7688   1
  -5  -7   5 268.179 15.8958   1
  -4  -7   5 165.694 13.3441   1
   3 -10   5 252.120 19.5607  -2
  -3  -7   5 252.120 19.5607   1
   2  -9   5 221.163 16.4552  -2
  -2  -7   5 221.163 16.4552   1
   1  -8   5 1393.12 20.0428  -2
  -1  -7   5 1393.12 20.0428   1
   0  -7   5 406.112 9.78388  -2
   0  -7   5 406.112 9.78388   1
  -1  -6   5 171.420 11.8876  -2
   1  -7   5 171.420 11.8876   1
  -2  -5   5 49.3410 12.2760  -2
   2  -7   5 49.3410 12.2760   1
  -3  -4   5 1863.61 23.2057  -2
   3  -7   5 1863.61 23.2057   1
  -4  -3   5 1477.04 50.9540  -2
   4  -7   5 1477.04 50.9540   1
   5  -7   5 681.086 8.59715   1
   6  -7   5 16.8415 5.20175   1
   7  -7   5 424.870 10.5816   1
  -8   0   6 577.919 28.8544  -2
   8  -7   5 577.919 28.8544   1
  -9   1   6 1053.11 28.7115  -2
   9  -7   5 1053.11 28.7115   1
 -10   2   6 273.878 28.2301  -2
  10  -7   5 273.878 28.2301   1
 -11   3   6 14.2784 25.7278  -2
  11  -7   5 14.2784 25.7278   1
  -7  -6   5 -28.467 13.9563   1
  -6  -6   5 105.049 13.7875   1
  -5  -6   5 343.796 16.3345   1
  -4  -6   5 144.244 10.3794   1
   3  -9   5 749.843 21.2838  -2
  -3  -6   5 749.843 21.2838   1
   2  -8   5 249.651 14.2003  -2
  -2  -6   5 249.651 14.2003   1
   1  -7   5 620.264 13.2800  -2
  -1  -6   5 620.264 13.2800   1
   0  -6   5 172.598 8.30224  -2
   0  -6   5 172.598 8.30224   1
  -1  -5   5 1900.24 22.5811  -2
   1  -6   5 1900.24 22.5811   1
  -2  -4   5 231.695 10.5813  -2
   2  -6   5 231.695 10.5813   1
  -3  -3   5 150.327 10.4297  -2
   3  -6   5 150.327 10.4297   1
   4  -6   5 776.087 8.73061   1
   5  -6   5 1396.87 15.3707   1
   6  -6   5 21.2436 5.01402   1
   7  -6   5 418.473 9.75883   1
   8  -6   5 545.593 12.0768   1
  -9   2   6 87.1194 19.5460  -2
   9  -6   5 87.1194 19.5460   1
 -10   3   6 42.6123 21.2416  -2
  10  -6   5 42.6123 21.2416   1
 -11   4   6 172.828 23.3543  -2
  11  -6   5 172.828 23.3543   1
   8 -12   4 294.732 35.1781  -2
  -8  -5   5 294.732 35.1781   1
  -7  -5   5 198.459 14.4661   1
  -6  -5   5 3.94701 11.0674   1
  -5  -5   5 749.474 19.6981   1
   4  -9   5 244.072 44.1967  -2
  -4  -5   5 244.072 44.1967   1
   3  -8   5 373.803 17.9266  -2
  -3  -5   5 373.803 17.9266   1
   2  -7   5 48.3263 10.0342  -2
  -2  -5   5 48.3263 10.0342   1
   1  -6   5 2568.82 25.4773  -2
  -1  -5   5 2568.82 25.4773   1
   0  -5   5 474.746 8.27407  -2
   0  -5   5 474.746 8.27407   1
  -1  -4   5 173.723 6.49596  -2
   1  -5   5 173.723 6.49596   1
  -2  -3   5 258.166 9.34622  -2
   2  -5   5 258.166 9.34622   1
  -3  -2   5 3159.08 50.1930  -2
   3  -5   5 3159.08 50.1930   1
   4  -5   5 220.192 5.52784   1
   5  -5   5 1355.22 13.6683   1
   6  -5   5 26.4650 3.90182   1
   7  -5   5 167.746 6.51032   1
  -8   2   6 17.9402 41.4365  -2
   8  -5   5 17.9402 41.4365   1
  -9   3   6 1916.80 46.5667  -2
   9  -5   5 1916.80 46.5667   1
 -10   4   6 131.818 21.8951  -2
  10  -5   5 131.818 21.8951   1
 -11   5   6 -11.742 21.9054  -2
  11  -5   5 -11.742 21.9054   1
   8 -11   4 324.991 41.1157  -2
  -8  -4   5 324.991 41.1157   1
   7 -10   4 91.0602 55.2598  -2
  -7  -4   5 91.0602 55.2598   1
  -6  -4   5 587.497 18.4006   1
  -5  -4   5 231.212 9.25784   1
   4  -8   5 1289.47 56.6366  -2
  -4  -4   5 1289.47 56.6366   1
   3  -7   5 759.881 24.1667  -2
  -3  -4   5 759.881 24.1667   1
   2  -6   5 253.102 8.90852  -2
  -2  -4   5 253.102 8.90852   1
   1  -5   5 406.636 8.37244  -2
  -1  -4   5 406.636 8.37244   1
   0  -4   5 1449.06 13.5168  -2
   0  -4   5 1449.06 13.5168   1
  -1  -3   5 2352.20 19.3196  -2
   1  -4   5 2352.20 19.3196   1
  -2  -2   5 110.127 5.94626  -2
   2  -4   5 110.127 5.94626   1
  -3  -1   5 123.213 21.7622  -2
   3  -4   5 123.213 21.7622   1
   4  -4   5 2179.46 18.5314   1
   5  -4   5 601.969 7.71732   1
   6  -4   5 344.519 6.43466   1
   7  -4   5 429.730 7.76893   1
  -8   3   6 241.437 48.1456  -2
   8  -4   5 241.437 48.1456   1
  -9   4   6 389.244 15.6124  -2
   9  -4   5 389.244 15.6124   1
 -10   5   6 506.381 26.3933  -2
  10  -4   5 506.381 26.3933   1
 -11   6   6 205.316 25.0020  -2
  11  -4   5 205.316 25.0020   1
   9 -11   4 206.662 26.3071  -2
  -9  -3   5 206.662 26.3071   1
   8 -10   4 290.364 34.0198  -2
  -8  -3   5 290.364 34.0198   1
   7  -9   4 779.272 61.1349  -2
  -7  -3   5 779.272 61.1349   1
  -6  -3   5 980.842 17.8349   1
  -5  -3   5 1192.09 18.5306   1
   4  -7   5 1100.64 47.8155  -2
  -4  -3   5 1100.64 47.8155   1
   3  -6   5 501.965 22.6978  -2
  -3  -3   5 501.965 22.6978   1
   2  -5   5 782.252 11.2659  -2
  -2  -3   5 782.252 11.2659   1
   1  -4   5 5719.55 44.0686  -2
  -1  -3   5 5719.55 44.0686   1
   0  -3   5 3443.13 26.7386  -2
   0  -3   5 3443.13 26.7386   1
  -1  -2   5 745.864 8.37541  -2
   1  -3   5 745.864 8.37541   1
  -2  -1   5 146.594 6.60522  -2
   2  -3   5 146.594 6.60522   1
   3  -3   5 3610.29 26.8206   1
   4  -3   5 4077.99 31.4539   1
   5  -3   5 2135.56 19.1902   1
   6  -3   5 53.1708 2.94506   1
   7  -3   5 398.910 7.30115   1
  -8   4   6 894.795 31.3953  -2
   8  -3   5 894.795 31.3953   1
  -9   5   6 794.539 22.4150  -2
   9  -3   5 794.539 22.4150   1
 -10   6   6 338.466 26.2185  -2
  10  -3   5 338.466 26.2185   1
 -11   7   6 -1.0434 25.8224  -2
  11  -3   5 -1.0434 25.8224   1
  10 -11   4 23.9078 45.4617  -2
 -10  -2   5 23.9078 45.4617   1
   9 -10   4 -30.735 23.5930  -2
  -9  -2   5 -30.735 23.5930   1
   8  -9   4 366.106 31.1162  -2
  -8  -2   5 366.106 31.1162   1
   7  -8   4 1262.14 59.7966  -2
  -7  -2   5 1262.14 59.7966   1
  -6  -2   5 6.53571 6.36784   1
  -5  -2   5 65.4645 4.78083   1
  -4  -2   5 4.28979 4.51800   1
   3  -5   5 2016.71 61.9743  -2
  -3  -2   5 2016.71 61.9743   1
   2  -4   5 277.203 10.2490  -2
  -2  -2   5 277.203 10.2490   1
   1  -3   5 2388.16 19.7976  -2
  -1  -2   5 2388.16 19.7976   1
   0  -2   5 255.919 4.16069  -2
   0  -2   5 255.919 4.16069   1
  -1  -1   5 2815.44 22.9083  -2
   1  -2   5 2815.44 22.9083   1
  -2   0   5 638.414 18.6690  -2
   2  -2   5 638.414 18.6690   1
   3  -2   5 4346.87 34.1910   1
   4  -2   5 191.255 6.19024   1
   5  -2   5 240.853 5.64283   1
   6  -2   5 145.735 4.52412   1
   7  -2   5 2986.16 28.5935   1
  -8   5   6 61.2705 15.7779  -2
   8  -2   5 61.2705 15.7779   1
  -9   6   6 753.577 23.3049  -2
   9  -2   5 753.577 23.3049   1
 -10   7   6 10.5888 25.0445  -2
  10  -2   5 10.5888 25.0445   1
 -11   8   6 405.082 31.4780  -2
  11  -2   5 405.082 31.4780   1
  10 -10   4 469.044 23.7253  -2
 -10  -1   5 469.044 23.7253   1
   9  -9   4 64.2126 21.3599  -2
  -9  -1   5 64.2126 21.3599   1
   8  -8   4 49.5612 25.9911  -2
  -8  -1   5 49.5612 25.9911   1
  -7  -1   5 65.6518 9.84210   1
  -6  -1   5 997.518 15.8954   1
  -5  -1   5 469.694 9.01930   1
  -4  -1   5 92.1990 4.81726   1
  -3  -1   5 58.7581 3.46714   1
   2  -3   5 481.286 17.7466  -2
  -2  -1   5 481.286 17.7466   1
   1  -2   5 1518.41 13.6311  -2
  -1  -1   5 1518.41 13.6311   1
   0  -1   5 2404.96 17.8916  -2
   0  -1   5 2404.96 17.8916   1
  -1   0   5 2845.50 24.7587  -2
   1  -1   5 2845.50 24.7587   1
  -2   1   5 1217.64 27.7168  -2
   2  -1   5 1217.64 27.7168   1
   3  -1   5 0.92782 2.12235   1
   4  -1   5 1790.07 15.1282   1
   5  -1   5 893.946 10.3716   1
   6  -1   5 8.60269 3.59491   1
   7  -1   5 316.721 8.02362   1
  -8   6   6 487.661 31.0464  -2
   8  -1   5 487.661 31.0464   1
  -9   7   6 -42.367 24.4592  -2
   9  -1   5 -42.367 24.4592   1
 -10   8   6 94.0124 28.8747  -2
  10  -1   5 94.0124 28.8747   1
  11  -1   5 240.148 38.1573   1
 -11   0   5 505.066 29.5247   1
  10  -9   4 30.8471 19.2293  -2
 -10   0   5 30.8471 19.2293   1
   9  -8   4 74.0743 20.8844  -2
  -9   0   5 74.0743 20.8844   1
   8  -7   4 691.932 29.4229  -2
  -8   0   5 691.932 29.4229   1
  -7   0   5 455.832 12.6833   1
  -6   0   5 675.514 11.5654   1
  -5   0   5 730.539 10.8697   1
  -4   0   5 386.652 6.58119   1
  -3   0   5 862.006 8.69971   1
   2  -2   5 2258.21 47.0786  -2
  -2   0   5 2258.21 47.0786   1
   1  -1   5 2698.10 29.1681  -2
  -1   0   5 2698.10 29.1681   1
   0   0   5 14.1233 2.63045  -2
   0   0   5 14.1233 2.63045   1
  -1   1   5 119.770 4.29360  -2
   1   0   5 119.770 4.29360   1
  -2   2   5 3813.31 77.1272  -2
   2   0   5 3813.31 77.1272   1
   3   0   5 2814.92 21.6949   1
   4   0   5 420.439 6.44600   1
   5   0   5 311.705 6.88788   1
   6   0   5 408.982 8.73898   1
   7   0   5 541.374 11.7304   1
  -8   7   6 392.188 34.3509  -2
   8   0   5 392.188 34.3509   1
  -9   8   6 300.678 25.2204  -2
   9   0   5 300.678 25.2204   1
 -10   9   6 -3.3662 24.5806  -2
  10   0   5 -3.3662 24.5806   1
  11  -9   4 250.395 23.4916  -2
 -11   1   5 250.395 23.4916   1
  10  -8   4 888.077 23.7611  -2
 -10   1   5 888.077 23.7611   1
   9  -7   4 15.8219 16.1156  -2
  -9   1   5 15.8219 16.1156   1
   8  -6   4 6.09836 19.9645  -2
  -8   1   5 6.09836 19.9645   1
  -7   1   5 139.067 7.84290   1
  -6   1   5 1018.62 14.3947   1
  -5   1   5 169.037 6.64205   1
  -4   1   5 770.078 9.89390   1
  -3   1   5 404.334 5.77650   1
   2  -1   5 123.357 19.2662  -2
  -2   1   5 123.357 19.2662   1
   1   0   5 395.169 8.54250  -2
  -1   1   5 395.169 8.54250   1
   0   1   5 1842.19 13.7781  -2
   0   1   5 1842.19 13.7781   1
  -1   2   5 794.860 9.45686  -2
   1   1   5 794.860 9.45686   1
  -2   3   5 611.227 11.0365  -2
   2   1   5 611.227 11.0365   1
   3   1   5 687.197 8.99836   1
   4   1   5 998.265 11.1846   1
   5   1   5 0.58929 4.50793   1
   6   1   5 391.584 10.3590   1
   7   1   5 1057.81 16.9946   1
   8   1   5 196.852 13.5999   1
  -9   9   6 82.7213 26.7277  -2
   9   1   5 82.7213 26.7277   1
 -10  10   6 105.289 42.6423  -2
  10   1   5 105.289 42.6423   1
  11  -8   4 49.8340 22.2523  -2
 -11   2   5 49.8340 22.2523   1
  10  -7   4 406.804 20.1180  -2
 -10   2   5 406.804 20.1180   1
   9  -6   4 -4.0960 18.7891  -2
  -9   2   5 -4.0960 18.7891   1
   8  -5   4 1316.78 56.6171  -2
  -8   2   5 1316.78 56.6171   1
  -7   2   5 45.4681 4.88798   1
  -6   2   5 2699.66 27.1731   1
  -5   2   5 209.716 7.10557   1
  -4   2   5 586.505 8.05139   1
  -3   2   5 401.673 5.76789   1
   2   0   5 7698.83 231.492  -2
  -2   2   5 7698.83 231.492   1
   1   1   5 279.560 6.35701  -2
  -1   2   5 279.560 6.35701   1
   0   2   5 997.762 9.30538  -2
   0   2   5 997.762 9.30538   1
  -1   3   5 207.082 5.60114  -2
   1   2   5 207.082 5.60114   1
  -2   4   5 6692.19 83.3167  -2
   2   2   5 6692.19 83.3167   1
  -3   5   5 274.916 14.8373  -2
   3   2   5 274.916 14.8373   1
   4   2   5 1536.25 15.2700   1
   5   2   5 12.5246 6.04107   1
   6   2   5 409.088 13.1003   1
   7   2   5 37.4238 8.96237   1
  -8   9   6 1374.16 62.7496  -2
   8   2   5 1374.16 62.7496   1
  -9  10   6 6.00583 30.3667  -2
   9   2   5 6.00583 30.3667   1
  11  -7   4 209.647 22.8802  -2
 -11   3   5 209.647 22.8802   1
  10  -6   4 283.993 18.6270  -2
 -10   3   5 283.993 18.6270   1
   9  -5   4 61.5144 17.1580  -2
  -9   3   5 61.5144 17.1580   1
   8  -4   4 1381.97 54.2064  -2
  -8   3   5 1381.97 54.2064   1
  -7   3   5 242.344 8.42853   1
  -6   3   5 235.207 6.84413   1
  -5   3   5 15.1259 3.41641   1
  -4   3   5 2416.13 19.9558   1
  -3   3   5 1602.16 12.9840   1
  -2   3   5 1801.97 15.4157   1
   1   2   5 81.6161 6.38286  -2
  -1   3   5 81.6161 6.38286   1
   0   3   5 1428.38 13.1988  -2
   0   3   5 1428.38 13.1988   1
  -1   4   5 1475.34 18.2234  -2
   1   3   5 1475.34 18.2234   1
  -2   5   5 3660.20 39.1034  -2
   2   3   5 3660.20 39.1034   1
  -3   6   5 791.718 27.3653  -2
   3   3   5 791.718 27.3653   1
   4   3   5 19.0406 4.17807   1
   5   3   5 339.026 9.60849   1
   6   3   5 1206.05 23.1615   1
   7   3   5 340.441 16.3752   1
  -8  10   6 239.511 42.2596  -2
   8   3   5 239.511 42.2596   1
  11  -6   4 64.6512 24.5989  -2
 -11   4   5 64.6512 24.5989   1
  10  -5   4 500.271 19.7882  -2
 -10   4   5 500.271 19.7882   1
   9  -4   4 245.543 16.8743  -2
  -9   4   5 245.543 16.8743   1
   8  -3   4 113.322 38.8190  -2
  -8   4   5 113.322 38.8190   1
  -7   4   5 259.074 6.86582   1
  -6   4   5 620.888 9.20465   1
  -5   4   5 10.2376 4.50303   1
  -4   4   5 111.566 4.80054   1
  -3   4   5 856.158 10.1134   1
   2   2   5 4996.56 135.331  -2
  -2   4   5 4996.56 135.331   1
   1   3   5 768.218 11.6447  -2
  -1   4   5 768.218 11.6447   1
   0   4   5 398.040 8.42446  -2
   0   4   5 398.040 8.42446   1
  -1   5   5 822.155 12.8164  -2
   1   4   5 822.155 12.8164   1
  -2   6   5 181.857 10.6402  -2
   2   4   5 181.857 10.6402   1
  -3   7   5 665.520 21.0186  -2
   3   4   5 665.520 21.0186   1
   4   4   5 780.599 14.6783   1
   5   4   5 610.335 14.5460   1
   6   4   5 10.2415 10.0247   1
   7   4   5 368.578 18.0017   1
   8   4   5 119.730 25.2904   1
  11  -5   4 237.612 26.1700  -2
 -11   5   5 237.612 26.1700   1
  10  -4   4 207.014 19.4831  -2
 -10   5   5 207.014 19.4831   1
   9  -3   4 130.097 18.1986  -2
  -9   5   5 130.097 18.1986   1
   8  -2   4 1425.55 59.3650  -2
  -8   5   5 1425.55 59.3650   1
  -7   5   5 33.6756 6.18966   1
  -6   5   5 177.031 7.28993   1
  -5   5   5 9.18975 5.07038   1
  -4   5   5 1181.40 12.7248   1
  -3   5   5 46.8592 4.01588   1
   2   3   5 2364.51 31.1792  -2
  -2   5   5 2364.51 31.1792   1
   1   4   5 588.165 13.5286  -2
  -1   5   5 588.165 13.5286   1
   0   5   5 622.790 12.0570  -2
   0   5   5 622.790 12.0570   1
  -1   6   5 53.6916 7.09154  -2
   1   5   5 53.6916 7.09154   1
  -2   7   5 2031.81 25.5997  -2
   2   5   5 2031.81 25.5997   1
  -3   8   5 86.3733 18.6686  -2
   3   5   5 86.3733 18.6686   1
  -4   9   5 72.1915 43.1145  -2
   4   5   5 72.1915 43.1145   1
   5   5   5 73.0446 9.37199   1
   6   5   5 522.574 20.9784   1
   7   5   5 -7.8668 12.9739   1
  11  -4   4 625.322 29.5927  -2
 -11   6   5 625.322 29.5927   1
  10  -3   4 319.616 18.5519  -2
 -10   6   5 319.616 18.5519   1
   9  -2   4 10.4132 15.6711  -2
  -9   6   5 10.4132 15.6711   1
   8  -1   4 59.0003 39.3471  -2
  -8   6   5 59.0003 39.3471   1
  -7   6   5 1082.14 18.5810   1
  -6   6   5 205.719 8.51312   1
  -5   6   5 7.20892 5.11627   1
  -4   6   5 112.862 5.86198   1
   3   3   5 929.220 61.9906  -2
  -3   6   5 929.220 61.9906   1
   2   4   5 165.063 15.6151  -2
  -2   6   5 165.063 15.6151   1
   1   5   5 182.644 11.1531  -2
  -1   6   5 182.644 11.1531   1
   0   6   5 854.202 13.5386  -2
   0   6   5 854.202 13.5386   1
  -1   7   5 463.711 15.7583  -2
   1   6   5 463.711 15.7583   1
  -2   8   5 71.8355 15.6508  -2
   2   6   5 71.8355 15.6508   1
  -3   9   5 465.516 24.3854  -2
   3   6   5 465.516 24.3854   1
  -4  10   5 524.728 53.8543  -2
   4   6   5 524.728 53.8543   1
   5   6   5 42.1597 12.1874   1
   6   6   5 118.782 15.2967   1
  11  -3   4 110.239 26.0165  -2
 -11   7   5 110.239 26.0165   1
  10  -2   4 29.4564 14.5976  -2
 -10   7   5 29.4564 14.5976   1
   9  -1   4 279.027 20.1863  -2
  -9   7   5 279.027 20.1863   1
   8   0   4 1121.83 40.2963  -2
  -8   7   5 1121.83 40.2963   1
  -7   7   5 1074.44 20.5332   1
  -6   7   5 161.171 9.27403   1
  -5   7   5 31.5382 4.00087   1
  -4   7   5 1824.78 19.3697   1
   3   4   5 968.625 80.2854  -2
  -3   7   5 968.625 80.2854   1
   2   5   5 1540.68 25.9611  -2
  -2   7   5 1540.68 25.9611   1
   1   6   5 144.727 12.6059  -2
  -1   7   5 144.727 12.6059   1
   0   7   5 610.657 13.3812  -2
   0   7   5 610.657 13.3812   1
  -1   8   5 907.679 24.6111  -2
   1   7   5 907.679 24.6111   1
  -2   9   5 1176.65 26.9679  -2
   2   7   5 1176.65 26.9679   1
  -3  10   5 381.066 21.4011  -2
   3   7   5 381.066 21.4011   1
  -4  11   5 88.5374 36.4230  -2
   4   7   5 88.5374 36.4230   1
   5   7   5 333.584 18.7264   1
  11  -2   4 262.368 27.0635  -2
 -11   8   5 262.368 27.0635   1
  10  -1   4 667.420 24.9979  -2
 -10   8   5 667.420 24.9979   1
   9   0   4 100.445 19.4703  -2
  -9   8   5 100.445 19.4703   1
   8   1   4 618.150 32.9740  -2
  -8   8   5 618.150 32.9740   1
  -7   8   5 10.5057 8.86047   1
  -6   8   5 289.449 13.2136   1
  -5   8   5 87.2489 9.42386   1
  -4   8   5 1414.04 22.0566   1
   3   5   5 -16.335 62.5024  -2
  -3   8   5 -16.335 62.5024   1
   2   6   5 81.3843 16.2048  -2
  -2   8   5 81.3843 16.2048   1
   1   7   5 342.383 16.6966  -2
  -1   8   5 342.383 16.6966   1
   0   8   5 2864.26 42.4348  -2
   0   8   5 2864.26 42.4348   1
  -1   9   5 25.6553 19.4212  -2
   1   8   5 25.6553 19.4212   1
  -2  10   5 435.068 24.2219  -2
   2   8   5 435.068 24.2219   1
  -3  11   5 50.9391 20.9440  -2
   3   8   5 50.9391 20.9440   1
   4   8   5 244.327 15.7510   1
  11  -1   4 160.843 29.8099  -2
 -11   9   5 160.843 29.8099   1
  10   0   4 271.688 19.8233  -2
 -10   9   5 271.688 19.8233   1
   9   1   4 498.338 25.6002  -2
  -9   9   5 498.338 25.6002   1
   8   2   4 72.3597 29.7124  -2
  -8   9   5 72.3597 29.7124   1
  -7   9   5 354.003 16.6690   1
  -6   9   5 339.183 16.0746   1
  -5   9   5 73.2005 10.4990   1
  -4   9   5 -4.4945 9.13113   1
   3   6   5 332.638 32.4632  -2
  -3   9   5 332.638 32.4632   1
   2   7   5 565.347 28.3634  -2
  -2   9   5 565.347 28.3634   1
   1   8   5 20.2939 27.2338  -2
  -1   9   5 20.2939 27.2338   1
   0   9   5 375.881 17.2933  -2
   0   9   5 375.881 17.2933   1
  -1  10   5 476.047 23.8761  -2
   1   9   5 476.047 23.8761   1
  -2  11   5 89.5342 22.3018  -2
   2   9   5 89.5342 22.3018   1
  -3  12   5 181.450 25.1769  -2
   3   9   5 181.450 25.1769   1
  10   1   4 88.6332 21.2084  -2
 -10  10   5 88.6332 21.2084   1
   9   2   4 361.011 25.6153  -2
  -9  10   5 361.011 25.6153   1
   8   3   4 387.544 32.4781  -2
  -8  10   5 387.544 32.4781   1
  -7  10   5 15.7947 11.4357   1
  -6  10   5 0.77620 10.1241   1
  -5  10   5 343.397 17.6789   1
  -4  10   5 765.595 23.9999   1
   3   7   5 -92.200 86.5588  -2
  -3  10   5 -92.200 86.5588   1
   2   8   5 116.995 30.7363  -2
  -2  10   5 116.995 30.7363   1
   1   9   5 283.259 27.9381  -2
  -1  10   5 283.259 27.9381   1
   0  10   5 147.451 19.3894  -2
   0  10   5 147.451 19.3894   1
  -1  11   5 350.216 21.8514  -2
   1  10   5 350.216 21.8514   1
   2  10   5 375.013 24.5975   1
   9   3   4 150.271 25.7992  -2
  -9  11   5 150.271 25.7992   1
   8   4   4 150.301 32.4499  -2
  -8  11   5 150.301 32.4499   1
  -7  11   5 154.085 14.9724   1
  -6  11   5 18.2904 16.1708   1
  -5  11   5 7.80761 14.1566   1
  -4  11   5 177.477 19.3703   1
  -3  11   5 222.554 33.9274   1
   2   9   5 20.4973 46.0703  -2
  -2  11   5 20.4973 46.0703   1
   1  10   5 126.241 29.9846  -2
  -1  11   5 126.241 29.9846   1
   0  11   5 457.202 32.0249  -2
   0  11   5 457.202 32.0249   1
  -7  12   5 128.024 24.2377   1
  -6  12   5 13.5509 18.7942   1
  -5  12   5 544.997 32.6787   1
  -4  12   5 -12.257 17.9328   1
  -1 -11   6 251.530 26.2587  -2
   1 -12   6 251.530 26.2587   1
  -2 -10   6 98.8425 24.6836  -2
   2 -12   6 98.8425 24.6836   1
  -3  -9   6 488.032 29.2165  -2
   3 -12   6 488.032 29.2165   1
  -4  -8   6 430.716 72.9596  -2
   4 -12   6 430.716 72.9596   1
   5 -12   6 800.623 25.3098   1
   6 -12   6 16.5214 15.3177   1
   7 -12   6 41.0653 15.7461   1
   8 -12   6 132.996 20.4488   1
   1 -12   6 673.406 38.7331  -2
  -1 -11   6 673.406 38.7331   1
   0 -11   6 23.4657 19.8775  -2
   0 -11   6 23.4657 19.8775   1
  -1 -10   6 204.914 22.3996  -2
   1 -11   6 204.914 22.3996   1
  -2  -9   6 114.036 22.8070  -2
   2 -11   6 114.036 22.8070   1
  -3  -8   6 1412.94 36.0660  -2
   3 -11   6 1412.94 36.0660   1
   4 -11   6 -5.9116 9.94467   1
   5 -11   6 67.5328 10.2542   1
   6 -11   6 21.9212 11.4268   1
   7 -11   6 1079.83 29.1004   1
  -8  -4   7 104.289 38.3524  -2
   8 -11   6 104.289 38.3524   1
  -9  -3   7 550.140 38.5636  -2
   9 -11   6 550.140 38.5636   1
  -3 -10   6 60.5513 22.1393   1
   2 -12   6 435.218 37.6813  -2
  -2 -10   6 435.218 37.6813   1
   1 -11   6 43.4457 22.6066  -2
  -1 -10   6 43.4457 22.6066   1
   0 -10   6 231.679 18.5854  -2
   0 -10   6 231.679 18.5854   1
  -1  -9   6 422.543 21.4003  -2
   1 -10   6 422.543 21.4003   1
  -2  -8   6 529.547 24.5650  -2
   2 -10   6 529.547 24.5650   1
  -3  -7   6 22.9405 19.7196  -2
   3 -10   6 22.9405 19.7196   1
   4 -10   6 625.562 18.1711   1
   5 -10   6 163.529 10.7621   1
   6 -10   6 8.27732 9.94686   1
   7 -10   6 372.248 15.8794   1
  -8  -3   7 471.508 39.3699  -2
   8 -10   6 471.508 39.3699   1
  -9  -2   7 21.1422 29.5104  -2
   9 -10   6 21.1422 29.5104   1
 -10  -1   7 77.5831 28.4203  -2
  10 -10   6 77.5831 28.4203   1
  -4  -9   6 187.701 23.1250   1
   3 -12   6 323.848 43.2697  -2
  -3  -9   6 323.848 43.2697   1
   2 -11   6 434.010 28.7544  -2
  -2  -9   6 434.010 28.7544   1
   1 -10   6 301.565 19.0899  -2
  -1  -9   6 301.565 19.0899   1
   0  -9   6 -2.5235 14.0310  -2
   0  -9   6 -2.5235 14.0310   1
  -1  -8   6 137.730 19.2838  -2
   1  -9   6 137.730 19.2838   1
  -2  -7   6 2037.92 36.6537  -2
   2  -9   6 2037.92 36.6537   1
  -3  -6   6 1254.72 26.5284  -2
   3  -9   6 1254.72 26.5284   1
   4  -9   6 281.195 12.6714   1
   5  -9   6 3.31560 7.06158   1
   6  -9   6 472.590 16.2286   1
   7  -9   6 378.199 17.0521   1
  -8  -2   7 774.346 68.1772  -2
   8  -9   6 774.346 68.1772   1
  -9  -1   7 236.690 29.2729  -2
   9  -9   6 236.690 29.2729   1
 -10   0   7 98.3082 26.8806  -2
  10  -9   6 98.3082 26.8806   1
  -5  -8   6 -40.862 16.4142   1
  -4  -8   6 193.161 18.6248   1
   3 -11   6 551.062 39.8691  -2
  -3  -8   6 551.062 39.8691   1
   2 -10   6 217.066 18.1943  -2
  -2  -8   6 217.066 18.1943   1
   1  -9   6 32.5384 14.6071  -2
  -1  -8   6 32.5384 14.6071   1
   0  -8   6 942.592 19.7373  -2
   0  -8   6 942.592 19.7373   1
  -1  -7   6 745.780 19.3406  -2
   1  -8   6 745.780 19.3406   1
  -2  -6   6 260.017 16.6641  -2
   2  -8   6 260.017 16.6641   1
  -3  -5   6 530.832 17.2225  -2
   3  -8   6 530.832 17.2225   1
   4  -8   6 342.523 10.7201   1
   5  -8   6 158.392 7.78899   1
   6  -8   6 506.313 15.3306   1
   7  -8   6 682.841 15.0153   1
  -8  -1   7 88.6143 55.2361  -2
   8  -8   6 88.6143 55.2361   1
  -9   0   7 56.5117 23.4072  -2
   9  -8   6 56.5117 23.4072   1
 -10   1   7 248.424 30.5862  -2
  10  -8   6 248.424 30.5862   1
 -11   2   7 331.884 32.2554  -2
  11  -8   6 331.884 32.2554   1
  -6  -7   6 530.432 29.2792   1
  -5  -7   6 9.78134 15.0558   1
  -4  -7   6 20.7189 11.0056   1
   3 -10   6 98.5241 17.2847  -2
  -3  -7   6 98.5241 17.2847   1
   2  -9   6 2355.93 31.6608  -2
  -2  -7   6 2355.93 31.6608   1
   1  -8   6 416.721 14.2843  -2
  -1  -7   6 416.721 14.2843   1
   0  -7   6 342.987 9.70180  -2
   0  -7   6 342.987 9.70180   1
  -1  -6   6 2.85530 11.5115  -2
   1  -7   6 2.85530 11.5115   1
  -2  -5   6 2068.97 25.4428  -2
   2  -7   6 2068.97 25.4428   1
  -3  -4   6 415.255 12.7344  -2
   3  -7   6 415.255 12.7344   1
   4  -7   6 1910.28 20.2711   1
   5  -7   6 119.852 5.14463   1
   6  -7   6 65.2157 5.88888   1
   7  -7   6 2.52659 5.63820   1
  -8   0   7 1128.56 34.9686  -2
   8  -7   6 1128.56 34.9686   1
  -9   1   7 161.015 17.8210  -2
   9  -7   6 161.015 17.8210   1
 -10   2   7 143.370 22.9554  -2
  10  -7   6 143.370 22.9554   1
 -11   3   7 83.2526 24.2380  -2
  11  -7   6 83.2526 24.2380   1
  -7  -6   6 318.862 19.9103   1
  -6  -6   6 74.8510 14.9844   1
  -5  -6   6 -3.2040 10.8419   1
  -4  -6   6 460.775 14.7025   1
   3  -9   6 1547.61 27.0540  -2
  -3  -6   6 1547.61 27.0540   1
   2  -8   6 910.975 18.4723  -2
  -2  -6   6 910.975 18.4723   1
   1  -7   6 80.8723 9.33174  -2
  -1  -6   6 80.8723 9.33174   1
   0  -6   6 154.603 7.12901  -2
   0  -6   6 154.603 7.12901   1
  -1  -5   6 1762.69 21.4283  -2
   1  -6   6 1762.69 21.4283   1
  -2  -4   6 3365.16 34.7100  -2
   2  -6   6 3365.16 34.7100   1
  -3  -3   6 1418.80 23.4976  -2
   3  -6   6 1418.80 23.4976   1
   4  -6   6 9.54210 1.55507   1
   5  -6   6 580.391 11.4435   1
   6  -6   6 1457.98 16.9439   1
   7  -6   6 876.658 13.5282   1
  -8   1   7 704.859 51.3078  -2
   8  -6   6 704.859 51.3078   1
  -9   2   7 21.5757 19.5189  -2
   9  -6   6 21.5757 19.5189   1
 -10   3   7 134.284 20.5465  -2
  10  -6   6 134.284 20.5465   1
 -11   4   7 504.788 26.3310  -2
  11  -6   6 504.788 26.3310   1
   8 -12   5 108.788 33.9960  -2
  -8  -5   6 108.788 33.9960   1
  -7  -5   6 183.961 15.5904   1
  -6  -5   6 165.564 13.5076   1
  -5  -5   6 15.5035 10.0126   1
   4  -9   6 85.9820 44.8832  -2
  -4  -5   6 85.9820 44.8832   1
   3  -8   6 1091.51 21.8778  -2
  -3  -5   6 1091.51 21.8778   1
   2  -7   6 1503.80 20.0084  -2
  -2  -5   6 1503.80 20.0084   1
   1  -6   6 567.935 10.7782  -2
  -1  -5   6 567.935 10.7782   1
   0  -5   6 76.6077 5.63413  -2
   0  -5   6 76.6077 5.63413   1
  -1  -4   6 1112.57 13.4011  -2
   1  -5   6 1112.57 13.4011   1
  -2  -3   6 433.274 8.50914  -2
   2  -5   6 433.274 8.50914   1
  -3  -2   6 570.896 12.2552  -2
   3  -5   6 570.896 12.2552   1
   4  -5   6 717.482 8.99130   1
   5  -5   6 1093.73 12.7073   1
   6  -5   6 7.17827 3.75840   1
   7  -5   6 896.253 12.3259   1
  -8   2   7 28.2092 42.8545  -2
   8  -5   6 28.2092 42.8545   1
  -9   3   7 85.3763 17.0764  -2
   9  -5   6 85.3763 17.0764   1
 -10   4   7 117.280 13.8673  -2
  10  -5   6 117.280 13.8673   1
 -11   5   7 518.802 26.7916  -2
  11  -5   6 518.802 26.7916   1
   8 -11   5 910.240 38.0149  -2
  -8  -4   6 910.240 38.0149   1
   7 -10   5 -34.509 55.1730  -2
  -7  -4   6 -34.509 55.1730   1
  -6  -4   6 -5.3096 9.96197   1
  -5  -4   6 21.0644 6.45492   1
   4  -8   6 1925.34 69.9149  -2
  -4  -4   6 1925.34 69.9149   1
   3  -7   6 161.335 15.2514  -2
  -3  -4   6 161.335 15.2514   1
   2  -6   6 2095.35 22.3483  -2
  -2  -4   6 2095.35 22.3483   1
   1  -5   6 398.827 8.32330  -2
  -1  -4   6 398.827 8.32330   1
   0  -4   6 2520.93 22.1068  -2
   0  -4   6 2520.93 22.1068   1
  -1  -3   6 69.4891 5.80204  -2
   1  -4   6 69.4891 5.80204   1
  -2  -2   6 4038.67 31.8509  -2
   2  -4   6 4038.67 31.8509   1
  -3  -1   6 80.6883 20.2810  -2
   3  -4   6 80.6883 20.2810   1
   4  -4   6 7.11273 3.14047   1
   5  -4   6 299.583 5.77992   1
   6  -4   6 2099.21 20.3479   1
   7  -4   6 140.709 4.88697   1
  -8   3   7 425.164 52.5703  -2
   8  -4   6 425.164 52.5703   1
  -9   4   7 161.853 11.6017  -2
   9  -4   6 161.853 11.6017   1
 -10   5   7 390.250 16.4370  -2
  10  -4   6 390.250 16.4370   1
 -11   6   7 -2.9572 20.1074  -2
  11  -4   6 -2.9572 20.1074   1
   9 -11   5 5.26494 25.3396  -2
  -9  -3   6 5.26494 25.3396   1
   8 -10   5 42.1810 32.4534  -2
  -8  -3   6 42.1810 32.4534   1
   7  -9   5 678.918 60.1062  -2
  -7  -3   6 678.918 60.1062   1
  -6  -3   6 410.154 14.7040   1
  -5  -3   6 12.2374 6.01721   1
   4  -7   6 993.653 50.9831  -2
  -4  -3   6 993.653 50.9831   1
   3  -6   6 626.572 21.8016  -2
  -3  -3   6 626.572 21.8016   1
   2  -5   6 433.553 9.51750  -2
  -2  -3   6 433.553 9.51750   1
   1  -4   6 70.7667 5.13357  -2
  -1  -3   6 70.7667 5.13357   1
   0  -3   6 4292.16 31.3161  -2
   0  -3   6 4292.16 31.3161   1
  -1  -2   6 431.197 6.99366  -2
   1  -3   6 431.197 6.99366   1
  -2  -1   6 255.057 7.50319  -2
   2  -3   6 255.057 7.50319   1
   3  -3   6 316.132 5.27545   1
   4  -3   6 1770.41 16.8798   1
   5  -3   6 65.1452 3.61690   1
   6  -3   6 1351.48 15.3384   1
   7  -3   6 221.010 5.25463   1
  -8   4   7 106.781 11.0294  -2
   8  -3   6 106.781 11.0294   1
  -9   5   7 27.4338 12.9085  -2
   9  -3   6 27.4338 12.9085   1
 -10   6   7 669.316 29.0911  -2
  10  -3   6 669.316 29.0911   1
 -11   7   7 71.9549 23.8510  -2
  11  -3   6 71.9549 23.8510   1
   9 -10   5 94.7337 25.1477  -2
  -9  -2   6 94.7337 25.1477   1
   8  -9   5 768.659 31.9497  -2
  -8  -2   6 768.659 31.9497   1
   7  -8   5 550.842 49.9825  -2
  -7  -2   6 550.842 49.9825   1
  -6  -2   6 284.119 10.4584   1
  -5  -2   6 13.7488 4.97604   1
  -4  -2   6 1756.14 19.8285   1
  -3  -2   6 758.633 10.7558   1
   2  -4   6 4194.64 42.6716  -2
  -2  -2   6 4194.64 42.6716   1
   1  -3   6 156.967 6.02486  -2
  -1  -2   6 156.967 6.02486   1
   0  -2   6 578.288 6.29125  -2
   0  -2   6 578.288 6.29125   1
  -1  -1   6 1081.90 10.4794  -2
   1  -2   6 1081.90 10.4794   1
  -2   0   6 3035.80 34.9428  -2
   2  -2   6 3035.80 34.9428   1
   3  -2   6 869.309 9.75008   1
   4  -2   6 1135.41 18.4287   1
   5  -2   6 431.935 7.21411   1
   6  -2   6 1041.29 11.5929   1
   7  -2   6 251.520 7.11751   1
  -8   5   7 674.426 28.3154  -2
   8  -2   6 674.426 28.3154   1
  -9   6   7 103.327 15.8181  -2
   9  -2   6 103.327 15.8181   1
 -10   7   7 5.27058 22.9336  -2
  10  -2   6 5.27058 22.9336   1
  11  -2   6 169.051 17.9378   1
  10 -10   5 359.193 24.6467  -2
 -10  -1   6 359.193 24.6467   1
   9  -9   5 5.17246 21.1461  -2
  -9  -1   6 5.17246 21.1461   1
   8  -8   5 1207.66 42.3094  -2
  -8  -1   6 1207.66 42.3094   1
  -7  -1   6 3.02573 9.03092   1
  -6  -1   6 198.589 8.01052   1
  -5  -1   6 41.3481 5.04755   1
  -4  -1   6 4891.69 41.3717   1
   3  -4   6 437.828 48.5258  -2
  -3  -1   6 437.828 48.5258   1
   2  -3   6 460.809 15.7960  -2
  -2  -1   6 460.809 15.7960   1
   1  -2   6 390.281 7.62195  -2
  -1  -1   6 390.281 7.62195   1
   0  -1   6 8125.96 54.3231  -2
   0  -1   6 8125.96 54.3231   1
  -1   0   6 356.031 5.10438  -2
   1  -1   6 356.031 5.10438   1
  -2   1   6 4019.39 78.9152  -2
   2  -1   6 4019.39 78.9152   1
   3  -1   6 147.338 3.02662   1
   4  -1   6 946.167 10.1840   1
   5  -1   6 94.4969 3.93121   1
   6  -1   6 3404.52 31.8500   1
   7  -1   6 4.51942 4.98041   1
  -8   6   7 -10.974 17.1404  -2
   8  -1   6 -10.974 17.1404   1
  -9   7   7 -40.907 24.6590  -2
   9  -1   6 -40.907 24.6590   1
 -10   8   7 814.965 36.6273  -2
  10  -1   6 814.965 36.6273   1
  10  -9   5 104.761 21.0077  -2
 -10   0   6 104.761 21.0077   1
   9  -8   5 810.809 27.0699  -2
  -9   0   6 810.809 27.0699   1
   8  -7   5 143.573 18.9159  -2
  -8   0   6 143.573 18.9159   1
  -7   0   6 294.206 11.8240   1
  -6   0   6 253.591 8.94423   1
  -5   0   6 852.631 11.0152   1
  -4   0   6 61.3358 3.91675   1
   3  -3   6 1443.02 68.1793  -2
  -3   0   6 1443.02 68.1793   1
   2  -2   6 1083.29 28.7684  -2
  -2   0   6 1083.29 28.7684   1
   1  -1   6 459.480 8.02316  -2
  -1   0   6 459.480 8.02316   1
   0   0   6 2642.79 18.1659  -2
   0   0   6 2642.79 18.1659   1
  -1   1   6 2543.15 19.7969  -2
   1   0   6 2543.15 19.7969   1
  -2   2   6 267.588 11.6336  -2
   2   0   6 267.588 11.6336   1
   3   0   6 27.3641 3.11037   1
   4   0   6 1597.19 16.6336   1
   5   0   6 596.989 9.62676   1
   6   0   6 488.110 9.95597   1
   7   0   6 116.929 7.16022   1
  -8   7   7 552.343 25.0102  -2
   8   0   6 552.343 25.0102   1
  -9   8   7 151.528 33.7314  -2
   9   0   6 151.528 33.7314   1
 -10   9   7 320.934 33.6170  -2
  10   0   6 320.934 33.6170   1
  11  -9   5 150.523 24.6262  -2
 -11   1   6 150.523 24.6262   1
  10  -8   5 103.158 19.4342  -2
 -10   1   6 103.158 19.4342   1
   9  -7   5 834.828 23.4946  -2
  -9   1   6 834.828 23.4946   1
   8  -6   5 267.829 22.1722  -2
  -8   1   6 267.829 22.1722   1
  -7   1   6 71.6998 6.46569   1
  -6   1   6 128.577 5.60168   1
  -5   1   6 2158.99 23.7861   1
  -4   1   6 1823.29 16.7691   1
  -3   1   6 580.293 7.69063   1
   2  -1   6 1084.50 46.9250  -2
  -2   1   6 1084.50 46.9250   1
   1   0   6 1859.74 19.4120  -2
  -1   1   6 1859.74 19.4120   1
   0   1   6 2139.14 15.5313  -2
   0   1   6 2139.14 15.5313   1
  -1   2   6 4129.07 31.1326  -2
   1   1   6 4129.07 31.1326   1
  -2   3   6 826.794 18.7394  -2
   2   1   6 826.794 18.7394   1
   3   1   6 244.009 5.98022   1
   4   1   6 311.356 7.72269   1
   5   1   6 1711.10 19.3114   1
   6   1   6 204.455 9.06944   1
   7   1   6 103.665 8.89983   1
  -8   8   7 271.277 77.2343  -2
   8   1   6 271.277 77.2343   1
  -9   9   7 423.895 28.9719  -2
   9   1   6 423.895 28.9719   1
  11  -8   5 351.755 25.7397  -2
 -11   2   6 351.755 25.7397   1
  10  -7   5 377.033 20.7196  -2
 -10   2   6 377.033 20.7196   1
   9  -6   5 8.61145 18.6019  -2
  -9   2   6 8.61145 18.6019   1
   8  -5   5 53.4087 37.6322  -2
  -8   2   6 53.4087 37.6322   1
  -7   2   6 274.757 10.7298   1
  -6   2   6 304.087 8.73216   1
  -5   2   6 254.962 7.09982   1
  -4   2   6 683.265 8.93597   1
  -3   2   6 498.869 7.45372   1
  -2   2   6 910.374 8.59079   1
   1   1   6 2660.51 24.0245  -2
  -1   2   6 2660.51 24.0245   1
   0   2   6 2811.32 22.5425  -2
   0   2   6 2811.32 22.5425   1
  -1   3   6 358.617 7.21208  -2
   1   2   6 358.617 7.21208   1
  -2   4   6 368.457 11.2220  -2
   2   2   6 368.457 11.2220   1
  -3   5   6 1063.06 57.3749  -2
   3   2   6 1063.06 57.3749   1
   4   2   6 1396.29 16.3575   1
   5   2   6 164.917 8.03354   1
   6   2   6 324.123 12.6284   1
   7   2   6 98.3301 10.5115   1
  -8   9   7 223.140 71.0393  -2
   8   2   6 223.140 71.0393   1
  -9  10   7 51.4184 29.7981  -2
   9   2   6 51.4184 29.7981   1
  11  -7   5 14.8553 23.2385  -2
 -11   3   6 14.8553 23.2385   1
  10  -6   5 19.6552 17.6426  -2
 -10   3   6 19.6552 17.6426   1
   9  -5   5 1959.78 30.9584  -2
  -9   3   6 1959.78 30.9584   1
   8  -4   5 149.991 26.5486  -2
  -8   3   6 149.991 26.5486   1
  -7   3   6 413.600 9.40635   1
  -6   3   6 153.626 5.93487   1
  -5   3   6 1272.07 14.1190   1
  -4   3   6 374.397 6.93193   1
  -3   3   6 2613.19 21.5782   1
  -2   3   6 520.737 7.22906   1
   1   2   6 1210.68 13.9324  -2
  -1   3   6 1210.68 13.9324   1
   0   3   6 52.1523 4.21280  -2
   0   3   6 52.1523 4.21280   1
  -1   4   6 4162.72 41.3259  -2
   1   3   6 4162.72 41.3259   1
  -2   5   6 841.905 14.6861  -2
   2   3   6 841.905 14.6861   1
  -3   6   6 65.9568 12.3064  -2
   3   3   6 65.9568 12.3064   1
   4   3   6 138.721 5.01424   1
   5   3   6 677.981 15.8581   1
   6   3   6 28.5148 9.55723   1
   7   3   6 260.806 15.0877   1
  -8  10   7 313.724 43.8385  -2
   8   3   6 313.724 43.8385   1
  11  -6   5 198.958 18.0952  -2
 -11   4   6 198.958 18.0952   1
  10  -5   5 400.142 19.3089  -2
 -10   4   6 400.142 19.3089   1
   9  -4   5 830.120 21.9855  -2
  -9   4   6 830.120 21.9855   1
   8  -3   5 428.196 25.8921  -2
  -8   4   6 428.196 25.8921   1
  -7   4   6 20.6965 4.48113   1
  -6   4   6 1169.13 14.2625   1
  -5   4   6 2241.66 20.8616   1
  -4   4   6 1471.84 15.2570   1
  -3   4   6 43.1143 3.65932   1
   2   2   6 1414.97 35.1110  -2
  -2   4   6 1414.97 35.1110   1
   1   3   6 3368.55 32.6392  -2
  -1   4   6 3368.55 32.6392   1
   0   4   6 3240.94 28.7770  -2
   0   4   6 3240.94 28.7770   1
  -1   5   6 1798.36 20.1385  -2
   1   4   6 1798.36 20.1385   1
  -2   6   6 47.4999 8.37008  -2
   2   4   6 47.4999 8.37008   1
  -3   7   6 493.976 19.7338  -2
   3   4   6 493.976 19.7338   1
   4   4   6 899.701 15.5594   1
   5   4   6 882.902 20.9059   1
   6   4   6 106.889 13.3116   1
   7   4   6 4.62122 12.1715   1
   8   4   6 83.5461 24.2450   1
  11  -5   5 -5.8471 21.5307  -2
 -11   5   6 -5.8471 21.5307   1
  10  -4   5 595.721 24.0688  -2
 -10   5   6 595.721 24.0688   1
   9  -3   5 341.984 21.2074  -2
  -9   5   6 341.984 21.2074   1
   8  -2   5 0.60359 37.4857  -2
  -8   5   6 0.60359 37.4857   1
  -7   5   6 137.269 8.39374   1
  -6   5   6 740.012 13.1808   1
  -5   5   6 63.8932 5.94209   1
  -4   5   6 286.544 6.80557   1
  -3   5   6 447.776 7.81250   1
   2   3   6 1791.15 31.0601  -2
  -2   5   6 1791.15 31.0601   1
   1   4   6 518.235 12.6726  -2
  -1   5   6 518.235 12.6726   1
   0   5   6 1499.07 19.5480  -2
   0   5   6 1499.07 19.5480   1
  -1   6   6 775.004 13.7636  -2
   1   5   6 775.004 13.7636   1
  -2   7   6 81.7586 13.0817  -2
   2   5   6 81.7586 13.0817   1
  -3   8   6 386.577 25.9934  -2
   3   5   6 386.577 25.9934   1
  -4   9   6 1184.39 58.5575  -2
   4   5   6 1184.39 58.5575   1
   5   5   6 8.18207 10.9917   1
   6   5   6 12.7398 12.0653   1
   7   5   6 42.4072 15.9798   1
  11  -4   5 377.110 22.6816  -2
 -11   6   6 377.110 22.6816   1
  10  -3   5 83.5336 15.9914  -2
 -10   6   6 83.5336 15.9914   1
   9  -2   5 670.474 22.0610  -2
  -9   6   6 670.474 22.0610   1
   8  -1   5 146.103 39.0402  -2
  -8   6   6 146.103 39.0402   1
  -7   6   6 479.527 14.0472   1
  -6   6   6 23.1046 6.74134   1
  -5   6   6 1743.44 21.5149   1
  -4   6   6 12.5484 4.09123   1
   3   3   6 -0.5030 30.7629  -2
  -3   6   6 -0.5030 30.7629   1
   2   4   6 150.509 13.9789  -2
  -2   6   6 150.509 13.9789   1
   1   5   6 2516.82 32.1241  -2
  -1   6   6 2516.82 32.1241   1
   0   6   6 17.2385 7.73843  -2
   0   6   6 17.2385 7.73843   1
  -1   7   6 778.238 18.2534  -2
   1   6   6 778.238 18.2534   1
  -2   8   6 125.759 16.4520  -2
   2   6   6 125.759 16.4520   1
  -3   9   6 498.076 27.8063  -2
   3   6   6 498.076 27.8063   1
  -4  10   6 374.452 50.5607  -2
   4   6   6 374.452 50.5607   1
   5   6   6 460.075 19.3981   1
   6   6   6 18.8857 13.1488   1
  11  -3   5 162.902 23.0343  -2
 -11   7   6 162.902 23.0343   1
  10  -2   5 28.2677 16.3264  -2
 -10   7   6 28.2677 16.3264   1
   9  -1   5 2.53614 20.5717  -2
  -9   7   6 2.53614 20.5717   1
   8   0   5 232.933 28.5374  -2
  -8   7   6 232.933 28.5374   1
  -7   7   6 1174.33 21.4403   1
  -6   7   6 201.918 10.6486   1
  -5   7   6 21.8635 6.67799   1
  -4   7   6 60.2960 8.11136   1
   3   4   6 438.317 63.7446  -2
  -3   7   6 438.317 63.7446   1
   2   5   6 45.3863 15.0630  -2
  -2   7   6 45.3863 15.0630   1
   1   6   6 1013.43 21.2111  -2
  -1   7   6 1013.43 21.2111   1
   0   7   6 305.105 15.5944  -2
   0   7   6 305.105 15.5944   1
  -1   8   6 327.852 19.7295  -2
   1   7   6 327.852 19.7295   1
  -2   9   6 2.23990 17.0404  -2
   2   7   6 2.23990 17.0404   1
  -3  10   6 829.586 25.3054  -2
   3   7   6 829.586 25.3054   1
  -4  11   6 136.639 36.7329  -2
   4   7   6 136.639 36.7329   1
   5   7   6 57.6098 14.7670   1
  11  -2   5 313.709 29.6762  -2
 -11   8   6 313.709 29.6762   1
  10  -1   5 199.561 20.8624  -2
 -10   8   6 199.561 20.8624   1
   9   0   5 595.538 24.0930  -2
  -9   8   6 595.538 24.0930   1
   8   1   5 102.837 31.3538  -2
  -8   8   6 102.837 31.3538   1
  -7   8   6 2.84073 9.58685   1
  -6   8   6 318.565 14.7734   1
  -5   8   6 1193.83 20.7244   1
  -4   8   6 56.9494 8.56439   1
   3   5   6 263.177 30.2309  -2
  -3   8   6 263.177 30.2309   1
   2   6   6 219.232 17.8499  -2
  -2   8   6 219.232 17.8499   1
   1   7   6 465.295 22.2465  -2
  -1   8   6 465.295 22.2465   1
   0   8   6 270.113 14.9998  -2
   0   8   6 270.113 14.9998   1
  -1   9   6 1295.33 31.1956  -2
   1   8   6 1295.33 31.1956   1
  -2  10   6 112.338 23.7279  -2
   2   8   6 112.338 23.7279   1
  -3  11   6 44.2957 23.0486  -2
   3   8   6 44.2957 23.0486   1
   4   8   6 248.582 18.5535   1
  10   0   5 41.1651 23.3327  -2
 -10   9   6 41.1651 23.3327   1
   9   1   5 161.200 24.2971  -2
  -9   9   6 161.200 24.2971   1
   8   2   5 448.792 29.8995  -2
  -8   9   6 448.792 29.8995   1
  -7   9   6 855.362 22.3973   1
  -6   9   6 5.01084 10.4979   1
  -5   9   6 1128.67 23.2916   1
  -4   9   6 -0.1338 9.41922   1
   3   6   6 493.650 49.8665  -2
  -3   9   6 493.650 49.8665   1
   2   7   6 2.73026 25.1608  -2
  -2   9   6 2.73026 25.1608   1
   1   8   6 2130.88 56.8385  -2
  -1   9   6 2130.88 56.8385   1
   0   9   6 -23.480 14.0079  -2
   0   9   6 -23.480 14.0079   1
  -1  10   6 103.254 22.4767  -2
   1   9   6 103.254 22.4767   1
  -2  11   6 197.841 22.0194  -2
   2   9   6 197.841 22.0194   1
   3   9   6 695.898 27.4537   1
  10   1   5 202.855 29.1338  -2
 -10  10   6 202.855 29.1338   1
   9   2   5 93.0194 24.7800  -2
  -9  10   6 93.0194 24.7800   1
   8   3   5 101.756 30.2776  -2
  -8  10   6 101.756 30.2776   1
  -7  10   6 250.684 15.4173   1
  -6  10   6 174.698 12.9984   1
  -5  10   6 -0.7083 12.2094   1
  -4  10   6 2.13387 11.6906   1
  -3  10   6 371.243 30.9368   1
   2   8   6 218.007 34.8225  -2
  -2  10   6 218.007 34.8225   1
   1   9   6 238.374 25.8903  -2
  -1  10   6 238.374 25.8903   1
   0  10   6 152.245 21.1792  -2
   0  10   6 152.245 21.1792   1
  -1  11   6 260.216 25.2221  -2
   1  10   6 260.216 25.2221   1
   8   4   5 162.333 41.7084  -2
  -8  11   6 162.333 41.7084   1
  -7  11   6 77.0319 16.3775   1
  -6  11   6 369.284 26.9157   1
  -5  11   6 169.448 21.1135   1
  -4  11   6 69.1437 19.3367   1
  -3  11   6 5.25155 27.3814   1
   2   9   6 472.752 56.0643  -2
  -2  11   6 472.752 56.0643   1
   1  10   6 266.863 32.0456  -2
  -1  11   6 266.863 32.0456   1
  -6  12   6 -1.9398 44.8961   1
  -5  12   6 10.1569 28.9530   1
  -1 -11   7 174.078 33.3109  -2
   1 -12   7 174.078 33.3109   1
  -2 -10   7 81.2023 24.4891  -2
   2 -12   7 81.2023 24.4891   1
  -3  -9   7 112.172 23.1145  -2
   3 -12   7 112.172 23.1145   1
   4 -12   7 482.131 18.5933   1
   5 -12   7 61.0013 13.4994   1
   6 -12   7 701.674 29.1302   1
   7 -12   7 9.45847 15.2648   1
   8 -12   7 71.0723 22.2763   1
   1 -12   7 164.906 31.3591  -2
  -1 -11   7 164.906 31.3591   1
   0 -11   7 -6.5042 18.2646  -2
   0 -11   7 -6.5042 18.2646   1
  -1 -10   7 176.239 22.1914  -2
   1 -11   7 176.239 22.1914   1
  -2  -9   7 745.074 27.5094  -2
   2 -11   7 745.074 27.5094   1
  -3  -8   7 64.0555 20.7598  -2
   3 -11   7 64.0555 20.7598   1
   4 -11   7 388.360 16.4781   1
   5 -11   7 168.675 14.4894   1
   6 -11   7 112.974 12.8657   1
   7 -11   7 28.1914 14.4165   1
  -8  -4   8 485.314 40.4074  -2
   8 -11   7 485.314 40.4074   1
  -9  -3   8 251.843 66.7656  -2
   9 -11   7 251.843 66.7656   1
   2 -12   7 -28.249 34.7340  -2
  -2 -10   7 -28.249 34.7340   1
   1 -11   7 53.5955 24.3296  -2
  -1 -10   7 53.5955 24.3296   1
   0 -10   7 1167.00 27.8924  -2
   0 -10   7 1167.00 27.8924   1
  -1  -9   7 5.34404 19.2566  -2
   1 -10   7 5.34404 19.2566   1
  -2  -8   7 591.795 25.7496  -2
   2 -10   7 591.795 25.7496   1
  -3  -7   7 18.6338 19.4086  -2
   3 -10   7 18.6338 19.4086   1
   4 -10   7 84.7111 10.1470   1
   5 -10   7 31.8246 10.9282   1
   6 -10   7 1148.80 25.4993   1
   7 -10   7 21.0859 10.1991   1
  -8  -3   8 76.1433 34.0840  -2
   8 -10   7 76.1433 34.0840   1
  -9  -2   8 47.0137 28.9912  -2
   9 -10   7 47.0137 28.9912   1
 -10  -1   8 535.243 56.0484  -2
  10 -10   7 535.243 56.0484   1
  -4  -9   7 4.39616 19.2625   1
   3 -12   7 237.997 42.6333  -2
  -3  -9   7 237.997 42.6333   1
   2 -11   7 307.656 29.2096  -2
  -2  -9   7 307.656 29.2096   1
   1 -10   7 14.8883 19.0385  -2
  -1  -9   7 14.8883 19.0385   1
   0  -9   7 428.065 18.4543  -2
   0  -9   7 428.065 18.4543   1
  -1  -8   7 972.742 25.2495  -2
   1  -9   7 972.742 25.2495   1
  -2  -7   7 329.862 21.0628  -2
   2  -9   7 329.862 21.0628   1
  -3  -6   7 142.597 17.5805  -2
   3  -9   7 142.597 17.5805   1
   4  -9   7 455.078 14.3065   1
   5  -9   7 128.580 8.92589   1
   6  -9   7 171.299 11.7832   1
   7  -9   7 210.368 11.9950   1
  -8  -2   8 521.039 36.8514  -2
   8  -9   7 521.039 36.8514   1
  -9  -1   8 286.640 27.0745  -2
   9  -9   7 286.640 27.0745   1
 -10   0   8 129.189 30.5356  -2
  10  -9   7 129.189 30.5356   1
  -5  -8   7 467.865 30.8539   1
   4 -12   7 794.097 60.2882  -2
  -4  -8   7 794.097 60.2882   1
   3 -11   7 205.977 36.9607  -2
  -3  -8   7 205.977 36.9607   1
   2 -10   7 143.284 21.4146  -2
  -2  -8   7 143.284 21.4146   1
   1  -9   7 612.359 20.0133  -2
  -1  -8   7 612.359 20.0133   1
   0  -8   7 858.966 21.4666  -2
   0  -8   7 858.966 21.4666   1
  -1  -7   7 1587.27 29.8050  -2
   1  -8   7 1587.27 29.8050   1
  -2  -6   7 864.044 21.4754  -2
   2  -8   7 864.044 21.4754   1
  -3  -5   7 -10.522 15.2630  -2
   3  -8   7 -10.522 15.2630   1
   4  -8   7 245.759 9.73266   1
   5  -8   7 1171.12 20.6133   1
   6  -8   7 392.157 13.1750   1
   7  -8   7 282.714 13.0280   1
   8  -8   7 12.9749 12.1939   1
  -9   0   8 505.402 33.1189  -2
   9  -8   7 505.402 33.1189   1
 -10   1   8 260.339 29.6302  -2
  10  -8   7 260.339 29.6302   1
 -11   2   8 158.183 29.6309  -2
  11  -8   7 158.183 29.6309   1
  -6  -7   7 486.410 28.2530   1
  -5  -7   7 112.196 17.3603   1
  -4  -7   7 297.457 19.1815   1
   3 -10   7 73.8224 20.5796  -2
  -3  -7   7 73.8224 20.5796   1
   2  -9   7 1096.69 23.2078  -2
  -2  -7   7 1096.69 23.2078   1
   1  -8   7 707.138 17.2232  -2
  -1  -7   7 707.138 17.2232   1
   0  -7   7 1564.67 22.3614  -2
   0  -7   7 1564.67 22.3614   1
  -1  -6   7 435.391 11.1271  -2
   1  -7   7 435.391 11.1271   1
  -2  -5   7 36.4032 10.9185  -2
   2  -7   7 36.4032 10.9185   1
  -3  -4   7 631.805 15.0433  -2
   3  -7   7 631.805 15.0433   1
   4  -7   7 2765.65 25.9556   1
   5  -7   7 591.527 11.2092   1
   6  -7   7 306.101 10.7171   1
   7  -7   7 21.5791 5.97659   1
  -8   0   8 959.591 38.5721  -2
   8  -7   7 959.591 38.5721   1
  -9   1   8 242.482 17.4667  -2
   9  -7   7 242.482 17.4667   1
 -10   2   8 644.464 31.1566  -2
  10  -7   7 644.464 31.1566   1
 -11   3   8 36.2871 23.0514  -2
  11  -7   7 36.2871 23.0514   1
  -7  -6   7 -26.457 16.5951   1
  -6  -6   7 -12.811 15.7112   1
  -5  -6   7 209.801 15.7813   1
  -4  -6   7 62.3518 8.52226   1
   3  -9   7 540.795 18.6204  -2
  -3  -6   7 540.795 18.6204   1
   2  -8   7 1067.35 19.5779  -2
  -2  -6   7 1067.35 19.5779   1
   1  -7   7 242.886 9.86572  -2
  -1  -6   7 242.886 9.86572   1
   0  -6   7 3.42530 5.99245  -2
   0  -6   7 3.42530 5.99245   1
  -1  -5   7 1373.82 16.0820  -2
   1  -6   7 1373.82 16.0820   1
  -2  -4   7 1180.04 15.2678  -2
   2  -6   7 1180.04 15.2678   1
  -3  -3   7 121.724 8.71765  -2
   3  -6   7 121.724 8.71765   1
   4  -6   7 557.438 8.65710   1
   5  -6   7 559.383 10.8486   1
   6  -6   7 210.714 7.28912   1
   7  -6   7 145.035 6.61886   1
   8  -6   7 613.575 15.0197   1
  -9   2   8 70.6633 17.1054  -2
   9  -6   7 70.6633 17.1054   1
 -10   3   8 30.4312 17.6392  -2
  10  -6   7 30.4312 17.6392   1
 -11   4   8 164.250 89.9770  -2
  11  -6   7 164.250 89.9770   1
  -7  -5   7 61.3467 14.4873   1
  -6  -5   7 363.000 18.7639   1
  -5  -5   7 441.195 16.3231   1
   4  -9   7 907.985 57.1219  -2
  -4  -5   7 907.985 57.1219   1
   3  -8   7 -14.580 16.9181  -2
  -3  -5   7 -14.580 16.9181   1
   2  -7   7 76.1516 11.3576  -2
  -2  -5   7 76.1516 11.3576   1
   1  -6   7 2042.98 21.5971  -2
  -1  -5   7 2042.98 21.5971   1
   0  -5   7 2114.70 22.1686  -2
   0  -5   7 2114.70 22.1686   1
  -1  -4   7 871.683 12.3325  -2
   1  -5   7 871.683 12.3325   1
  -2  -3   7 307.841 8.39671  -2
   2  -5   7 307.841 8.39671   1
  -3  -2   7 1185.66 32.4995  -2
   3  -5   7 1185.66 32.4995   1
   4  -5   7 1083.69 13.2771   1
   5  -5   7 903.994 12.9400   1
   6  -5   7 389.101 7.58112   1
   7  -5   7 28.7010 4.38846   1
  -8   2   8 86.8287 43.2677  -2
   8  -5   7 86.8287 43.2677   1
  -9   3   8 633.068 15.8022  -2
   9  -5   7 633.068 15.8022   1
 -10   4   8 607.597 15.8061  -2
  10  -5   7 607.597 15.8061   1
 -11   5   8 4.57228 16.2980  -2
  11  -5   7 4.57228 16.2980   1
   8 -11   6 64.5169 27.6114  -2
  -8  -4   7 64.5169 27.6114   1
   7 -10   6 44.3125 56.4235  -2
  -7  -4   7 44.3125 56.4235   1
  -6  -4   7 612.528 18.9317   1
  -5  -4   7 209.749 12.7478   1
   4  -8   7 266.401 46.9013  -2
  -4  -4   7 266.401 46.9013   1
   3  -7   7 426.753 19.1009  -2
  -3  -4   7 426.753 19.1009   1
   2  -6   7 1459.28 18.4654  -2
  -2  -4   7 1459.28 18.4654   1
   1  -5   7 286.833 7.84184  -2
  -1  -4   7 286.833 7.84184   1
   0  -4   7 1950.49 17.9978  -2
   0  -4   7 1950.49 17.9978   1
  -1  -3   7 2131.03 22.4380  -2
   1  -4   7 2131.03 22.4380   1
  -2  -2   7 156.770 5.65572  -2
   2  -4   7 156.770 5.65572   1
  -3  -1   7 702.392 19.0476  -2
   3  -4   7 702.392 19.0476   1
   4  -4   7 2348.96 23.7249   1
   5  -4   7 43.9440 3.08750   1
   6  -4   7 0.96757 2.38890   1
   7  -4   7 118.446 6.57131   1
  -8   3   8 1040.30 23.8241  -2
   8  -4   7 1040.30 23.8241   1
  -9   4   8 31.5425 7.84718  -2
   9  -4   7 31.5425 7.84718   1
 -10   5   8 416.776 13.7304  -2
  10  -4   7 416.776 13.7304   1
 -11   6   8 91.2659 18.4806  -2
  11  -4   7 91.2659 18.4806   1
   9 -11   6 402.942 29.8694  -2
  -9  -3   7 402.942 29.8694   1
   8 -10   6 137.064 33.6223  -2
  -8  -3   7 137.064 33.6223   1
   7  -9   6 532.050 59.0709  -2
  -7  -3   7 532.050 59.0709   1
  -6  -3   7 4.91933 10.8030   1
  -5  -3   7 1861.89 25.1623   1
  -4  -3   7 81.8447 8.99251   1
   3  -6   7 40.6121 14.7214  -2
  -3  -3   7 40.6121 14.7214   1
   2  -5   7 185.846 10.0242  -2
  -2  -3   7 185.846 10.0242   1
   1  -4   7 6046.47 50.5161  -2
  -1  -3   7 6046.47 50.5161   1
   0  -3   7 112.828 4.20036  -2
   0  -3   7 112.828 4.20036   1
  -1  -2   7 3235.58 28.3230  -2
   1  -3   7 3235.58 28.3230   1
  -2  -1   7 219.927 6.69262  -2
   2  -3   7 219.927 6.69262   1
  -3   0   7 1105.15 32.9707  -2
   3  -3   7 1105.15 32.9707   1
   4  -3   7 529.002 8.07206   1
   5  -3   7 2095.85 31.7328   1
   6  -3   7 23.0151 8.70597   1
   7  -3   7 200.527 5.57268   1
  -8   4   8 330.705 38.4663  -2
   8  -3   7 330.705 38.4663   1
  -9   5   8 579.958 15.7903  -2
   9  -3   7 579.958 15.7903   1
 -10   6   8 27.7747 12.2019  -2
  10  -3   7 27.7747 12.2019   1
  11  -3   7 6.84976 11.2151   1
   9 -10   6 -31.903 25.9426  -2
  -9  -2   7 -31.903 25.9426   1
   8  -9   6 248.476 22.4222  -2
  -8  -2   7 248.476 22.4222   1
   7  -8   6 1595.73 68.8094  -2
  -7  -2   7 1595.73 68.8094   1
  -6  -2   7 271.833 10.6821   1
  -5  -2   7 502.888 11.3928   1
  -4  -2   7 23.2498 4.33884   1
  -3  -2   7 2057.59 21.6989   1
   2  -4   7 334.189 14.5514  -2
  -2  -2   7 334.189 14.5514   1
   1  -3   7 6412.50 49.9408  -2
  -1  -2   7 6412.50 49.9408   1
   0  -2   7 457.864 6.16451  -2
   0  -2   7 457.864 6.16451   1
  -1  -1   7 200.846 5.82880  -2
   1  -2   7 200.846 5.82880   1
  -2   0   7 687.762 17.1528  -2
   2  -2   7 687.762 17.1528   1
   3  -2   7 4480.97 36.8507   1
   4  -2   7 52.6572 3.52046   1
   5  -2   7 782.661 21.7545   1
   6  -2   7 134.316 3.55432   1
   7  -2   7 1308.17 18.3338   1
  -8   5   8 248.958 13.7819  -2
   8  -2   7 248.958 13.7819   1
  -9   6   8 668.261 20.4224  -2
   9  -2   7 668.261 20.4224   1
 -10   7   8 41.9840 21.8649  -2
  10  -2   7 41.9840 21.8649   1
  10 -10   6 107.154 24.3966  -2
 -10  -1   7 107.154 24.3966   1
   9  -9   6 255.589 21.9999  -2
  -9  -1   7 255.589 21.9999   1
   8  -8   6 1.87173 24.4648  -2
  -8  -1   7 1.87173 24.4648   1
   7  -7   6 10.8461 27.5830  -2
  -7  -1   7 10.8461 27.5830   1
  -6  -1   7 484.546 11.7577   1
  -5  -1   7 1453.09 17.9094   1
  -4  -1   7 107.493 4.92255   1
   3  -4   7 920.027 54.8252  -2
  -3  -1   7 920.027 54.8252   1
   2  -3   7 734.333 16.4303  -2
  -2  -1   7 734.333 16.4303   1
   1  -2   7 258.160 7.19010  -2
  -1  -1   7 258.160 7.19010   1
   0  -1   7 169.206 3.89044  -2
   0  -1   7 169.206 3.89044   1
  -1   0   7 4802.66 37.4813  -2
   1  -1   7 4802.66 37.4813   1
  -2   1   7 1149.08 24.2333  -2
   2  -1   7 1149.08 24.2333   1
   3  -1   7 169.951 4.09441   1
   4  -1   7 392.675 6.00350   1
   5  -1   7 694.105 9.15670   1
   6  -1   7 292.927 6.90088   1
   7  -1   7 299.412 10.5913   1
  -8   6   8 420.412 19.9637  -2
   8  -1   7 420.412 19.9637   1
  -9   7   8 24.8683 23.3027  -2
   9  -1   7 24.8683 23.3027   1
 -10   8   8 -23.237 25.1829  -2
  10  -1   7 -23.237 25.1829   1
  10  -9   6 12.1271 20.7503  -2
 -10   0   7 12.1271 20.7503   1
   9  -8   6 51.5359 20.2420  -2
  -9   0   7 51.5359 20.2420   1
   8  -7   6 399.709 24.5649  -2
  -8   0   7 399.709 24.5649   1
  -7   0   7 807.132 17.1515   1
  -6   0   7 5.54994 5.78858   1
  -5   0   7 2057.26 20.4997   1
  -4   0   7 187.709 5.87662   1
  -3   0   7 1089.36 12.0592   1
   2  -2   7 184.907 20.4081  -2
  -2   0   7 184.907 20.4081   1
   1  -1   7 5531.00 45.4126  -2
  -1   0   7 5531.00 45.4126   1
   0   0   7 39.2050 3.38619  -2
   0   0   7 39.2050 3.38619   1
  -1   1   7 466.587 6.60450  -2
   1   0   7 466.587 6.60450   1
  -2   2   7 851.931 35.3319  -2
   2   0   7 851.931 35.3319   1
  -3   3   7 4086.48 96.4538  -2
   3   0   7 4086.48 96.4538   1
   4   0   7 13.3575 3.62442   1
   5   0   7 802.898 11.7588   1
   6   0   7 36.0323 5.32022   1
   7   0   7 371.132 13.1511   1
  -8   7   8 -40.306 20.2439  -2
   8   0   7 -40.306 20.2439   1
  -9   8   8 491.545 86.5041  -2
   9   0   7 491.545 86.5041   1
  10   0   7 8.31147 15.6720   1
  11  -9   6 168.437 31.0354  -2
 -11   1   7 168.437 31.0354   1
  10  -8   6 472.088 21.5321  -2
 -10   1   7 472.088 21.5321   1
   9  -7   6 96.6733 19.9402  -2
  -9   1   7 96.6733 19.9402   1
   8  -6   6 269.490 26.0512  -2
  -8   1   7 269.490 26.0512   1
  -7   1   7 308.743 11.4167   1
  -6   1   7 842.426 12.5151   1
  -5   1   7 0.19352 4.57777   1
  -4   1   7 13.4219 3.77189   1
  -3   1   7 1555.08 15.0682   1
   2  -1   7 1396.69 74.6000  -2
  -2   1   7 1396.69 74.6000   1
   1   0   7 733.672 10.0325  -2
  -1   1   7 733.672 10.0325   1
   0   1   7 928.838 8.66799  -2
   0   1   7 928.838 8.66799   1
  -1   2   7 1221.31 12.2170  -2
   1   1   7 1221.31 12.2170   1
  -2   3   7 491.831 14.8022  -2
   2   1   7 491.831 14.8022   1
   3   1   7 1187.92 13.1718   1
   4   1   7 274.551 7.69747   1
   5   1   7 47.3074 6.55593   1
   6   1   7 -2.8221 6.57495   1
   7   1   7 755.247 18.3307   1
   8   1   7 343.250 18.8824   1
  -9   9   8 80.8198 24.8319  -2
   9   1   7 80.8198 24.8319   1
  11  -8   6 237.939 20.9125  -2
 -11   2   7 237.939 20.9125   1
  10  -7   6 420.948 21.6292  -2
 -10   2   7 420.948 21.6292   1
   9  -6   6 41.4081 22.5192  -2
  -9   2   7 41.4081 22.5192   1
   8  -5   6 300.608 24.2372  -2
  -8   2   7 300.608 24.2372   1
  -7   2   7 780.337 15.5871   1
  -6   2   7 1198.38 14.7784   1
  -5   2   7 423.884 8.56858   1
  -4   2   7 61.2053 4.19701   1
  -3   2   7 932.107 10.4875   1
  -2   2   7 2936.10 22.7828   1
   1   1   7 1706.81 17.5634  -2
  -1   2   7 1706.81 17.5634   1
   0   2   7 1047.22 10.9416  -2
   0   2   7 1047.22 10.9416   1
  -1   3   7 521.710 9.84811  -2
   1   2   7 521.710 9.84811   1
  -2   4   7 2360.99 27.7998  -2
   2   2   7 2360.99 27.7998   1
  -3   5   7 730.599 30.4104  -2
   3   2   7 730.599 30.4104   1
   4   2   7 629.396 11.7903   1
   5   2   7 75.3329 7.76331   1
   6   2   7 168.038 9.71989   1
   7   2   7 7.75810 10.6933   1
  -8   9   8 473.849 90.9204  -2
   8   2   7 473.849 90.9204   1
  11  -7   6 152.674 20.1749  -2
 -11   3   7 152.674 20.1749   1
  10  -6   6 22.1154 18.0104  -2
 -10   3   7 22.1154 18.0104   1
   9  -5   6 365.618 19.5739  -2
  -9   3   7 365.618 19.5739   1
   8  -4   6 446.829 29.5999  -2
  -8   3   7 446.829 29.5999   1
  -7   3   7 1290.42 16.7001   1
  -6   3   7 277.028 8.16960   1
  -5   3   7 29.6877 4.68919   1
  -4   3   7 563.100 8.71851   1
  -3   3   7 5016.82 41.0448   1
  -2   3   7 563.547 8.45006   1
   1   2   7 998.416 12.8932  -2
  -1   3   7 998.416 12.8932   1
   0   3   7 11.6993 6.64870  -2
   0   3   7 11.6993 6.64870   1
  -1   4   7 1650.45 19.9087  -2
   1   3   7 1650.45 19.9087   1
  -2   5   7 1510.26 19.2709  -2
   2   3   7 1510.26 19.2709   1
  -3   6   7 2523.23 34.2837  -2
   3   3   7 2523.23 34.2837   1
   4   3   7 141.090 7.63684   1
   5   3   7 379.272 14.9253   1
   6   3   7 61.9472 10.3288   1
   7   3   7 777.613 26.2282   1
  -8  10   8 121.690 40.8280  -2
   8   3   7 121.690 40.8280   1
  11  -6   6 118.522 18.7653  -2
 -11   4   7 118.522 18.7653   1
  10  -5   6 248.368 18.5798  -2
 -10   4   7 248.368 18.5798   1
   9  -4   6 428.311 18.7705  -2
  -9   4   7 428.311 18.7705   1
   8  -3   6 80.2120 26.1297  -2
  -8   4   7 80.2120 26.1297   1
  -7   4   7 -8.7315 4.91206   1
  -6   4   7 410.388 8.82394   1
  -5   4   7 901.156 12.1998   1
  -4   4   7 189.333 6.54104   1
  -3   4   7 823.914 13.0667   1
   2   2   7 1442.84 21.4841  -2
  -2   4   7 1442.84 21.4841   1
   1   3   7 1249.32 18.3405  -2
  -1   4   7 1249.32 18.3405   1
   0   4   7 392.830 8.13685  -2
   0   4   7 392.830 8.13685   1
  -1   5   7 1438.88 17.0866  -2
   1   4   7 1438.88 17.0866   1
  -2   6   7 6.58368 9.89669  -2
   2   4   7 6.58368 9.89669   1
  -3   7   7 151.556 16.6277  -2
   3   4   7 151.556 16.6277   1
   4   4   7 197.176 9.50393   1
   5   4   7 446.145 17.2083   1
   6   4   7 6.21080 11.2607   1
   7   4   7 188.722 17.5112   1
  11  -5   6 323.723 23.5001  -2
 -11   5   7 323.723 23.5001   1
  10  -4   6 131.547 17.9068  -2
 -10   5   7 131.547 17.9068   1
   9  -3   6 26.2206 18.6491  -2
  -9   5   7 26.2206 18.6491   1
   8  -2   6 875.134 53.9932  -2
  -8   5   7 875.134 53.9932   1
  -7   5   7 1347.42 20.4525   1
  -6   5   7 213.257 8.60778   1
  -5   5   7 78.5112 7.88614   1
  -4   5   7 333.757 7.74042   1
  -3   5   7 708.793 10.2740   1
   2   3   7 1356.14 22.5507  -2
  -2   5   7 1356.14 22.5507   1
   1   4   7 1438.79 19.8869  -2
  -1   5   7 1438.79 19.8869   1
   0   5   7 13.9936 6.34077  -2
   0   5   7 13.9936 6.34077   1
  -1   6   7 51.0542 9.23946  -2
   1   5   7 51.0542 9.23946   1
  -2   7   7 1331.53 26.8910  -2
   2   5   7 1331.53 26.8910   1
  -3   8   7 564.361 27.4125  -2
   3   5   7 564.361 27.4125   1
  -4   9   7 204.499 39.5533  -2
   4   5   7 204.499 39.5533   1
   5   5   7 28.7116 11.1844   1
   6   5   7 128.320 14.3190   1
   7   5   7 82.6399 29.1448   1
  11  -4   6 44.3632 21.9285  -2
 -11   6   7 44.3632 21.9285   1
  10  -3   6 185.368 18.5396  -2
 -10   6   7 185.368 18.5396   1
   9  -2   6 160.256 22.9872  -2
  -9   6   7 160.256 22.9872   1
   8  -1   6 -4.9312 34.0606  -2
  -8   6   7 -4.9312 34.0606   1
  -7   6   7 1004.70 20.9754   1
  -6   6   7 305.166 11.4854   1
  -5   6   7 139.547 9.77807   1
  -4   6   7 87.7710 5.18515   1
   3   3   7 1797.46 66.6126  -2
  -3   6   7 1797.46 66.6126   1
   2   4   7 -4.8124 13.5744  -2
  -2   6   7 -4.8124 13.5744   1
   1   5   7 98.9290 13.7284  -2
  -1   6   7 98.9290 13.7284   1
   0   6   7 346.793 11.3337  -2
   0   6   7 346.793 11.3337   1
  -1   7   7 988.404 20.5320  -2
   1   6   7 988.404 20.5320   1
  -2   8   7 119.665 16.1683  -2
   2   6   7 119.665 16.1683   1
  -3   9   7 499.626 24.5246  -2
   3   6   7 499.626 24.5246   1
  -4  10   7 283.384 45.8915  -2
   4   6   7 283.384 45.8915   1
   5   6   7 109.249 12.8245   1
   6   6   7 10.5754 16.6171   1
  11  -3   6 18.8350 25.3410  -2
 -11   7   7 18.8350 25.3410   1
  10  -2   6 -28.675 17.7169  -2
 -10   7   7 -28.675 17.7169   1
   9  -1   6 15.8848 20.6915  -2
  -9   7   7 15.8848 20.6915   1
   8   0   6 898.251 34.8961  -2
  -8   7   7 898.251 34.8961   1
  -7   7   7 22.3793 9.27190   1
  -6   7   7 532.548 15.5199   1
  -5   7   7 96.8763 9.42060   1
  -4   7   7 505.087 14.0927   1
   3   4   7 184.886 55.2585  -2
  -3   7   7 184.886 55.2585   1
   2   5   7 1690.35 36.1744  -2
  -2   7   7 1690.35 36.1744   1
   1   6   7 332.419 18.1135  -2
  -1   7   7 332.419 18.1135   1
   0   7   7 40.9175 9.23714  -2
   0   7   7 40.9175 9.23714   1
  -1   8   7 204.751 15.4824  -2
   1   7   7 204.751 15.4824   1
  -2   9   7 678.459 25.3629  -2
   2   7   7 678.459 25.3629   1
  -3  10   7 31.1707 23.5342  -2
   3   7   7 31.1707 23.5342   1
  -4  11   7 416.291 60.3465  -2
   4   7   7 416.291 60.3465   1
   5   7   7 209.423 20.0285   1
  10  -1   6 541.047 24.2438  -2
 -10   8   7 541.047 24.2438   1
   9   0   6 190.658 22.8422  -2
  -9   8   7 190.658 22.8422   1
   8   1   6 870.358 34.4999  -2
  -8   8   7 870.358 34.4999   1
  -7   8   7 49.2038 10.9281   1
  -6   8   7 107.766 11.7293   1
  -5   8   7 171.182 10.6112   1
  -4   8   7 1821.59 27.3215   1
   3   5   7 246.013 31.0144  -2
  -3   8   7 246.013 31.0144   1
   2   6   7 451.383 20.7759  -2
  -2   8   7 451.383 20.7759   1
   1   7   7 60.6834 21.9328  -2
  -1   8   7 60.6834 21.9328   1
   0   8   7 1373.28 27.2462  -2
   0   8   7 1373.28 27.2462   1
  -1   9   7 88.1109 19.7424  -2
   1   8   7 88.1109 19.7424   1
  -2  10   7 797.543 29.0487  -2
   2   8   7 797.543 29.0487   1
  -3  11   7 80.3281 30.4380  -2
   3   8   7 80.3281 30.4380   1
   4   8   7 -15.423 39.3660   1
  10   0   6 290.616 24.4893  -2
 -10   9   7 290.616 24.4893   1
   9   1   6 229.293 23.5466  -2
  -9   9   7 229.293 23.5466   1
   8   2   6 84.1031 30.4932  -2
  -8   9   7 84.1031 30.4932   1
  -7   9   7 -4.8220 10.7344   1
  -6   9   7 755.089 20.2952   1
  -5   9   7 278.612 13.7614   1
  -4   9   7 20.5749 10.9816   1
   3   6   7 192.720 61.9878  -2
  -3   9   7 192.720 61.9878   1
   2   7   7 483.889 30.5852  -2
  -2   9   7 483.889 30.5852   1
   1   8   7 88.1587 27.4298  -2
  -1   9   7 88.1587 27.4298   1
   0   9   7 672.776 21.7012  -2
   0   9   7 672.776 21.7012   1
  -1  10   7 331.342 22.8359  -2
   1   9   7 331.342 22.8359   1
  -2  11   7 36.0986 24.4655  -2
   2   9   7 36.0986 24.4655   1
   9   2   6 11.2652 28.5433  -2
  -9  10   7 11.2652 28.5433   1
   8   3   6 600.147 72.2280  -2
  -8  10   7 600.147 72.2280   1
  -7  10   7 -14.404 12.7321   1
  -6  10   7 37.6412 13.1826   1
  -5  10   7 143.666 16.9605   1
  -4  10   7 702.305 28.3471   1
   3   7   7 46.0934 56.3182  -2
  -3  10   7 46.0934 56.3182   1
   2   8   7 521.933 53.4615  -2
  -2  10   7 521.933 53.4615   1
   1   9   7 166.643 26.9859  -2
  -1  10   7 166.643 26.9859   1
   0  10   7 5.42073 17.6425  -2
   0  10   7 5.42073 17.6425   1
   1  10   7 56.5337 16.3557   1
  -7  11   7 52.4401 16.6458   1
  -6  11   7 69.4311 19.8458   1
  -5  11   7 -8.2446 19.1151   1
  -4  11   7 495.827 30.1974   1
  -3  11   7 259.983 36.2730   1
   2   9   7 16.9860 43.0514  -2
  -2  11   7 16.9860 43.0514   1
  -2 -10   8 145.379 22.3174  -2
   2 -12   8 145.379 22.3174   1
  -3  -9   8 97.7350 23.6756  -2
   3 -12   8 97.7350 23.6756   1
   4 -12   8 21.1895 14.0567   1
   5 -12   8 716.116 24.3311   1
   6 -12   8 54.1220 16.1771   1
   7 -12   8 -8.2236 19.8373   1
   0 -11   8 185.909 21.2104  -2
   0 -11   8 185.909 21.2104   1
  -1 -10   8 -2.5193 20.5075  -2
   1 -11   8 -2.5193 20.5075   1
  -2  -9   8 83.5910 21.1199  -2
   2 -11   8 83.5910 21.1199   1
  -3  -8   8 1076.21 27.9095  -2
   3 -11   8 1076.21 27.9095   1
   4 -11   8 194.984 14.2794   1
   5 -11   8 344.708 18.4291   1
   6 -11   8 39.5746 11.7693   1
   7 -11   8 409.497 29.3552   1
  -8  -4   9 467.067 41.9099  -2
   8 -11   8 467.067 41.9099   1
   9 -11   8 299.328 33.8958   1
   2 -12   8 387.761 49.9503  -2
  -2 -10   8 387.761 49.9503   1
   1 -11   8 -4.8736 24.4181  -2
  -1 -10   8 -4.8736 24.4181   1
   0 -10   8 43.4364 15.9689  -2
   0 -10   8 43.4364 15.9689   1
  -1  -9   8 619.453 23.7513  -2
   1 -10   8 619.453 23.7513   1
  -2  -8   8 688.912 23.3519  -2
   2 -10   8 688.912 23.3519   1
  -3  -7   8 129.144 19.7383  -2
   3 -10   8 129.144 19.7383   1
   4 -10   8 107.621 10.1782   1
   5 -10   8 43.4059 11.7428   1
   6 -10   8 235.549 14.0464   1
   7 -10   8 283.286 18.1967   1
  -8  -3   9 557.046 37.8103  -2
   8 -10   8 557.046 37.8103   1
  -9  -2   9 1.60545 27.6373  -2
   9 -10   8 1.60545 27.6373   1
   3 -12   8 234.886 40.2295  -2
  -3  -9   8 234.886 40.2295   1
   2 -11   8 57.6200 27.1256  -2
  -2  -9   8 57.6200 27.1256   1
   1 -10   8 875.300 26.5376  -2
  -1  -9   8 875.300 26.5376   1
   0  -9   8 -9.0012 13.8296  -2
   0  -9   8 -9.0012 13.8296   1
  -1  -8   8 16.7086 17.4394  -2
   1  -9   8 16.7086 17.4394   1
  -2  -7   8 388.238 18.8733  -2
   2  -9   8 388.238 18.8733   1
  -3  -6   8 1871.58 31.7706  -2
   3  -9   8 1871.58 31.7706   1
   4  -9   8 8.77894 8.00987   1
   5  -9   8 203.830 13.2681   1
   6  -9   8 83.6271 10.9867   1
   7  -9   8 276.829 14.9169   1
  -8  -2   9 65.5242 27.7853  -2
   8  -9   8 65.5242 27.7853   1
  -9  -1   9 326.558 33.5087  -2
   9  -9   8 326.558 33.5087   1
 -10   0   9 197.485 28.7619  -2
  10  -9   8 197.485 28.7619   1
  -5  -8   8 32.6597 21.0148   1
  -4  -8   8 60.7060 19.2009   1
   3 -11   8 982.775 45.8215  -2
  -3  -8   8 982.775 45.8215   1
   2 -10   8 378.382 23.6013  -2
  -2  -8   8 378.382 23.6013   1
   1  -9   8 13.9347 18.0809  -2
  -1  -8   8 13.9347 18.0809   1
   0  -8   8 149.782 14.3749  -2
   0  -8   8 149.782 14.3749   1
  -1  -7   8 971.630 23.7095  -2
   1  -8   8 971.630 23.7095   1
  -2  -6   8 53.1389 15.4203  -2
   2  -8   8 53.1389 15.4203   1
  -3  -5   8 993.960 22.2320  -2
   3  -8   8 993.960 22.2320   1
   4  -8   8 102.472 7.59960   1
   5  -8   8 137.313 10.0296   1
   6  -8   8 -0.4738 8.09819   1
   7  -8   8 900.766 19.9113   1
  -8  -1   9 183.947 35.2086  -2
   8  -8   8 183.947 35.2086   1
  -9   0   9 35.5476 26.3458  -2
   9  -8   8 35.5476 26.3458   1
 -10   1   9 151.698 23.6945  -2
  10  -8   8 151.698 23.6945   1
  -6  -7   8 233.866 22.3248   1
  -5  -7   8 279.648 21.3218   1
  -4  -7   8 -10.915 14.4253   1
   3 -10   8 120.632 21.1681  -2
  -3  -7   8 120.632 21.1681   1
   2  -9   8 911.788 24.1996  -2
  -2  -7   8 911.788 24.1996   1
   1  -8   8 1243.16 21.9885  -2
  -1  -7   8 1243.16 21.9885   1
   0  -7   8 441.991 12.7019  -2
   0  -7   8 441.991 12.7019   1
  -1  -6   8 474.377 12.6450  -2
   1  -7   8 474.377 12.6450   1
  -2  -5   8 488.010 13.2067  -2
   2  -7   8 488.010 13.2067   1
  -3  -4   8 682.680 14.7026  -2
   3  -7   8 682.680 14.7026   1
   4  -7   8 553.688 12.3469   1
   5  -7   8 497.923 11.7079   1
   6  -7   8 71.3720 6.93232   1
   7  -7   8 13.1204 6.72937   1
  -8   0   9 415.901 20.6863  -2
   8  -7   8 415.901 20.6863   1
  -9   1   9 448.280 18.6872  -2
   9  -7   8 448.280 18.6872   1
 -10   2   9 95.1099 19.5482  -2
  10  -7   8 95.1099 19.5482   1
  11  -7   8 39.3311 9.91523   1
  -7  -6   8 777.396 53.0906   1
  -6  -6   8 3.70405 16.9866   1
  -5  -6   8 -13.998 14.1864   1
  -4  -6   8 29.4676 12.0903   1
   3  -9   8 3028.97 50.0077  -2
  -3  -6   8 3028.97 50.0077   1
   2  -8   8 225.956 14.1237  -2
  -2  -6   8 225.956 14.1237   1
   1  -7   8 1309.57 19.0839  -2
  -1  -6   8 1309.57 19.0839   1
   0  -6   8 134.755 7.14768  -2
   0  -6   8 134.755 7.14768   1
  -1  -5   8 1007.88 13.6444  -2
   1  -6   8 1007.88 13.6444   1
  -2  -4   8 1159.17 14.9067  -2
   2  -6   8 1159.17 14.9067   1
  -3  -3   8 4080.04 52.1947  -2
   3  -6   8 4080.04 52.1947   1
   4  -6   8 173.398 6.44577   1
   5  -6   8 222.362 9.05893   1
   6  -6   8 -0.9147 5.95603   1
   7  -6   8 1692.79 22.8990   1
  -8   1   9 277.656 20.4237  -2
   8  -6   8 277.656 20.4237   1
  -9   2   9 192.264 16.1772  -2
   9  -6   8 192.264 16.1772   1
 -10   3   9 20.2292 6.68329  -2
  10  -6   8 20.2292 6.68329   1
 -11   4   9 788.130 102.151  -2
  11  -6   8 788.130 102.151   1
  -7  -5   8 74.6650 16.0842   1
  -6  -5   8 76.2084 14.3081   1
  -5  -5   8 420.295 19.1945   1
   4  -9   8 117.426 45.9047  -2
  -4  -5   8 117.426 45.9047   1
   3  -8   8 1383.04 31.3213  -2
  -3  -5   8 1383.04 31.3213   1
   2  -7   8 608.205 13.2045  -2
  -2  -5   8 608.205 13.2045   1
   1  -6   8 400.049 9.50200  -2
  -1  -5   8 400.049 9.50200   1
   0  -5   8 22.5386 5.39757  -2
   0  -5   8 22.5386 5.39757   1
  -1  -4   8 2390.33 24.1257  -2
   1  -5   8 2390.33 24.1257   1
  -2  -3   8 53.1348 7.25472  -2
   2  -5   8 53.1348 7.25472   1
  -3  -2   8 539.431 35.0053  -2
   3  -5   8 539.431 35.0053   1
   4  -5   8 11.5134 4.39416   1
   5  -5   8 1409.72 16.5227   1
   6  -5   8 229.184 6.64988   1
   7  -5   8 742.382 12.5107   1
  -8   2   9 75.1353 45.2951  -2
   8  -5   8 75.1353 45.2951   1
  -9   3   9 212.474 34.2678  -2
   9  -5   8 212.474 34.2678   1
 -10   4   9 50.6327 42.9397  -2
  10  -5   8 50.6327 42.9397   1
  11  -5   8 947.105 68.9179   1
   8 -11   7 458.795 38.4815  -2
  -8  -4   8 458.795 38.4815   1
   7 -10   7 370.413 61.3292  -2
  -7  -4   8 370.413 61.3292   1
  -6  -4   8 19.4585 12.3138   1
  -5  -4   8 39.9361 11.1737   1
  -4  -4   8 547.809 13.0840   1
   3  -7   8 593.468 18.8980  -2
  -3  -4   8 593.468 18.8980   1
   2  -6   8 1698.86 24.1927  -2
  -2  -4   8 1698.86 24.1927   1
   1  -5   8 1653.25 20.7305  -2
  -1  -4   8 1653.25 20.7305   1
   0  -4   8 143.348 4.78243  -2
   0  -4   8 143.348 4.78243   1
  -1  -3   8 68.9721 6.78146  -2
   1  -4   8 68.9721 6.78146   1
  -2  -2   8 2336.04 21.9853  -2
   2  -4   8 2336.04 21.9853   1
  -3  -1   8 458.597 35.9188  -2
   3  -4   8 458.597 35.9188   1
   4  -4   8 150.487 5.75079   1
   5  -4   8 26.4511 3.53918   1
   6  -4   8 806.211 9.26175   1
   7  -4   8 234.853 16.8119   1
  -8   3   9 132.138 35.8369  -2
   8  -4   8 132.138 35.8369   1
  -9   4   9 356.720 34.7500  -2
   9  -4   8 356.720 34.7500   1
 -10   5   9 305.655 61.0194  -2
  10  -4   8 305.655 61.0194   1
  11  -4   8 20.5806 22.5265   1
   9 -11   7 130.242 27.8762  -2
  -9  -3   8 130.242 27.8762   1
   8 -10   7 -35.648 23.4452  -2
  -8  -3   8 -35.648 23.4452   1
   7  -9   7 400.474 58.1027  -2
  -7  -3   8 400.474 58.1027   1
  -6  -3   8 421.787 18.6654   1
  -5  -3   8 223.643 11.0650   1
  -4  -3   8 440.047 14.0166   1
   3  -6   8 2171.25 35.5128  -2
  -3  -3   8 2171.25 35.5128   1
   2  -5   8 22.9581 10.4562  -2
  -2  -3   8 22.9581 10.4562   1
   1  -4   8 229.959 8.57741  -2
  -1  -3   8 229.959 8.57741   1
   0  -3   8 2055.50 19.7819  -2
   0  -3   8 2055.50 19.7819   1
  -1  -2   8 2106.49 19.8935  -2
   1  -3   8 2106.49 19.8935   1
  -2  -1   8 1063.29 15.1494  -2
   2  -3   8 1063.29 15.1494   1
  -3   0   8 575.020 21.2553  -2
   3  -3   8 575.020 21.2553   1
   4  -3   8 123.308 4.58044   1
   5  -3   8 909.563 24.3583   1
   6  -3   8 153.060 15.8447   1
   7  -3   8 628.018 22.4892   1
  -8   4   9 155.186 38.9515  -2
   8  -3   8 155.186 38.9515   1
  -9   5   9 78.2622 60.2380  -2
   9  -3   8 78.2622 60.2380   1
 -10   6   9 223.234 9.69314  -2
  10  -3   8 223.234 9.69314   1
   9 -10   7 -17.615 30.1068  -2
  -9  -2   8 -17.615 30.1068   1
   8  -9   7 693.470 27.1229  -2
  -8  -2   8 693.470 27.1229   1
  -7  -2   8 12.2038 10.2519   1
  -6  -2   8 882.898 17.9412   1
  -5  -2   8 76.1024 8.04522   1
  -4  -2   8 549.762 9.95104   1
   3  -5   8 172.682 19.0040  -2
  -3  -2   8 172.682 19.0040   1
   2  -4   8 3538.43 45.8695  -2
  -2  -2   8 3538.43 45.8695   1
   1  -3   8 842.384 10.9917  -2
  -1  -2   8 842.384 10.9917   1
   0  -2   8 93.6923 4.29200  -2
   0  -2   8 93.6923 4.29200   1
  -1  -1   8 185.306 6.07048  -2
   1  -2   8 185.306 6.07048   1
  -2   0   8 2352.25 29.2976  -2
   2  -2   8 2352.25 29.2976   1
  -3   1   8 -14.352 42.6387  -2
   3  -2   8 -14.352 42.6387   1
   4  -2   8 530.969 6.92100   1
   5  -2   8 238.869 5.61201   1
   6  -2   8 546.332 9.61339   1
   7  -2   8 -1.2614 3.35205   1
  -8   5   9 305.268 42.6167  -2
   8  -2   8 305.268 42.6167   1
  -9   6   9 205.860 12.1039  -2
   9  -2   8 205.860 12.1039   1
 -10   7   9 -9.0414 19.1602  -2
  10  -2   8 -9.0414 19.1602   1
  10 -10   7 290.959 25.2956  -2
 -10  -1   8 290.959 25.2956   1
   9  -9   7 393.780 23.9986  -2
  -9  -1   8 393.780 23.9986   1
   8  -8   7 1034.47 28.9836  -2
  -8  -1   8 1034.47 28.9836   1
   7  -7   7 73.5360 30.4299  -2
  -7  -1   8 73.5360 30.4299   1
  -6  -1   8 6.24681 6.86513   1
  -5  -1   8 373.734 10.0924   1
  -4  -1   8 3422.93 31.0100   1
   3  -4   8 1389.54 48.4390  -2
  -3  -1   8 1389.54 48.4390   1
   2  -3   8 2116.31 28.1093  -2
  -2  -1   8 2116.31 28.1093   1
   1  -2   8 184.817 5.54605  -2
  -1  -1   8 184.817 5.54605   1
   0  -1   8 2590.93 20.6502  -2
   0  -1   8 2590.93 20.6502   1
  -1   0   8 1629.03 15.7909  -2
   1  -1   8 1629.03 15.7909   1
  -2   1   8 3802.93 60.4963  -2
   2  -1   8 3802.93 60.4963   1
  -3   2   8 81.3816 37.6375  -2
   3  -1   8 81.3816 37.6375   1
   4  -1   8 11.2041 2.75534   1
   5  -1   8 466.546 7.69879   1
   6  -1   8 1591.04 19.7863   1
   7  -1   8 223.797 9.40676   1
  -8   6   9 69.0074 20.0402  -2
   8  -1   8 69.0074 20.0402   1
  -9   7   9 64.8319 22.4385  -2
   9  -1   8 64.8319 22.4385   1
 -10   8   9 475.208 28.5825  -2
  10  -1   8 475.208 28.5825   1
  10  -9   7 209.215 25.5214  -2
 -10   0   8 209.215 25.5214   1
   9  -8   7 565.556 24.2482  -2
  -9   0   8 565.556 24.2482   1
   8  -7   7 220.180 21.1564  -2
  -8   0   8 220.180 21.1564   1
  -7   0   8 56.5077 9.67675   1
  -6   0   8 701.865 11.0434   1
  -5   0   8 1534.10 17.8576   1
  -4   0   8 316.910 7.69303   1
  -3   0   8 629.475 9.54790   1
   2  -2   8 860.602 20.0059  -2
  -2   0   8 860.602 20.0059   1
   1  -1   8 1086.84 12.3326  -2
  -1   0   8 1086.84 12.3326   1
   0   0   8 1997.82 16.5119  -2
   0   0   8 1997.82 16.5119   1
  -1   1   8 3016.67 25.8243  -2
   1   0   8 3016.67 25.8243   1
  -2   2   8 93.6022 12.2666  -2
   2   0   8 93.6022 12.2666   1
   3   0   8 239.193 5.90174   1
   4   0   8 145.732 6.69111   1
   5   0   8 1132.60 14.8058   1
   6   0   8 507.840 11.7084   1
   7   0   8 108.881 8.40458   1
  -8   7   9 151.307 25.0184  -2
   8   0   8 151.307 25.0184   1
  -9   8   9 739.153 35.9265  -2
   9   0   8 739.153 35.9265   1
  10  -8   7 204.687 21.2881  -2
 -10   1   8 204.687 21.2881   1
   9  -7   7 86.4845 22.0127  -2
  -9   1   8 86.4845 22.0127   1
   8  -6   7 796.911 27.8084  -2
  -8   1   8 796.911 27.8084   1
  -7   1   8 52.8847 7.89880   1
  -6   1   8 9.62634 4.88506   1
  -5   1   8 390.443 8.91382   1
  -4   1   8 2211.84 20.6698   1
  -3   1   8 36.0775 4.34939   1
   2  -1   8 1799.03 44.9477  -2
  -2   1   8 1799.03 44.9477   1
   1   0   8 1364.86 14.5642  -2
  -1   1   8 1364.86 14.5642   1
   0   1   8 409.422 5.92132  -2
   0   1   8 409.422 5.92132   1
  -1   2   8 392.462 6.95259  -2
   1   1   8 392.462 6.95259   1
  -2   3   8 1842.17 30.3914  -2
   2   1   8 1842.17 30.3914   1
   3   1   8 175.076 6.37136   1
   4   1   8 6.84160 5.30792   1
   5   1   8 242.626 9.36078   1
   6   1   8 382.912 12.3062   1
   7   1   8 6.10615 8.19490   1
   8   1   8 51.3998 12.2759   1
  -9   9   9 504.830 36.7695  -2
   9   1   8 504.830 36.7695   1
  11  -8   7 59.7819 21.8433  -2
 -11   2   8 59.7819 21.8433   1
  10  -7   7 596.677 23.7596  -2
 -10   2   8 596.677 23.7596   1
   9  -6   7 202.206 24.3618  -2
  -9   2   8 202.206 24.3618   1
   8  -5   7 73.7874 19.4739  -2
  -8   2   8 73.7874 19.4739   1
  -7   2   8 107.626 7.41217   1
  -6   2   8 781.743 12.1571   1
  -5   2   8 32.0364 5.15917   1
  -4   2   8 1488.68 15.2908   1
  -3   2   8 442.874 7.84923   1
   2   0   8 211.277 16.8950  -2
  -2   2   8 211.277 16.8950   1
   1   1   8 135.681 7.59195  -2
  -1   2   8 135.681 7.59195   1
   0   2   8 2705.12 25.9237  -2
   0   2   8 2705.12 25.9237   1
  -1   3   8 60.3594 7.14226  -2
   1   2   8 60.3594 7.14226   1
  -2   4   8 442.799 12.6439  -2
   2   2   8 442.799 12.6439   1
  -3   5   8 33.3226 22.9676  -2
   3   2   8 33.3226 22.9676   1
   4   2   8 915.374 14.3900   1
   5   2   8 107.384 8.24150   1
   6   2   8 304.789 13.2016   1
   7   2   8 68.7990 12.1984   1
  -8   9   9 359.384 91.9285  -2
   8   2   8 359.384 91.9285   1
  11  -7   7 -3.7806 19.9281  -2
 -11   3   8 -3.7806 19.9281   1
  10  -6   7 -30.694 17.5667  -2
 -10   3   8 -30.694 17.5667   1
   9  -5   7 725.175 23.4780  -2
  -9   3   8 725.175 23.4780   1
   8  -4   7 1203.00 28.3298  -2
  -8   3   8 1203.00 28.3298   1
  -7   3   8 102.152 7.07702   1
  -6   3   8 96.5963 6.10052   1
  -5   3   8 454.003 9.31737   1
  -4   3   8 654.350 10.1488   1
  -3   3   8 1101.88 13.4748   1
   2   1   8 1700.49 24.7950  -2
  -2   3   8 1700.49 24.7950   1
   1   2   8 124.037 9.39655  -2
  -1   3   8 124.037 9.39655   1
   0   3   8 15.8539 6.47403  -2
   0   3   8 15.8539 6.47403   1
  -1   4   8 825.902 14.3487  -2
   1   3   8 825.902 14.3487   1
  -2   5   8 897.369 14.9162  -2
   2   3   8 897.369 14.9162   1
  -3   6   8 84.7609 11.9104  -2
   3   3   8 84.7609 11.9104   1
   4   3   8 42.7499 7.70064   1
   5   3   8 346.344 14.8250   1
   6   3   8 121.116 11.5504   1
   7   3   8 36.2006 13.6288   1
   8   3   8 172.193 23.7237   1
  11  -6   7 5.37063 20.1836  -2
 -11   4   8 5.37063 20.1836   1
  10  -5   7 1091.58 29.9791  -2
 -10   4   8 1091.58 29.9791   1
   9  -4   7 68.6029 17.4784  -2
  -9   4   8 68.6029 17.4784   1
   8  -3   7 759.798 22.7453  -2
  -8   4   8 759.798 22.7453   1
  -7   4   8 6.81298 5.62635   1
  -6   4   8 1363.25 16.5454   1
  -5   4   8 330.940 9.16363   1
  -4   4   8 3304.53 33.2366   1
  -3   4   8 235.625 7.64652   1
   2   2   8 155.692 14.8556  -2
  -2   4   8 155.692 14.8556   1
   1   3   8 332.992 11.6884  -2
  -1   4   8 332.992 11.6884   1
   0   4   8 3943.67 37.3834  -2
   0   4   8 3943.67 37.3834   1
  -1   5   8 491.842 10.2166  -2
   1   4   8 491.842 10.2166   1
  -2   6   8 618.791 16.6530  -2
   2   4   8 618.791 16.6530   1
  -3   7   8 88.7541 16.4396  -2
   3   4   8 88.7541 16.4396   1
   4   4   8 893.575 20.7386   1
   5   4   8 72.6171 11.5393   1
   6   4   8 441.243 19.6466   1
   7   4   8 25.2600 15.2727   1
  11  -5   7 13.7322 21.7436  -2
 -11   5   8 13.7322 21.7436   1
  10  -4   7 484.430 21.4907  -2
 -10   5   8 484.430 21.4907   1
   9  -3   7 292.362 24.2855  -2
  -9   5   8 292.362 24.2855   1
   8  -2   7 172.643 27.3388  -2
  -8   5   8 172.643 27.3388   1
  -7   5   8 6.16225 7.36308   1
  -6   5   8 1606.92 22.3906   1
  -5   5   8 71.9521 8.78134   1
  -4   5   8 609.251 13.2506   1
   3   2   8 -9.4173 25.5332  -2
  -3   5   8 -9.4173 25.5332   1
   2   3   8 1163.46 24.1679  -2
  -2   5   8 1163.46 24.1679   1
   1   4   8 176.472 13.0736  -2
  -1   5   8 176.472 13.0736   1
   0   5   8 2102.42 23.2916  -2
   0   5   8 2102.42 23.2916   1
  -1   6   8 204.517 11.4267  -2
   1   5   8 204.517 11.4267   1
  -2   7   8 88.8347 13.5086  -2
   2   5   8 88.8347 13.5086   1
  -3   8   8 119.546 18.3915  -2
   3   5   8 119.546 18.3915   1
  -4   9   8 1475.03 62.9977  -2
   4   5   8 1475.03 62.9977   1
   5   5   8 77.3711 12.0617   1
   6   5   8 42.0777 15.4124   1
  11  -4   7 148.471 27.0691  -2
 -11   6   8 148.471 27.0691   1
  10  -3   7 49.8880 18.5329  -2
 -10   6   8 49.8880 18.5329   1
   9  -2   7 429.677 24.1364  -2
  -9   6   8 429.677 24.1364   1
   8  -1   7 442.957 31.1048  -2
  -8   6   8 442.957 31.1048   1
  -7   6   8 161.464 12.5215   1
  -6   6   8 -3.7407 8.06279   1
  -5   6   8 548.964 16.0174   1
  -4   6   8 348.875 10.5559   1
   3   3   8 254.629 60.3901  -2
  -3   6   8 254.629 60.3901   1
   2   4   8 601.200 19.8435  -2
  -2   6   8 601.200 19.8435   1
   1   5   8 729.431 15.9930  -2
  -1   6   8 729.431 15.9930   1
   0   6   8 173.889 9.98738  -2
   0   6   8 173.889 9.98738   1
  -1   7   8 339.572 15.0130  -2
   1   6   8 339.572 15.0130   1
  -2   8   8 255.517 20.2869  -2
   2   6   8 255.517 20.2869   1
  -3   9   8 73.7504 24.5757  -2
   3   6   8 73.7504 24.5757   1
   4   6   8 60.6780 14.0029   1
   5   6   8 241.669 19.5056   1
  10  -2   7 275.202 25.6230  -2
 -10   7   8 275.202 25.6230   1
   9  -1   7 -44.327 21.8021  -2
  -9   7   8 -44.327 21.8021   1
   8   0   7 -23.187 32.4495  -2
  -8   7   8 -23.187 32.4495   1
  -7   7   8 479.730 16.4535   1
  -6   7   8 1021.04 21.7738   1
  -5   7   8 113.844 10.4325   1
  -4   7   8 330.609 13.6004   1
   3   4   8 349.219 44.2776  -2
  -3   7   8 349.219 44.2776   1
   2   5   8 178.656 21.3509  -2
  -2   7   8 178.656 21.3509   1
   1   6   8 627.043 25.6204  -2
  -1   7   8 627.043 25.6204   1
   0   7   8 894.144 21.4637  -2
   0   7   8 894.144 21.4637   1
  -1   8   8 23.4539 18.5282  -2
   1   7   8 23.4539 18.5282   1
  -2   9   8 1.46203 21.6026  -2
   2   7   8 1.46203 21.6026   1
  -3  10   8 220.455 32.7470  -2
   3   7   8 220.455 32.7470   1
  -4  11   8 464.320 60.1121  -2
   4   7   8 464.320 60.1121   1
  10  -1   7 12.3666 22.3010  -2
 -10   8   8 12.3666 22.3010   1
   9   0   7 610.264 26.0083  -2
  -9   8   8 610.264 26.0083   1
   8   1   7 107.523 30.3500  -2
  -8   8   8 107.523 30.3500   1
  -7   8   8 -1.2106 10.6689   1
  -6   8   8 114.816 11.8526   1
  -5   8   8 885.898 19.0612   1
  -4   8   8 6.14433 8.80738   1
   3   5   8 318.932 68.9977  -2
  -3   8   8 318.932 68.9977   1
   2   6   8 302.317 21.4994  -2
  -2   8   8 302.317 21.4994   1
   1   7   8 78.0807 22.6250  -2
  -1   8   8 78.0807 22.6250   1
   0   8   8 71.9955 14.4111  -2
   0   8   8 71.9955 14.4111   1
  -1   9   8 577.861 23.7965  -2
   1   8   8 577.861 23.7965   1
  -2  10   8 293.141 24.9733  -2
   2   8   8 293.141 24.9733   1
  -3  11   8 8.66442 37.4075  -2
   3   8   8 8.66442 37.4075   1
  10   0   7 257.241 48.9489  -2
 -10   9   8 257.241 48.9489   1
   9   1   7 145.537 29.5788  -2
  -9   9   8 145.537 29.5788   1
   8   2   7 101.823 38.3480  -2
  -8   9   8 101.823 38.3480   1
  -7   9   8 306.671 19.3794   1
  -6   9   8 242.230 16.2122   1
  -5   9   8 1254.59 29.6412   1
  -4   9   8 149.791 14.4505   1
   3   6   8 68.8151 62.3335  -2
  -3   9   8 68.8151 62.3335   1
   2   7   8 -15.784 26.0655  -2
  -2   9   8 -15.784 26.0655   1
   1   8   8 982.462 32.5458  -2
  -1   9   8 982.462 32.5458   1
   0   9   8 95.1499 16.8207  -2
   0   9   8 95.1499 16.8207   1
  -1  10   8 245.178 22.2990  -2
   1   9   8 245.178 22.2990   1
   2   9   8 1.37001 15.8525   1
   8   3   7 219.379 31.8968  -2
  -8  10   8 219.379 31.8968   1
  -7  10   8 275.756 18.3727   1
  -6  10   8 525.428 22.5074   1
  -5  10   8 -3.4328 14.5438   1
  -4  10   8 5.89549 14.7325   1
   3   7   8 335.227 67.7297  -2
  -3  10   8 335.227 67.7297   1
   2   8   8 526.273 55.5865  -2
  -2  10   8 526.273 55.5865   1
   1   9   8 342.263 26.2660  -2
  -1  10   8 342.263 26.2660   1
   0  10   8 132.654 22.4279  -2
   0  10   8 132.654 22.4279   1
  -7  11   8 62.9189 21.0815   1
  -6  11   8 30.7116 25.2276   1
  -5  11   8 314.214 25.6322   1
  -4  11   8 95.6732 21.3536   1
  -3  11   8 11.1153 29.1992   1
  -3  -9   9 137.122 29.8750  -2
   3 -12   9 137.122 29.8750   1
  -4  -8   9 291.586 73.2745  -2
   4 -12   9 291.586 73.2745   1
   5 -12   9 467.094 22.4143   1
   6 -12   9 236.150 23.3187   1
   0 -11   9 113.987 21.2035  -2
   0 -11   9 113.987 21.2035   1
  -1 -10   9 135.103 19.5013  -2
   1 -11   9 135.103 19.5013   1
  -2  -9   9 136.928 22.0514  -2
   2 -11   9 136.928 22.0514   1
  -3  -8   9 111.865 21.8004  -2
   3 -11   9 111.865 21.8004   1
   4 -11   9 134.122 14.0934   1
   5 -11   9 339.107 18.0575   1
   6 -11   9 29.6098 12.1636   1
   7 -11   9 10.0362 18.9604   1
   8 -11   9 87.3253 19.9487   1
  -2 -10   9 218.853 24.3079   1
   1 -11   9 71.7334 23.9580  -2
  -1 -10   9 71.7334 23.9580   1
   0 -10   9 296.685 19.1657  -2
   0 -10   9 296.685 19.1657   1
  -1  -9   9 327.734 19.6753  -2
   1 -10   9 327.734 19.6753   1
  -2  -8   9 761.284 23.3044  -2
   2 -10   9 761.284 23.3044   1
  -3  -7   9 136.222 20.3763  -2
   3 -10   9 136.222 20.3763   1
   4 -10   9 -2.3510 11.1804   1
   5 -10   9 140.138 13.2725   1
   6 -10   9 640.230 20.9136   1
   7 -10   9 407.540 21.2628   1
  -8  -3  10 118.295 33.9420  -2
   8 -10   9 118.295 33.9420   1
  -9  -2  10 -26.039 86.7647  -2
   9 -10   9 -26.039 86.7647   1
   3 -12   9 242.999 50.9028  -2
  -3  -9   9 242.999 50.9028   1
   2 -11   9 -2.6287 30.7297  -2
  -2  -9   9 -2.6287 30.7297   1
   1 -10   9 134.575 20.7895  -2
  -1  -9   9 134.575 20.7895   1
   0  -9   9 385.887 18.1332  -2
   0  -9   9 385.887 18.1332   1
  -1  -8   9 986.987 23.5349  -2
   1  -9   9 986.987 23.5349   1
  -2  -7   9 53.3224 17.3813  -2
   2  -9   9 53.3224 17.3813   1
  -3  -6   9 42.0866 17.6871  -2
   3  -9   9 42.0866 17.6871   1
   4  -9   9 93.0118 12.0542   1
   5  -9   9 869.293 21.7459   1
   6  -9   9 119.285 11.7882   1
   7  -9   9 159.291 14.2301   1
  -8  -2  10 178.973 36.1805  -2
   8  -9   9 178.973 36.1805   1
  -9  -1  10 803.430 40.4525  -2
   9  -9   9 803.430 40.4525   1
  10  -9   9 67.6778 16.5027   1
   4 -12   9 628.081 59.4828  -2
  -4  -8   9 628.081 59.4828   1
   3 -11   9 63.6349 36.3657  -2
  -3  -8   9 63.6349 36.3657   1
   2 -10   9 377.748 24.2902  -2
  -2  -8   9 377.748 24.2902   1
   1  -9   9 373.189 20.3159  -2
  -1  -8   9 373.189 20.3159   1
   0  -8   9 349.811 17.1835  -2
   0  -8   9 349.811 17.1835   1
  -1  -7   9 442.358 17.1679  -2
   1  -8   9 442.358 17.1679   1
  -2  -6   9 1124.27 23.6985  -2
   2  -8   9 1124.27 23.6985   1
  -3  -5   9 78.7901 15.2384  -2
   3  -8   9 78.7901 15.2384   1
   4  -8   9 128.175 11.4794   1
   5  -8   9 252.694 13.1113   1
   6  -8   9 362.516 15.2213   1
   7  -8   9 7.56754 10.5578   1
  -8  -1  10 142.451 30.7725  -2
   8  -8   9 142.451 30.7725   1
  -9   0  10 690.578 32.3436  -2
   9  -8   9 690.578 32.3436   1
 -10   1  10 242.505 22.1595  -2
  10  -8   9 242.505 22.1595   1
  -5  -7   9 22.5318 16.1869   1
  -4  -7   9 1024.56 32.9238   1
   3 -10   9 121.876 24.6908  -2
  -3  -7   9 121.876 24.6908   1
   2  -9   9 207.847 18.0771  -2
  -2  -7   9 207.847 18.0771   1
   1  -8   9 136.961 16.8935  -2
  -1  -7   9 136.961 16.8935   1
   0  -7   9 2423.45 31.2826  -2
   0  -7   9 2423.45 31.2826   1
  -1  -6   9 70.2645 11.1858  -2
   1  -7   9 70.2645 11.1858   1
  -2  -5   9 299.860 16.3425  -2
   2  -7   9 299.860 16.3425   1
  -3  -4   9 26.3541 12.5409  -2
   3  -7   9 26.3541 12.5409   1
   4  -7   9 1656.97 24.7597   1
   5  -7   9 112.663 8.64490   1
   6  -7   9 662.831 14.3004   1
   7  -7   9 10.6764 7.39227   1
  -8   0  10 431.096 19.1749  -2
   8  -7   9 431.096 19.1749   1
  -9   1  10 42.2028 11.9491  -2
   9  -7   9 42.2028 11.9491   1
 -10   2  10 853.911 111.411  -2
  10  -7   9 853.911 111.411   1
  -6  -6   9 230.073 20.9713   1
  -5  -6   9 96.6959 16.8103   1
  -4  -6   9 82.8080 15.3819   1
   3  -9   9 197.869 23.4224  -2
  -3  -6   9 197.869 23.4224   1
   2  -8   9 1833.59 35.2827  -2
  -2  -6   9 1833.59 35.2827   1
   1  -7   9 183.290 11.7566  -2
  -1  -6   9 183.290 11.7566   1
   0  -6   9 141.577 7.63774  -2
   0  -6   9 141.577 7.63774   1
  -1  -5   9 196.196 8.31305  -2
   1  -6   9 196.196 8.31305   1
  -2  -4   9 1070.71 15.2607  -2
   2  -6   9 1070.71 15.2607   1
  -3  -3   9 205.580 30.9295  -2
   3  -6   9 205.580 30.9295   1
   4  -6   9 447.407 11.0593   1
   5  -6   9 186.152 8.27158   1
   6  -6   9 177.025 7.91614   1
   7  -6   9 80.9410 6.41730   1
  -8   1  10 739.783 25.0439  -2
   8  -6   9 739.783 25.0439   1
  -9   2  10 773.647 51.6882  -2
   9  -6   9 773.647 51.6882   1
 -10   3  10 -25.147 79.6775  -2
  10  -6   9 -25.147 79.6775   1
  -7  -5   9 31.8808 15.9773   1
  -6  -5   9 375.497 23.4883   1
  -5  -5   9 28.9223 13.5826   1
   4  -9   9 1900.88 77.6538  -2
  -4  -5   9 1900.88 77.6538   1
   3  -8   9 46.5837 19.4222  -2
  -3  -5   9 46.5837 19.4222   1
   2  -7   9 141.519 15.8807  -2
  -2  -5   9 141.519 15.8807   1
   1  -6   9 169.116 7.03410  -2
  -1  -5   9 169.116 7.03410   1
   0  -5   9 3076.83 28.8280  -2
   0  -5   9 3076.83 28.8280   1
  -1  -4   9 158.640 7.95820  -2
   1  -5   9 158.640 7.95820   1
  -2  -3   9 1028.93 13.0320  -2
   2  -5   9 1028.93 13.0320   1
  -3  -2   9 20.3482 14.7388  -2
   3  -5   9 20.3482 14.7388   1
   4  -5   9 878.197 13.2146   1
   5  -5   9 6.54042 4.18335   1
   6  -5   9 990.870 16.1636   1
   7  -5   9 15.7393 3.21909   1
  -8   2  10 84.8956 48.3173  -2
   8  -5   9 84.8956 48.3173   1
  -9   3  10 272.472 35.7555  -2
   9  -5   9 272.472 35.7555   1
 -10   4  10 842.872 57.3520  -2
  10  -5   9 842.872 57.3520   1
   8 -11   8 146.095 29.4703  -2
  -8  -4   9 146.095 29.4703   1
  -7  -4   9 -13.877 14.3037   1
  -6  -4   9 1014.34 26.7699   1
  -5  -4   9 376.010 15.1665   1
  -4  -4   9 494.308 19.0386   1
   3  -7   9 82.1009 16.7309  -2
  -3  -4   9 82.1009 16.7309   1
   2  -6   9 1078.61 20.8601  -2
  -2  -4   9 1078.61 20.8601   1
   1  -5   9 247.860 9.97138  -2
  -1  -4   9 247.860 9.97138   1
   0  -4   9 2861.45 25.2280  -2
   0  -4   9 2861.45 25.2280   1
  -1  -3   9 547.229 9.07154  -2
   1  -4   9 547.229 9.07154   1
  -2  -2   9 321.566 5.41829  -2
   2  -4   9 321.566 5.41829   1
  -3  -1   9 137.015 18.5428  -2
   3  -4   9 137.015 18.5428   1
  -4   0   9 895.902 58.6288  -2
   4  -4   9 895.902 58.6288   1
   5  -4   9 229.550 5.85285   1
   6  -4   9 67.9474 12.0841   1
   7  -4   9 30.2604 13.8922   1
  -8   3  10 1184.84 56.8236  -2
   8  -4   9 1184.84 56.8236   1
  -9   4  10 144.275 34.5332  -2
   9  -4   9 144.275 34.5332   1
 -10   5  10 758.898 57.7725  -2
  10  -4   9 758.898 57.7725   1
   8 -10   8 226.021 30.0320  -2
  -8  -3   9 226.021 30.0320   1
  -7  -3   9 214.706 14.9103   1
  -6  -3   9 8.30671 11.1124   1
  -5  -3   9 1070.16 21.7320   1
  -4  -3   9 130.323 7.82313   1
   3  -6   9 134.391 18.6440  -2
  -3  -3   9 134.391 18.6440   1
   2  -5   9 506.862 15.2076  -2
  -2  -3   9 506.862 15.2076   1
   1  -4   9 1822.58 22.8288  -2
  -1  -3   9 1822.58 22.8288   1
   0  -3   9 341.492 7.48524  -2
   0  -3   9 341.492 7.48524   1
  -1  -2   9 1106.99 14.6417  -2
   1  -3   9 1106.99 14.6417   1
  -2  -1   9 501.100 10.8047  -2
   2  -3   9 501.100 10.8047   1
  -3   0   9 433.371 54.2144  -2
   3  -3   9 433.371 54.2144   1
   4  -3   9 16.8131 3.10196   1
   5  -3   9 814.625 9.67466   1
   6  -3   9 289.381 22.5194   1
   7  -3   9 344.222 26.7150   1
  -8   4  10 429.053 46.3156  -2
   8  -3   9 429.053 46.3156   1
  -9   5  10 593.497 66.4116  -2
   9  -3   9 593.497 66.4116   1
 -10   6  10 -10.688 57.1326  -2
  10  -3   9 -10.688 57.1326   1
   9 -10   8 39.8935 27.9783  -2
  -9  -2   9 39.8935 27.9783   1
   8  -9   8 35.2872 22.3326  -2
  -8  -2   9 35.2872 22.3326   1
  -7  -2   9 591.980 19.6178   1
  -6  -2   9 1368.04 23.5227   1
  -5  -2   9 529.986 15.0459   1
  -4  -2   9 234.650 8.89356   1
   3  -5   9 63.8805 16.0303  -2
  -3  -2   9 63.8805 16.0303   1
   2  -4   9 1074.45 17.9388  -2
  -2  -2   9 1074.45 17.9388   1
   1  -3   9 2417.82 24.5453  -2
  -1  -2   9 2417.82 24.5453   1
   0  -2   9 2223.42 20.5141  -2
   0  -2   9 2223.42 20.5141   1
  -1  -1   9 7.47300 4.82485  -2
   1  -2   9 7.47300 4.82485   1
  -2   0   9 824.179 13.9661  -2
   2  -2   9 824.179 13.9661   1
  -3   1   9 334.999 52.2451  -2
   3  -2   9 334.999 52.2451   1
   4  -2   9 1264.14 14.1142   1
   5  -2   9 280.751 5.05684   1
   6  -2   9 -1.3021 9.19612   1
   7  -2   9 222.559 16.0294   1
  -8   5  10 726.484 53.8528  -2
   8  -2   9 726.484 53.8528   1
  -9   6  10 195.169 65.2241  -2
   9  -2   9 195.169 65.2241   1
 -10   7  10 300.622 14.3690  -2
  10  -2   9 300.622 14.3690   1
   9  -9   8 401.106 27.4804  -2
  -9  -1   9 401.106 27.4804   1
   8  -8   8 318.144 27.1609  -2
  -8  -1   9 318.144 27.1609   1
   7  -7   8 38.2198 30.9062  -2
  -7  -1   9 38.2198 30.9062   1
  -6  -1   9 707.128 15.7006   1
  -5  -1   9 571.586 11.2880   1
  -4  -1   9 446.429 8.74365   1
   3  -4   9 483.860 23.4494  -2
  -3  -1   9 483.860 23.4494   1
   2  -3   9 1145.44 20.2568  -2
  -2  -1   9 1145.44 20.2568   1
   1  -2   9 11.4666 4.91660  -2
  -1  -1   9 11.4666 4.91660   1
   0  -1   9 30.8320 3.95407  -2
   0  -1   9 30.8320 3.95407   1
  -1   0   9 1152.94 11.2862  -2
   1  -1   9 1152.94 11.2862   1
  -2   1   9 2913.07 38.5436  -2
   2  -1   9 2913.07 38.5436   1
  -3   2   9 -7.8174 37.5252  -2
   3  -1   9 -7.8174 37.5252   1
   4  -1   9 354.075 6.73908   1
   5  -1   9 39.6119 4.27442   1
   6  -1   9 489.949 11.5732   1
   7  -1   9 34.2590 5.61949   1
  -8   6  10 864.248 28.7595  -2
   8  -1   9 864.248 28.7595   1
  -9   7  10 31.8208 12.2421  -2
   9  -1   9 31.8208 12.2421   1
  10  -9   8 504.649 27.2131  -2
 -10   0   9 504.649 27.2131   1
   9  -8   8 151.864 22.6339  -2
  -9   0   9 151.864 22.6339   1
   8  -7   8 65.8409 19.5793  -2
  -8   0   9 65.8409 19.5793   1
  -7   0   9 308.400 14.1416   1
  -6   0   9 573.049 14.1527   1
  -5   0   9 2024.25 23.5710   1
  -4   0   9 634.860 10.0116   1
  -3   0   9 4.36208 4.61025   1
   2  -2   9 510.849 14.5233  -2
  -2   0   9 510.849 14.5233   1
   1  -1   9 2248.45 20.6816  -2
  -1   0   9 2248.45 20.6816   1
   0   0   9 1456.79 13.8117  -2
   0   0   9 1456.79 13.8117   1
  -1   1   9 803.155 9.67944  -2
   1   0   9 803.155 9.67944   1
  -2   2   9 333.124 14.0644  -2
   2   0   9 333.124 14.0644   1
  -3   3   9 698.132 64.3384  -2
   3   0   9 698.132 64.3384   1
   4   0   9 505.683 9.15360   1
   5   0   9 572.970 11.5634   1
   6   0   9 233.951 10.7823   1
   7   0   9 151.463 8.93512   1
  -8   7  10 88.7923 24.4079  -2
   8   0   9 88.7923 24.4079   1
  -9   8  10 401.475 33.1615  -2
   9   0   9 401.475 33.1615   1
  10  -8   8 558.048 25.1456  -2
 -10   1   9 558.048 25.1456   1
   9  -7   8 181.272 22.7541  -2
  -9   1   9 181.272 22.7541   1
   8  -6   8 367.061 20.5270  -2
  -8   1   9 367.061 20.5270   1
  -7   1   9 256.128 9.82954   1
  -6   1   9 1691.93 21.3922   1
  -5   1   9 174.977 6.53709   1
  -4   1   9 8.12716 4.61308   1
  -3   1   9 502.231 9.98420   1
   2  -1   9 3212.44 48.6581  -2
  -2   1   9 3212.44 48.6581   1
   1   0   9 1255.53 14.5050  -2
  -1   1   9 1255.53 14.5050   1
   0   1   9 459.783 6.90579  -2
   0   1   9 459.783 6.90579   1
  -1   2   9 186.848 6.41106  -2
   1   1   9 186.848 6.41106   1
  -2   3   9 1573.74 20.7125  -2
   2   1   9 1573.74 20.7125   1
   3   1   9 357.685 8.79713   1
   4   1   9 547.825 11.8173   1
   5   1   9 54.6780 6.85321   1
   6   1   9 68.3438 8.55831   1
   7   1   9 300.743 15.6644   1
  -8   8  10 1051.57 98.9500  -2
   8   1   9 1051.57 98.9500   1
   9   1   9 58.4768 26.9301   1
  10  -7   8 89.4949 22.3998  -2
 -10   2   9 89.4949 22.3998   1
   9  -6   8 190.028 23.6841  -2
  -9   2   9 190.028 23.6841   1
   8  -5   8 279.017 20.9552  -2
  -8   2   9 279.017 20.9552   1
  -7   2   9 563.913 12.8514   1
  -6   2   9 452.951 11.2939   1
  -5   2   9 942.150 14.4043   1
  -4   2   9 77.9317 5.37456   1
  -3   2   9 58.2021 4.51318   1
   2   0   9 1063.60 25.2001  -2
  -2   2   9 1063.60 25.2001   1
   1   1   9 571.137 10.9061  -2
  -1   2   9 571.137 10.9061   1
   0   2   9 103.828 6.47077  -2
   0   2   9 103.828 6.47077   1
  -1   3   9 440.856 9.74194  -2
   1   2   9 440.856 9.74194   1
  -2   4   9 1158.94 14.7304  -2
   2   2   9 1158.94 14.7304   1
  -3   5   9 463.151 23.0031  -2
   3   2   9 463.151 23.0031   1
   4   2   9 129.844 8.00940   1
   5   2   9 52.9606 7.72594   1
   6   2   9 504.557 19.8689   1
   7   2   9 37.7402 11.9004   1
  -8   9  10 493.042 41.5976  -2
   8   2   9 493.042 41.5976   1
  10  -6   8 32.0421 18.7055  -2
 -10   3   9 32.0421 18.7055   1
   9  -5   8 251.184 19.2443  -2
  -9   3   9 251.184 19.2443   1
   8  -4   8 28.5705 19.2672  -2
  -8   3   9 28.5705 19.2672   1
  -7   3   9 1898.16 23.1701   1
  -6   3   9 20.5626 5.97004   1
  -5   3   9 434.779 10.2958   1
  -4   3   9 49.5276 4.79970   1
  -3   3   9 2333.67 23.6488   1
   2   1   9 513.984 17.3162  -2
  -2   3   9 513.984 17.3162   1
   1   2   9 1206.62 17.9373  -2
  -1   3   9 1206.62 17.9373   1
   0   3   9 50.4295 7.12477  -2
   0   3   9 50.4295 7.12477   1
  -1   4   9 399.336 12.6033  -2
   1   3   9 399.336 12.6033   1
  -2   5   9 64.9931 8.85001  -2
   2   3   9 64.9931 8.85001   1
  -3   6   9 2454.94 47.4127  -2
   3   3   9 2454.94 47.4127   1
   4   3   9 81.4661 9.55957   1
   5   3   9 39.2420 9.32134   1
   6   3   9 11.7830 11.4847   1
   7   3   9 640.403 25.7850   1
  11  -6   8 215.691 25.4086  -2
 -11   4   9 215.691 25.4086   1
  10  -5   8 43.6786 16.6948  -2
 -10   4   9 43.6786 16.6948   1
   9  -4   8 713.493 23.5235  -2
  -9   4   9 713.493 23.5235   1
   8  -3   8 354.976 21.6213  -2
  -8   4   9 354.976 21.6213   1
  -7   4   9 78.0833 7.37661   1
  -6   4   9 179.376 7.97848   1
  -5   4   9 445.351 10.2015   1
  -4   4   9 28.1234 6.13306   1
  -3   4   9 1431.97 19.3077   1
   2   2   9 566.750 18.2513  -2
  -2   4   9 566.750 18.2513   1
   1   3   9 183.049 11.4416  -2
  -1   4   9 183.049 11.4416   1
   0   4   9 193.775 9.60079  -2
   0   4   9 193.775 9.60079   1
  -1   5   9 1215.23 19.7635  -2
   1   4   9 1215.23 19.7635   1
  -2   6   9 269.893 14.5586  -2
   2   4   9 269.893 14.5586   1
  -3   7   9 218.233 15.7107  -2
   3   4   9 218.233 15.7107   1
   4   4   9 20.5858 9.11533   1
   5   4   9 347.088 15.4627   1
   6   4   9 258.982 18.2775   1
   7   4   9 256.250 37.9283   1
  10  -4   8 68.6616 18.8023  -2
 -10   5   9 68.6616 18.8023   1
   9  -3   8 72.6728 21.9041  -2
  -9   5   9 72.6728 21.9041   1
   8  -2   8 118.585 23.3224  -2
  -8   5   9 118.585 23.3224   1
  -7   5   9 1889.52 28.3436   1
  -6   5   9 14.9003 8.43253   1
  -5   5   9 726.343 17.3451   1
  -4   5   9 4.44781 5.58989   1
   3   2   9 380.879 68.2500  -2
  -3   5   9 380.879 68.2500   1
   2   3   9 212.824 15.7618  -2
  -2   5   9 212.824 15.7618   1
   1   4   9 1813.97 31.5455  -2
  -1   5   9 1813.97 31.5455   1
   0   5   9 16.8882 12.0213  -2
   0   5   9 16.8882 12.0213   1
  -1   6   9 137.356 15.6761  -2
   1   5   9 137.356 15.6761   1
  -2   7   9 244.167 18.9360  -2
   2   5   9 244.167 18.9360   1
  -3   8   9 1000.88 46.0712  -2
   3   5   9 1000.88 46.0712   1
   4   5   9 2.61778 12.1776   1
   5   5   9 145.896 16.5281   1
   6   5   9 148.958 22.3233   1
  10  -3   8 -0.2022 22.1631  -2
 -10   6   9 -0.2022 22.1631   1
   9  -2   8 209.099 24.3437  -2
  -9   6   9 209.099 24.3437   1
   8  -1   8 80.2689 28.4125  -2
  -8   6   9 80.2689 28.4125   1
  -7   6   9 1307.64 27.0029   1
  -6   6   9 124.866 10.5640   1
  -5   6   9 14.0639 8.28096   1
  -4   6   9 1.74182 7.60663   1
   3   3   9 2398.10 117.249  -2
  -3   6   9 2398.10 117.249   1
   2   4   9 91.6984 22.1486  -2
  -2   6   9 91.6984 22.1486   1
   1   5   9 487.951 25.0864  -2
  -1   6   9 487.951 25.0864   1
   0   6   9 8.66199 12.0288  -2
   0   6   9 8.66199 12.0288   1
  -1   7   9 856.823 22.1550  -2
   1   6   9 856.823 22.1550   1
  -2   8   9 133.670 19.8657  -2
   2   6   9 133.670 19.8657   1
  -3   9   9 733.090 46.2768  -2
   3   6   9 733.090 46.2768   1
   4   6   9 22.0344 14.3388   1
   5   6   9 183.772 17.9020   1
  10  -2   8 -21.177 23.1361  -2
 -10   7   9 -21.177 23.1361   1
   9  -1   8 41.3357 27.5811  -2
  -9   7   9 41.3357 27.5811   1
   8   0   8 394.767 25.9733  -2
  -8   7   9 394.767 25.9733   1
  -7   7   9 4.49626 10.6703   1
  -6   7   9 317.519 14.6945   1
  -5   7   9 209.070 11.6058   1
  -4   7   9 319.324 14.5491   1
   3   4   9 210.066 36.7101  -2
  -3   7   9 210.066 36.7101   1
   2   5   9 790.892 30.3053  -2
  -2   7   9 790.892 30.3053   1
   1   6   9 297.655 22.3577  -2
  -1   7   9 297.655 22.3577   1
   0   7   9 176.009 15.0300  -2
   0   7   9 176.009 15.0300   1
  -1   8   9 44.0412 17.9800  -2
   1   7   9 44.0412 17.9800   1
  -2   9   9 336.239 23.4543  -2
   2   7   9 336.239 23.4543   1
  -3  10   9 43.8125 31.6491  -2
   3   7   9 43.8125 31.6491   1
   4   7   9 25.6410 17.6217   1
  10  -1   8 246.435 35.8265  -2
 -10   8   9 246.435 35.8265   1
   9   0   8 479.421 32.2820  -2
  -9   8   9 479.421 32.2820   1
   8   1   8 311.290 29.8956  -2
  -8   8   9 311.290 29.8956   1
  -7   8   9 545.926 24.0226   1
  -6   8   9 -13.269 12.9423   1
  -5   8   9 5.89134 10.5752   1
  -4   8   9 550.514 19.0427   1
   3   5   9 778.167 78.9839  -2
  -3   8   9 778.167 78.9839   1
   2   6   9 300.791 27.5319  -2
  -2   8   9 300.791 27.5319   1
   1   7   9 76.3605 23.9515  -2
  -1   8   9 76.3605 23.9515   1
   0   8   9 166.415 15.5874  -2
   0   8   9 166.415 15.5874   1
  -1   9   9 376.481 22.2135  -2
   1   8   9 376.481 22.2135   1
  -2  10   9 92.8603 28.6386  -2
   2   8   9 92.8603 28.6386   1
   3   8   9 73.5122 23.5064   1
   9   1   8 424.990 34.1628  -2
  -9   9   9 424.990 34.1628   1
   8   2   8 22.7234 31.0052  -2
  -8   9   9 22.7234 31.0052   1
  -7   9   9 27.0698 14.7914   1
  -6   9   9 326.554 18.6571   1
  -5   9   9 623.690 23.6661   1
  -4   9   9 25.6270 13.1926   1
   3   6   9 471.173 44.5235  -2
  -3   9   9 471.173 44.5235   1
   2   7   9 71.7618 25.7579  -2
  -2   9   9 71.7618 25.7579   1
   1   8   9 188.675 24.0976  -2
  -1   9   9 188.675 24.0976   1
   0   9   9 128.000 17.4264  -2
   0   9   9 128.000 17.4264   1
  -1  10   9 454.077 25.2249  -2
   1   9   9 454.077 25.2249   1
   8   3   8 234.290 45.7236  -2
  -8  10   9 234.290 45.7236   1
  -7  10   9 117.300 16.0786   1
  -6  10   9 199.326 17.1676   1
  -5  10   9 72.6429 20.4303   1
  -4  10   9 224.645 19.7828   1
   3   7   9 162.980 68.8815  -2
  -3  10   9 162.980 68.8815   1
   2   8   9 242.264 53.0203  -2
  -2  10   9 242.264 53.0203   1
   1   9   9 230.200 26.3137  -2
  -1  10   9 230.200 26.3137   1
  -1 -10  10 12.5838 18.9041  -2
   1 -11  10 12.5838 18.9041   1
  -2  -9  10 68.6003 22.1094  -2
   2 -11  10 68.6003 22.1094   1
  -3  -8  10 205.658 27.6877  -2
   3 -11  10 205.658 27.6877   1
   4 -11  10 704.954 24.7105   1
   5 -11  10 125.417 14.3062   1
   6 -11  10 29.0059 14.7054   1
   7 -11  10 139.006 21.7572   1
   1 -11  10 16.4268 23.6639  -2
  -1 -10  10 16.4268 23.6639   1
   0 -10  10 4.18775 12.9803  -2
   0 -10  10 4.18775 12.9803   1
  -1  -9  10 108.599 17.9586  -2
   1 -10  10 108.599 17.9586   1
  -2  -8  10 1072.09 26.5365  -2
   2 -10  10 1072.09 26.5365   1
  -3  -7  10 11.0054 24.1115  -2
   3 -10  10 11.0054 24.1115   1
   4 -10  10 245.449 15.5995   1
   5 -10  10 16.0415 11.9063   1
   6 -10  10 311.141 19.0311   1
  -7  -4  11 47.1346 43.2831  -2
   7 -10  10 47.1346 43.2831   1
  -8  -3  11 1237.53 57.8068  -2
   8 -10  10 1237.53 57.8068   1
  -3  -9  10 24.8585 18.9314   1
   2 -11  10 3.54609 30.9198  -2
  -2  -9  10 3.54609 30.9198   1
   1 -10  10 165.374 20.0056  -2
  -1  -9  10 165.374 20.0056   1
   0  -9  10 272.019 16.0707  -2
   0  -9  10 272.019 16.0707   1
  -1  -8  10 83.1577 16.2075  -2
   1  -9  10 83.1577 16.2075   1
  -2  -7  10 226.544 18.5372  -2
   2  -9  10 226.544 18.5372   1
  -3  -6  10 611.036 26.6537  -2
   3  -9  10 611.036 26.6537   1
   4  -9  10 284.439 15.7271   1
   5  -9  10 55.3711 11.1563   1
   6  -9  10 377.940 20.0213   1
   7  -9  10 120.778 13.8014   1
  -8  -2  11 33.6306 34.7412  -2
   8  -9  10 33.6306 34.7412   1
  -9  -1  11 154.338 29.8028  -2
   9  -9  10 154.338 29.8028   1
  -4  -8  10 -17.485 17.5896   1
   3 -11  10 363.966 37.4084  -2
  -3  -8  10 363.966 37.4084   1
   2 -10  10 786.541 27.3855  -2
  -2  -8  10 786.541 27.3855   1
   1  -9  10 111.436 18.0424  -2
  -1  -8  10 111.436 18.0424   1
   0  -8  10 189.708 12.7258  -2
   0  -8  10 189.708 12.7258   1
  -1  -7  10 236.223 15.7283  -2
   1  -8  10 236.223 15.7283   1
  -2  -6  10 385.051 17.3594  -2
   2  -8  10 385.051 17.3594   1
  -3  -5  10 651.504 19.9532  -2
   3  -8  10 651.504 19.9532   1
   4  -8  10 633.653 19.8795   1
   5  -8  10 19.6745 9.53450   1
   6  -8  10 94.2546 12.2187   1
   7  -8  10 256.750 15.0663   1
  -8  -1  11 868.277 40.0247  -2
   8  -8  10 868.277 40.0247   1
  -9   0  11 16.3527 21.4390  -2
   9  -8  10 16.3527 21.4390   1
  10  -8  10 55.7573 26.2756   1
  -5  -7  10 279.642 24.7004   1
  -4  -7  10 23.8701 15.7415   1
   3 -10  10 -3.2647 34.1196  -2
  -3  -7  10 -3.2647 34.1196   1
   2  -9  10 403.857 25.6339  -2
  -2  -7  10 403.857 25.6339   1
   1  -8  10 623.026 23.5871  -2
  -1  -7  10 623.026 23.5871   1
   0  -7  10 -10.470 9.84730  -2
   0  -7  10 -10.470 9.84730   1
  -1  -6  10 632.468 15.8776  -2
   1  -7  10 632.468 15.8776   1
  -2  -5  10 600.583 16.1788  -2
   2  -7  10 600.583 16.1788   1
  -3  -4  10 284.766 15.7134  -2
   3  -7  10 284.766 15.7134   1
   4  -7  10 8.52990 7.46231   1
   5  -7  10 250.165 11.6128   1
   6  -7  10 414.130 14.6288   1
   7  -7  10 31.3511 7.59278   1
  -8   0  11 459.189 17.7442  -2
   8  -7  10 459.189 17.7442   1
  -9   1  11 395.372 15.6357  -2
   9  -7  10 395.372 15.6357   1
 -10   2  11 199.356 79.9577  -2
  10  -7  10 199.356 79.9577   1
  -6  -6  10 45.4060 18.0819   1
  -5  -6  10 165.822 18.2021   1
  -4  -6  10 -7.4503 13.6920   1
   3  -9  10 1287.05 32.9656  -2
  -3  -6  10 1287.05 32.9656   1
   2  -8  10 150.690 22.4103  -2
  -2  -6  10 150.690 22.4103   1
   1  -7  10 1682.41 30.1465  -2
  -1  -6  10 1682.41 30.1465   1
   0  -6  10 -7.1171 9.32173  -2
   0  -6  10 -7.1171 9.32173   1
  -1  -5  10 188.261 12.5292  -2
   1  -6  10 188.261 12.5292   1
  -2  -4  10 151.058 11.5792  -2
   2  -6  10 151.058 11.5792   1
  -3  -3  10 2611.28 38.8525  -2
   3  -6  10 2611.28 38.8525   1
   4  -6  10 95.0202 7.77867   1
   5  -6  10 9.99235 5.81279   1
   6  -6  10 97.3758 7.60942   1
   7  -6  10 989.279 16.5404   1
   8  -6  10 58.6492 38.1731   1
  -9   2  11 565.862 57.9828  -2
   9  -6  10 565.862 57.9828   1
 -10   3  11 162.038 86.1822  -2
  10  -6  10 162.038 86.1822   1
  -7  -5  10 260.463 22.5430   1
  -6  -5  10 133.188 18.2177   1
  -5  -5  10 128.338 17.1265   1
  -4  -5  10 218.937 17.0064   1
   3  -8  10 1543.49 33.6592  -2
  -3  -5  10 1543.49 33.6592   1
   2  -7  10 749.190 22.2250  -2
  -2  -5  10 749.190 22.2250   1
   1  -6  10 50.8208 11.4741  -2
  -1  -5  10 50.8208 11.4741   1
   0  -5  10 731.787 11.7539  -2
   0  -5  10 731.787 11.7539   1
  -1  -4  10 1314.08 15.6770  -2
   1  -5  10 1314.08 15.6770   1
  -2  -3  10 673.051 10.9222  -2
   2  -5  10 673.051 10.9222   1
  -3  -2  10 570.769 16.9542  -2
   3  -5  10 570.769 16.9542   1
   4  -5  10 36.0501 6.12702   1
   5  -5  10 541.075 11.4178   1
   6  -5  10 1175.62 18.1279   1
   7  -5  10 715.775 24.0678   1
  -8   2  11 303.109 40.2289  -2
   8  -5  10 303.109 40.2289   1
  -9   3  11 35.5477 34.1052  -2
   9  -5  10 35.5477 34.1052   1
 -10   4  11 60.6820 44.8576  -2
  10  -5  10 60.6820 44.8576   1
  -7  -4  10 469.000 23.4576   1
  -6  -4  10 14.4833 15.1872   1
  -5  -4  10 364.021 17.0240   1
  -4  -4  10 216.822 12.0521   1
   3  -7  10 115.991 20.0938  -2
  -3  -4  10 115.991 20.0938   1
   2  -6  10 83.1663 15.9494  -2
  -2  -4  10 83.1663 15.9494   1
   1  -5  10 1412.54 19.0897  -2
  -1  -4  10 1412.54 19.0897   1
   0  -4  10 699.848 10.6065  -2
   0  -4  10 699.848 10.6065   1
  -1  -3  10 62.4316 6.40280  -2
   1  -4  10 62.4316 6.40280   1
  -2  -2  10 249.738 9.66730  -2
   2  -4  10 249.738 9.66730   1
  -3  -1  10 1121.11 25.4005  -2
   3  -4  10 1121.11 25.4005   1
  -4   0  10 89.9377 48.7666  -2
   4  -4  10 89.9377 48.7666   1
   5  -4  10 363.645 9.97943   1
   6  -4  10 952.505 25.8429   1
   7  -4  10 177.885 18.9421   1
  -8   3  11 49.4531 38.0256  -2
   8  -4  10 49.4531 38.0256   1
  -9   4  11 332.795 44.7161  -2
   9  -4  10 332.795 44.7161   1
 -10   5  11 469.885 50.4456  -2
  10  -4  10 469.885 50.4456   1
   8 -10   9 72.4902 27.8803  -2
  -8  -3  10 72.4902 27.8803   1
  -7  -3  10 863.718 26.8021   1
  -6  -3  10 204.289 15.0195   1
  -5  -3  10 34.4910 8.75280   1
  -4  -3  10 8.92184 7.52451   1
   3  -6  10 1994.38 31.8206  -2
  -3  -3  10 1994.38 31.8206   1
   2  -5  10 223.953 13.1004  -2
  -2  -3  10 223.953 13.1004   1
   1  -4  10 244.945 10.4227  -2
  -1  -3  10 244.945 10.4227   1
   0  -3  10 17.6434 5.56386  -2
   0  -3  10 17.6434 5.56386   1
  -1  -2  10 1388.43 17.4115  -2
   1  -3  10 1388.43 17.4115   1
  -2  -1  10 450.963 13.5338  -2
   2  -3  10 450.963 13.5338   1
  -3   0  10 978.896 70.0683  -2
   3  -3  10 978.896 70.0683   1
   4  -3  10 111.323 4.97884   1
   5  -3  10 252.684 6.27343   1
   6  -3  10 29.3055 15.8350   1
   7  -3  10 940.939 38.7817   1
  -8   4  11 266.711 45.7581  -2
   8  -3  10 266.711 45.7581   1
  -9   5  11 94.2670 44.8334  -2
   9  -3  10 94.2670 44.8334   1
  10  -3  10 49.6222 25.5772   1
   9 -10   9 49.3826 31.8991  -2
  -9  -2  10 49.3826 31.8991   1
   8  -9   9 423.843 28.7763  -2
  -8  -2  10 423.843 28.7763   1
  -7  -2  10 22.4993 11.1530   1
  -6  -2  10 556.264 16.5814   1
  -5  -2  10 547.686 15.6650   1
  -4  -2  10 339.696 9.96134   1
   3  -5  10 162.781 17.5825  -2
  -3  -2  10 162.781 17.5825   1
   2  -4  10 565.276 14.5775  -2
  -2  -2  10 565.276 14.5775   1
   1  -3  10 707.764 13.5573  -2
  -1  -2  10 707.764 13.5573   1
   0  -2  10 178.730 6.74596  -2
   0  -2  10 178.730 6.74596   1
  -1  -1  10 290.308 8.10240  -2
   1  -2  10 290.308 8.10240   1
  -2   0  10 790.158 15.3748  -2
   2  -2  10 790.158 15.3748   1
  -3   1  10 50.2856 51.2245  -2
   3  -2  10 50.2856 51.2245   1
   4  -2  10 3.30849 3.32171   1
   5  -2  10 679.576 10.2873   1
   6  -2  10 596.661 26.7156   1
   7  -2  10 9.34612 12.7960   1
  -8   5  11 84.9343 45.3026  -2
   8  -2  10 84.9343 45.3026   1
   9  -9   9 850.914 32.2043  -2
  -9  -1  10 850.914 32.2043   1
   8  -8   9 398.709 23.8906  -2
  -8  -1  10 398.709 23.8906   1
  -7  -1  10 1034.93 23.2211   1
  -6  -1  10 87.9345 8.34252   1
  -5  -1  10 178.888 9.15695   1
  -4  -1  10 641.796 10.3192   1
   3  -4  10 2509.45 51.7503  -2
  -3  -1  10 2509.45 51.7503   1
   2  -3  10 941.411 19.0988  -2
  -2  -1  10 941.411 19.0988   1
   1  -2  10 133.701 7.91884  -2
  -1  -1  10 133.701 7.91884   1
   0  -1  10 93.1798 4.79115  -2
   0  -1  10 93.1798 4.79115   1
  -1   0  10 2536.79 25.7055  -2
   1  -1  10 2536.79 25.7055   1
  -2   1  10 639.350 17.6833  -2
   2  -1  10 639.350 17.6833   1
  -3   2  10 718.839 67.1116  -2
   3  -1  10 718.839 67.1116   1
   4  -1  10 2.01275 3.64104   1
   5  -1  10 322.199 8.63320   1
   6  -1  10 748.287 14.0129   1
   7  -1  10 935.023 16.2657   1
  -8   6  11 38.9810 46.5100  -2
   8  -1  10 38.9810 46.5100   1
  -8   6  11 634.451 25.8201  -2
   8  -1  11 634.451 25.8201   1
   8  -1  10 634.451 25.8201   1
  -9   7  11 16.9389 9.07197  -2
   9  -1  10 16.9389 9.07197   1
   9  -8   9 1203.02 30.8049  -2
  -9   0  10 1203.02 30.8049   1
   8  -7   9 65.9378 19.2748  -2
  -8   0  10 65.9378 19.2748   1
  -7   0  10 88.5395 9.80947   1
  -6   0  10 61.5240 7.37065   1
  -5   0  10 1642.28 19.5350   1
  -4   0  10 98.5807 6.17368   1
  -3   0  10 1408.72 17.5535   1
   2  -2  10 359.061 14.3243  -2
  -2   0  10 359.061 14.3243   1
   1  -1  10 1219.19 13.6699  -2
  -1   0  10 1219.19 13.6699   1
   0   0  10 35.1914 4.12808  -2
   0   0  10 35.1914 4.12808   1
  -1   1  10 3270.26 31.7866  -2
   1   0  10 3270.26 31.7866   1
  -2   2  10 18.5272 9.37014  -2
   2   0  10 18.5272 9.37014   1
  -3   3  10 113.263 46.8448  -2
   3   0  10 113.263 46.8448   1
   4   0  10 39.4132 4.83174   1
   5   0  10 1847.17 23.6080   1
   6   0  10 24.5417 6.84047   1
   7   0  10 540.400 14.5485   1
  -8   7  11 81.7748 25.3512  -2
   8   0  10 81.7748 25.3512   1
   9   0  10 471.241 23.6716   1
  10  -8   9 148.594 25.5647  -2
 -10   1  10 148.594 25.5647   1
   9  -7   9 6.30697 28.0653  -2
  -9   1  10 6.30697 28.0653   1
   8  -6   9 555.103 22.6809  -2
  -8   1  10 555.103 22.6809   1
  -7   1  10 309.034 11.5514   1
  -6   1  10 65.9929 7.06020   1
  -5   1  10 530.841 10.8840   1
  -4   1  10 405.027 9.83101   1
  -3   1  10 114.568 6.84743   1
   2  -1  10 352.030 13.7973  -2
  -2   1  10 352.030 13.7973   1
   1   0  10 1638.44 17.6810  -2
  -1   1  10 1638.44 17.6810   1
   0   1  10 87.6997 4.67139  -2
   0   1  10 87.6997 4.67139   1
  -1   2  10 90.3073 6.17791  -2
   1   1  10 90.3073 6.17791   1
  -2   3  10 429.112 12.2769  -2
   2   1  10 429.112 12.2769   1
  -3   4  10 680.891 65.5255  -2
   3   1  10 680.891 65.5255   1
   4   1  10 179.899 8.30135   1
   5   1  10 453.759 12.4126   1
   6   1  10 334.475 13.7143   1
   7   1  10 47.2301 10.8909   1
   8   1  10 25.2322 17.7458   1
  10  -7   9 442.897 27.4122  -2
 -10   2  10 442.897 27.4122   1
   9  -6   9 893.142 29.5104  -2
  -9   2  10 893.142 29.5104   1
   8  -5   9 39.8301 20.1279  -2
  -8   2  10 39.8301 20.1279   1
  -7   2  10 334.543 11.4950   1
  -6   2  10 52.2164 6.77363   1
  -5   2  10 175.308 7.87813   1
  -4   2  10 818.493 12.1655   1
  -3   2  10 1597.22 17.8314   1
   2   0  10 20.9205 11.7561  -2
  -2   2  10 20.9205 11.7561   1
   1   1  10 160.842 9.55959  -2
  -1   2  10 160.842 9.55959   1
   0   2  10 200.061 6.66348  -2
   0   2  10 200.061 6.66348   1
  -1   3  10 1253.48 16.6775  -2
   1   2  10 1253.48 16.6775   1
  -2   4  10 150.459 5.53833  -2
   2   2  10 150.459 5.53833   1
  -3   5  10 248.956 20.2249  -2
   3   2  10 248.956 20.2249   1
   4   2  10 346.486 11.6775   1
   5   2  10 728.289 18.0409   1
   6   2  10 124.240 13.2178   1
   7   2  10 356.871 17.7578   1
   8   2  10 81.9428 24.3682   1
  10  -6   9 -8.3199 17.7605  -2
 -10   3  10 -8.3199 17.7605   1
   9  -5   9 421.089 23.8020  -2
  -9   3  10 421.089 23.8020   1
   8  -4   9 803.229 26.2181  -2
  -8   3  10 803.229 26.2181   1
  -7   3  10 1.96949 6.73518   1
  -6   3  10 218.228 8.84791   1
  -5   3  10 524.750 11.2907   1
  -4   3  10 28.6135 4.96908   1
   3   0  10 199.866 39.1627  -2
  -3   3  10 199.866 39.1627   1
   2   1  10 521.326 15.9442  -2
  -2   3  10 521.326 15.9442   1
   1   2  10 905.297 16.2570  -2
  -1   3  10 905.297 16.2570   1
   0   3  10 104.027 7.75282  -2
   0   3  10 104.027 7.75282   1
  -1   4  10 354.654 12.6301  -2
   1   3  10 354.654 12.6301   1
  -2   5  10 343.693 12.9836  -2
   2   3  10 343.693 12.9836   1
  -3   6  10 258.491 28.8971  -2
   3   3  10 258.491 28.8971   1
   4   3  10 0.49249 8.01979   1
   5   3  10 625.112 19.6154   1
   6   3  10 123.831 13.9153   1
   7   3  10 29.0510 17.4445   1
  10  -5   9 594.925 26.2307  -2
 -10   4  10 594.925 26.2307   1
   9  -4   9 78.0136 18.3904  -2
  -9   4  10 78.0136 18.3904   1
   8  -3   9 1081.29 38.8839  -2
  -8   4  10 1081.29 38.8839   1
  -7   4  10 29.0554 8.81054   1
  -6   4  10 181.594 8.07173   1
  -5   4  10 42.9696 5.85196   1
  -4   4  10 2437.97 27.5366   1
   3   1  10 201.132 18.1693  -2
  -3   4  10 201.132 18.1693   1
   2   2  10 132.898 14.6325  -2
  -2   4  10 132.898 14.6325   1
   1   3  10 131.953 11.6608  -2
  -1   4  10 131.953 11.6608   1
   0   4  10 1860.25 28.3230  -2
   0   4  10 1860.25 28.3230   1
  -1   5  10 236.436 17.1118  -2
   1   4  10 236.436 17.1118   1
  -2   6  10 716.953 24.2385  -2
   2   4  10 716.953 24.2385   1
  -3   7  10 145.142 32.8781  -2
   3   4  10 145.142 32.8781   1
   4   4  10 458.246 19.7136   1
   5   4  10 -1.3878 14.9524   1
   6   4  10 535.609 31.2355   1
  10  -4   9 624.204 32.6154  -2
 -10   5  10 624.204 32.6154   1
   9  -3   9 393.360 24.7290  -2
  -9   5  10 393.360 24.7290   1
   8  -2   9 136.922 30.6116  -2
  -8   5  10 136.922 30.6116   1
  -7   5  10 45.8293 11.2377   1
  -6   5  10 987.456 20.5438   1
  -5   5  10 557.941 16.1192   1
  -4   5  10 661.065 16.7943   1
   3   2  10 70.2869 57.7048  -2
  -3   5  10 70.2869 57.7048   1
   2   3  10 279.942 22.7085  -2
  -2   5  10 279.942 22.7085   1
   1   4  10 683.622 25.6737  -2
  -1   5  10 683.622 25.6737   1
   0   5  10 1094.74 22.1186  -2
   0   5  10 1094.74 22.1186   1
  -1   6  10 280.282 16.6127  -2
   1   5  10 280.282 16.6127   1
  -2   7  10 3.06662 17.2196  -2
   2   5  10 3.06662 17.2196   1
  -3   8  10 235.099 37.0177  -2
   3   5  10 235.099 37.0177   1
   4   5  10 876.020 26.1588   1
   5   5  10 462.500 29.5700   1
  10  -3   9 -1.8839 30.9896  -2
 -10   6  10 -1.8839 30.9896   1
   9  -2   9 103.137 22.9528  -2
  -9   6  10 103.137 22.9528   1
   8  -1   9 572.521 35.1939  -2
  -8   6  10 572.521 35.1939   1
  -7   6  10 206.686 14.0808   1
  -6   6  10 73.4768 9.93696   1
  -5   6  10 234.317 12.5678   1
  -4   6  10 189.434 12.4567   1
   3   3  10 66.0742 34.1601  -2
  -3   6  10 66.0742 34.1601   1
   2   4  10 729.678 28.7329  -2
  -2   6  10 729.678 28.7329   1
   1   5  10 559.442 25.3989  -2
  -1   6  10 559.442 25.3989   1
   0   6  10 76.9311 13.6306  -2
   0   6  10 76.9311 13.6306   1
  -1   7  10 14.7815 16.1369  -2
   1   6  10 14.7815 16.1369   1
  -2   8  10 176.449 25.7598  -2
   2   6  10 176.449 25.7598   1
  -3   9  10 386.082 41.6162  -2
   3   6  10 386.082 41.6162   1
   4   6  10 -2.9363 14.3186   1
  10  -2   9 584.655 49.6874  -2
 -10   7  10 584.655 49.6874   1
   9  -1   9 3.17252 29.4778  -2
  -9   7  10 3.17252 29.4778   1
   8   0   9 213.918 34.6034  -2
  -8   7  10 213.918 34.6034   1
  -7   7  10 96.6940 16.7014   1
  -6   7  10 555.111 26.6438   1
  -5   7  10 44.1335 11.8328   1
  -4   7  10 705.632 21.9203   1
   3   4  10 184.200 36.6068  -2
  -3   7  10 184.200 36.6068   1
   2   5  10 4.61773 23.8208  -2
  -2   7  10 4.61773 23.8208   1
   1   6  10 -14.412 20.4820  -2
  -1   7  10 -14.412 20.4820   1
   0   7  10 817.953 23.2899  -2
   0   7  10 817.953 23.2899   1
  -1   8  10 202.763 19.7965  -2
   1   7  10 202.763 19.7965   1
  -2   9  10 -40.771 27.0227  -2
   2   7  10 -40.771 27.0227   1
  -3  10  10 2.92300 32.1397  -2
   3   7  10 2.92300 32.1397   1
   9   0   9 345.222 32.7727  -2
  -9   8  10 345.222 32.7727   1
   8   1   9 290.350 32.1584  -2
  -8   8  10 290.350 32.1584   1
  -7   8  10 0.83265 15.0593   1
  -6   8  10 256.063 17.1759   1
  -5   8  10 440.020 21.4383   1
  -4   8  10 44.9168 12.4764   1
   3   5  10 1.32662 64.9494  -2
  -3   8  10 1.32662 64.9494   1
   2   6  10 209.279 27.8228  -2
  -2   8  10 209.279 27.8228   1
   1   7  10 146.501 22.9254  -2
  -1   8  10 146.501 22.9254   1
   0   8  10 38.1760 14.1200  -2
   0   8  10 38.1760 14.1200   1
  -1   9  10 153.861 21.9389  -2
   1   8  10 153.861 21.9389   1
  -2  10  10 417.928 37.5496  -2
   2   8  10 417.928 37.5496   1
   8   2   9 112.150 33.0404  -2
  -8   9  10 112.150 33.0404   1
  -7   9  10 -9.7658 13.8659   1
  -6   9  10 189.306 16.5750   1
  -5   9  10 270.824 17.6371   1
   4   5  10 532.816 83.1174  -2
  -4   9  10 532.816 83.1174   1
   3   6  10 126.586 40.9529  -2
  -3   9  10 126.586 40.9529   1
   2   7  10 33.1746 26.7610  -2
  -2   9  10 33.1746 26.7610   1
   1   8  10 187.027 25.5617  -2
  -1   9  10 187.027 25.5617   1
   0   9  10 338.675 19.3296  -2
   0   9  10 338.675 19.3296   1
  -7  10  10 36.8242 19.2338   1
  -6  10  10 675.498 26.5457   1
  -5  10  10 14.5386 18.6993   1
   4   6  10 16.2161 71.8365  -2
  -4  10  10 16.2161 71.8365   1
   3   7  10 79.2050 71.6403  -2
  -3  10  10 79.2050 71.6403   1
   2   8  10 653.261 60.7578  -2
  -2  10  10 653.261 60.7578   1
  -2  -9  11 129.382 28.2187  -2
   2 -11  11 129.382 28.2187   1
  -3  -8  11 165.822 29.4975  -2
   3 -11  11 165.822 29.4975   1
   4 -11  11 3.46350 13.8363   1
   5 -11  11 486.808 21.6479   1
   6 -11  11 180.831 17.8071   1
  -1 -10  11 138.425 14.9249   1
   0 -10  11 21.6947 15.5252  -2
   0 -10  11 21.6947 15.5252   1
  -1  -9  11 447.025 20.3044  -2
   1 -10  11 447.025 20.3044   1
  -2  -8  11 32.2636 18.4283  -2
   2 -10  11 32.2636 18.4283   1
  -3  -7  11 705.701 30.6699  -2
   3 -10  11 705.701 30.6699   1
   4 -10  11 -3.8195 12.0451   1
   5 -10  11 -2.2492 11.2289   1
   6 -10  11 105.881 15.7094   1
   7 -10  11 780.648 27.1743   1
   8 -10  11 24.3766 16.8938   1
   2 -11  11 -7.0134 33.6711  -2
  -2  -9  11 -7.0134 33.6711   1
   1 -10  11 184.406 21.4399  -2
  -1  -9  11 184.406 21.4399   1
   0  -9  11 16.4618 14.4536  -2
   0  -9  11 16.4618 14.4536   1
  -1  -8  11 1381.72 26.6093  -2
   1  -9  11 1381.72 26.6093   1
  -2  -7  11 -29.340 17.1742  -2
   2  -9  11 -29.340 17.1742   1
  -3  -6  11 3.60511 21.0140  -2
   3  -9  11 3.60511 21.0140   1
   4  -9  11 15.6682 11.0433   1
   5  -9  11 1245.07 27.0573   1
   6  -9  11 18.2016 12.6080   1
   7  -9  11 546.304 22.1862   1
  -8  -2  12 92.9309 33.3444  -2
   8  -9  11 92.9309 33.3444   1
   9  -9  11 326.434 20.4065   1
  -4  -8  11 242.622 31.6140   1
   3 -11  11 -1.9594 33.7174  -2
  -3  -8  11 -1.9594 33.7174   1
   2 -10  11 -5.8590 24.2834  -2
  -2  -8  11 -5.8590 24.2834   1
   1  -9  11 543.739 22.8208  -2
  -1  -8  11 543.739 22.8208   1
   0  -8  11 253.925 14.9005  -2
   0  -8  11 253.925 14.9005   1
  -1  -7  11 79.9815 16.8116  -2
   1  -8  11 79.9815 16.8116   1
  -2  -6  11 248.609 18.3958  -2
   2  -8  11 248.609 18.3958   1
  -3  -5  11 504.170 33.3656  -2
   3  -8  11 504.170 33.3656   1
   4  -8  11 342.028 15.9925   1
   5  -8  11 317.570 15.3025   1
   6  -8  11 278.073 17.1844   1
   7  -8  11 15.6469 10.6815   1
  -8  -1  12 11.9370 25.4161  -2
   8  -8  11 11.9370 25.4161   1
  -9   0  12 747.068 27.4307  -2
   9  -8  11 747.068 27.4307   1
  -5  -7  11 36.6144 19.6529   1
  -4  -7  11 362.989 25.7593   1
   3 -10  11 519.486 31.0227  -2
  -3  -7  11 519.486 31.0227   1
   2  -9  11 26.3461 24.2677  -2
  -2  -7  11 26.3461 24.2677   1
   1  -8  11 84.1393 18.0327  -2
  -1  -7  11 84.1393 18.0327   1
   0  -7  11 484.419 16.0896  -2
   0  -7  11 484.419 16.0896   1
  -1  -6  11 803.697 19.2291  -2
   1  -7  11 803.697 19.2291   1
  -2  -5  11 161.119 14.5743  -2
   2  -7  11 161.119 14.5743   1
  -3  -4  11 -32.745 24.2305  -2
   3  -7  11 -32.745 24.2305   1
   4  -7  11 570.941 17.7765   1
   5  -7  11 724.649 16.4294   1
   6  -7  11 234.655 12.1481   1
   7  -7  11 226.540 11.5004   1
  -8   0  12 213.962 13.5154  -2
   8  -7  11 213.962 13.5154   1
  -9   1  12 89.5274 85.2274  -2
   9  -7  11 89.5274 85.2274   1
  -6  -6  11 123.244 22.5183   1
  -5  -6  11 272.890 20.3820   1
   4 -10  11 18.8438 47.8015  -2
  -4  -6  11 18.8438 47.8015   1
   3  -9  11 57.6814 24.5140  -2
  -3  -6  11 57.6814 24.5140   1
   2  -8  11 358.923 21.7568  -2
  -2  -6  11 358.923 21.7568   1
   1  -7  11 938.660 22.8475  -2
  -1  -6  11 938.660 22.8475   1
   0  -6  11 4.96330 9.64685  -2
   0  -6  11 4.96330 9.64685   1
  -1  -5  11 140.147 13.1180  -2
   1  -6  11 140.147 13.1180   1
  -2  -4  11 232.666 13.4496  -2
   2  -6  11 232.666 13.4496   1
  -3  -3  11 640.990 20.0312  -2
   3  -6  11 640.990 20.0312   1
   4  -6  11 105.124 8.25127   1
   5  -6  11 1024.08 18.1701   1
   6  -6  11 81.1556 7.50480   1
   7  -6  11 48.1242 6.81312   1
   8  -6  11 153.143 45.5952   1
  -9   2  12 795.269 61.7984  -2
   9  -6  11 795.269 61.7984   1
  -6  -5  11 16.2461 16.1065   1
  -5  -5  11 55.8077 16.3389   1
  -4  -5  11 812.211 23.5510   1
   3  -8  11 302.388 24.8943  -2
  -3  -5  11 302.388 24.8943   1
   2  -7  11 217.372 19.2115  -2
  -2  -5  11 217.372 19.2115   1
   1  -6  11 46.9722 14.3432  -2
  -1  -5  11 46.9722 14.3432   1
   0  -5  11 1324.79 20.3872  -2
   0  -5  11 1324.79 20.3872   1
  -1  -4  11 1111.21 18.0410  -2
   1  -5  11 1111.21 18.0410   1
  -2  -3  11 504.440 11.1909  -2
   2  -5  11 504.440 11.1909   1
  -3  -2  11 212.229 14.9460  -2
   3  -5  11 212.229 14.9460   1
   4  -5  11 277.491 10.3668   1
   5  -5  11 56.4722 9.00568   1
   6  -5  11 709.933 24.1983   1
   7  -5  11 270.357 18.3078   1
  -8   2  12 59.3386 40.1777  -2
   8  -5  11 59.3386 40.1777   1
  -9   3  12 292.252 47.4003  -2
   9  -5  11 292.252 47.4003   1
  -7  -4  11 -5.3499 14.9070   1
  -6  -4  11 419.732 24.3874   1
  -5  -4  11 826.244 22.7656   1
  -4  -4  11 762.949 19.8512   1
   3  -7  11 5.96208 21.4944  -2
  -3  -4  11 5.96208 21.4944   1
   2  -6  11 91.2329 17.9765  -2
  -2  -4  11 91.2329 17.9765   1
   1  -5  11 2001.64 34.8630  -2
  -1  -4  11 2001.64 34.8630   1
   0  -4  11 904.932 13.2583  -2
   0  -4  11 904.932 13.2583   1
  -1  -3  11 878.790 13.8750  -2
   1  -4  11 878.790 13.8750   1
  -2  -2  11 270.265 13.2828  -2
   2  -4  11 270.265 13.2828   1
  -3  -1  11 522.747 18.3192  -2
   3  -4  11 522.747 18.3192   1
  -4   0  11 638.857 64.0665  -2
   4  -4  11 638.857 64.0665   1
   5  -4  11 1569.11 23.6691   1
   6  -4  11 347.481 21.6506   1
   7  -4  11 9.73497 14.6555   1
  -8   3  12 329.058 47.9315  -2
   8  -4  11 329.058 47.9315   1
  -9   4  12 390.090 47.8095  -2
   9  -4  11 390.090 47.8095   1
   8 -10  10 464.046 33.3459  -2
  -8  -3  11 464.046 33.3459   1
  -7  -3  11 140.826 16.3854   1
  -6  -3  11 32.1764 14.4285   1
  -5  -3  11 519.407 18.6330   1
  -4  -3  11 127.867 9.16558   1
   3  -6  11 216.250 20.5064  -2
  -3  -3  11 216.250 20.5064   1
   2  -5  11 223.368 15.4004  -2
  -2  -3  11 223.368 15.4004   1
   1  -4  11 1448.64 20.3652  -2
  -1  -3  11 1448.64 20.3652   1
   0  -3  11 198.599 7.43852  -2
   0  -3  11 198.599 7.43852   1
  -1  -2  11 -2.4955 7.10231  -2
   1  -3  11 -2.4955 7.10231   1
  -2  -1  11 270.431 12.8664  -2
   2  -3  11 270.431 12.8664   1
  -3   0  11 1482.14 37.9314  -2
   3  -3  11 1482.14 37.9314   1
   4  -3  11 31.8917 4.41382   1
   5  -3  11 826.331 14.7715   1
   6  -3  11 114.140 19.0788   1
   7  -3  11 485.883 32.6913   1
  -8   4  12 136.224 42.6396  -2
   8  -3  11 136.224 42.6396   1
  -9   5  12 806.370 86.7566  -2
   9  -3  11 806.370 86.7566   1
   8  -9  10 39.3793 26.6307  -2
  -8  -2  11 39.3793 26.6307   1
  -7  -2  11 135.224 15.2399   1
  -6  -2  11 936.166 22.4981   1
  -5  -2  11 15.4298 7.65315   1
  -4  -2  11 590.006 14.4676   1
   3  -5  11 70.4014 18.2896  -2
  -3  -2  11 70.4014 18.2896   1
   2  -4  11 374.624 13.9335  -2
  -2  -2  11 374.624 13.9335   1
   1  -3  11 11.1671 9.16895  -2
  -1  -2  11 11.1671 9.16895   1
   0  -2  11 2180.86 22.5791  -2
   0  -2  11 2180.86 22.5791   1
  -1  -1  11 136.389 8.46024  -2
   1  -2  11 136.389 8.46024   1
  -2   0  11 54.6827 10.6193  -2
   2  -2  11 54.6827 10.6193   1
  -3   1  11 -17.083 39.2388  -2
   3  -2  11 -17.083 39.2388   1
   4  -2  11 1581.07 18.4765   1
   5  -2  11 -4.4980 4.42937   1
   6  -2  11 214.155 6.67675   1
   7  -2  11 298.972 21.2591   1
  -8   5  12 461.990 53.9184  -2
   8  -2  11 461.990 53.9184   1
   9  -9  10 231.261 28.5978  -2
  -9  -1  11 231.261 28.5978   1
   8  -8  10 541.783 34.5521  -2
  -8  -1  11 541.783 34.5521   1
  -7  -1  11 -11.839 10.0152   1
  -6  -1  11 655.914 15.1270   1
  -5  -1  11 401.097 12.9961   1
  -4  -1  11 164.046 8.95947   1
   3  -4  11 145.305 18.0948  -2
  -3  -1  11 145.305 18.0948   1
   2  -3  11 578.907 15.0717  -2
  -2  -1  11 578.907 15.0717   1
   1  -2  11 131.319 9.47795  -2
  -1  -1  11 131.319 9.47795   1
   0  -1  11 161.173 5.86768  -2
   0  -1  11 161.173 5.86768   1
  -1   0  11 44.7477 5.33309  -2
   1  -1  11 44.7477 5.33309   1
  -2   1  11 1524.10 22.0777  -2
   2  -1  11 1524.10 22.0777   1
  -3   2  11 376.672 42.4484  -2
   3  -1  11 376.672 42.4484   1
   4  -1  11 582.580 11.1928   1
   5  -1  11 399.936 11.6059   1
   6  -1  11 95.1280 7.01809   1
   7  -1  11 17.7573 5.12311   1
  -8   6  12 587.602 75.4439  -2
   8  -1  11 587.602 75.4439   1
  -8   6  11 634.451 25.8201  -2
   8  -1  11 634.451 25.8201   1
   8  -1  10 634.451 25.8201   1
   9  -1  11 170.137 7.19055   1
   9  -8  10 145.108 26.0015  -2
  -9   0  11 145.108 26.0015   1
   8  -7  10 299.093 22.3544  -2
  -8   0  11 299.093 22.3544   1
  -7   0  11 13.5138 8.87768   1
  -6   0  11 387.654 12.4016   1
  -5   0  11 229.301 9.14698   1
  -4   0  11 1289.83 16.7166   1
   3  -3  11 416.516 36.3640  -2
  -3   0  11 416.516 36.3640   1
   2  -2  11 64.1127 12.1170  -2
  -2   0  11 64.1127 12.1170   1
   1  -1  11 81.4156 6.94234  -2
  -1   0  11 81.4156 6.94234   1
   0   0  11 1776.83 16.1734  -2
   0   0  11 1776.83 16.1734   1
  -1   1  11 17.4468 5.62964  -2
   1   0  11 17.4468 5.62964   1
  -2   2  11 357.819 11.5611  -2
   2   0  11 357.819 11.5611   1
  -3   3  11 550.908 52.3693  -2
   3   0  11 550.908 52.3693   1
   4   0  11 622.195 12.9462   1
   5   0  11 105.722 8.20494   1
   6   0  11 661.196 15.1210   1
   7   0  11 208.899 10.4011   1
   8   0  11 -6.0664 19.3924   1
   9  -7  10 188.348 25.8896  -2
  -9   1  11 188.348 25.8896   1
   8  -6  10 87.1760 17.4138  -2
  -8   1  11 87.1760 17.4138   1
  -7   1  11 8.10154 8.03295   1
  -6   1  11 1764.75 22.7345   1
  -5   1  11 23.7620 6.70134   1
  -4   1  11 384.311 10.0333   1
  -3   1  11 122.340 7.37459   1
   2  -1  11 2655.23 31.1685  -2
  -2   1  11 2655.23 31.1685   1
   1   0  11 12.3431 8.44364  -2
  -1   1  11 12.3431 8.44364   1
   0   1  11 2023.80 19.7885  -2
   0   1  11 2023.80 19.7885   1
  -1   2  11 118.316 7.09590  -2
   1   1  11 118.316 7.09590   1
  -2   3  11 1114.47 20.3334  -2
   2   1  11 1114.47 20.3334   1
  -3   4  11 80.7940 30.4540  -2
   3   1  11 80.7940 30.4540   1
   4   1  11 2352.29 30.5533   1
   5   1  11 32.3151 8.07979   1
   6   1  11 -0.0197 10.2167   1
   7   1  11 21.7763 10.9982   1
   8   1  11 818.236 25.4745   1
  10  -7  10 76.4431 31.6040  -2
 -10   2  11 76.4431 31.6040   1
   9  -6  10 298.464 27.8136  -2
  -9   2  11 298.464 27.8136   1
   8  -5  10 445.271 27.3713  -2
  -8   2  11 445.271 27.3713   1
  -7   2  11 121.889 9.23694   1
  -6   2  11 261.313 10.0276   1
  -5   2  11 179.002 8.04445   1
  -4   2  11 269.303 8.55091   1
   3  -1  11 9.21443 44.4385  -2
  -3   2  11 9.21443 44.4385   1
   2   0  11 570.631 14.2422  -2
  -2   2  11 570.631 14.2422   1
   1   1  11 331.197 11.2644  -2
  -1   2  11 331.197 11.2644   1
   0   2  11 -1.6651 5.63913  -2
   0   2  11 -1.6651 5.63913   1
  -1   3  11 80.2799 12.2893  -2
   1   2  11 80.2799 12.2893   1
  -2   4  11 1771.96 28.0883  -2
   2   2  11 1771.96 28.0883   1
  -3   5  11 949.813 35.2166  -2
   3   2  11 949.813 35.2166   1
   4   2  11 98.9255 9.35238   1
   5   2  11 36.0250 10.5567   1
   6   2  11 319.954 17.2728   1
   7   2  11 151.433 16.7539   1
  10  -6  10 272.727 31.7103  -2
 -10   3  11 272.727 31.7103   1
   9  -5  10 33.4968 25.0720  -2
  -9   3  11 33.4968 25.0720   1
   8  -4  10 25.4520 30.4388  -2
  -8   3  11 25.4520 30.4388   1
  -7   3  11 438.450 13.2784   1
  -6   3  11 343.705 10.9396   1
  -5   3  11 212.066 8.64451   1
  -4   3  11 124.628 6.68746   1
   3   0  11 792.045 79.3555  -2
  -3   3  11 792.045 79.3555   1
   2   1  11 873.150 22.0338  -2
  -2   3  11 873.150 22.0338   1
   1   2  11 272.742 11.9433  -2
  -1   3  11 272.742 11.9433   1
   0   3  11 434.059 11.9133  -2
   0   3  11 434.059 11.9133   1
  -1   4  11 189.268 15.9462  -2
   1   3  11 189.268 15.9462   1
  -2   5  11 11.2655 17.2734  -2
   2   3  11 11.2655 17.2734   1
  -3   6  11 1023.07 40.3331  -2
   3   3  11 1023.07 40.3331   1
   4   3  11 466.063 18.9308   1
   5   3  11 -0.2533 14.2586   1
   6   3  11 -6.1151 15.6762   1
  10  -5  10 114.266 32.1893  -2
 -10   4  11 114.266 32.1893   1
   9  -4  10 392.839 33.3849  -2
  -9   4  11 392.839 33.3849   1
   8  -3  10 457.619 51.0027  -2
  -8   4  11 457.619 51.0027   1
  -7   4  11 23.6830 10.8474   1
  -6   4  11 222.991 10.4578   1
  -5   4  11 123.115 9.10164   1
  -4   4  11 169.960 8.90995   1
   3   1  11 248.901 31.3371  -2
  -3   4  11 248.901 31.3371   1
   2   2  11 1472.73 34.2947  -2
  -2   4  11 1472.73 34.2947   1
   1   3  11 117.570 14.8022  -2
  -1   4  11 117.570 14.8022   1
   0   4  11 61.1669 11.1141  -2
   0   4  11 61.1669 11.1141   1
  -1   5  11 295.022 15.6468  -2
   1   4  11 295.022 15.6468   1
  -2   6  11 1169.76 31.2411  -2
   2   4  11 1169.76 31.2411   1
  -3   7  11 42.6935 32.9793  -2
   3   4  11 42.6935 32.9793   1
   4   4  11 147.199 14.1473   1
   5   4  11 133.197 17.8491   1
   6   4  11 258.426 25.3879   1
  10  -4  10 205.322 33.4229  -2
 -10   5  11 205.322 33.4229   1
   9  -3  10 235.139 34.3664  -2
  -9   5  11 235.139 34.3664   1
   8  -2  10 51.5979 44.3225  -2
  -8   5  11 51.5979 44.3225   1
  -7   5  11 429.017 19.7993   1
  -6   5  11 186.530 14.6169   1
  -5   5  11 384.215 18.1194   1
  -4   5  11 144.924 12.2629   1
   3   2  11 303.459 32.9335  -2
  -3   5  11 303.459 32.9335   1
   2   3  11 -16.206 17.4101  -2
  -2   5  11 -16.206 17.4101   1
   1   4  11 680.080 24.4603  -2
  -1   5  11 680.080 24.4603   1
   0   5  11 537.511 17.3352  -2
   0   5  11 537.511 17.3352   1
  -1   6  11 76.6130 16.0546  -2
   1   5  11 76.6130 16.0546   1
  -2   7  11 119.947 23.2179  -2
   2   5  11 119.947 23.2179   1
  -3   8  11 680.021 43.6959  -2
   3   5  11 680.021 43.6959   1
   4   5  11 98.5655 15.0350   1
   5   5  11 87.6131 20.4483   1
   9  -2  10 44.4259 32.0136  -2
  -9   6  11 44.4259 32.0136   1
   8  -1  10 268.879 35.4936  -2
  -8   6  11 268.879 35.4936   1
  -7   6  11 755.538 29.6523   1
  -6   6  11 519.569 20.8683   1
  -5   6  11 43.5597 11.6439   1
  -4   6  11 176.952 13.9499   1
   3   3  11 722.910 43.4205  -2
  -3   6  11 722.910 43.4205   1
   2   4  11 1177.11 34.1448  -2
  -2   6  11 1177.11 34.1448   1
   1   5  11 325.050 23.1445  -2
  -1   6  11 325.050 23.1445   1
   0   6  11 -13.582 13.4450  -2
   0   6  11 -13.582 13.4450   1
  -1   7  11 187.735 17.5022  -2
   1   6  11 187.735 17.5022   1
  -2   8  11 437.165 28.5898  -2
   2   6  11 437.165 28.5898   1
  -3   9  11 428.723 31.9385  -2
   3   6  11 428.723 31.9385   1
   4   6  11 276.340 19.6949   1
   9  -1  10 60.9607 31.4353  -2
  -9   7  11 60.9607 31.4353   1
   8   0  10 413.236 38.4499  -2
  -8   7  11 413.236 38.4499   1
  -7   7  11 3.46768 16.2809   1
  -6   7  11 27.8635 15.5617   1
  -5   7  11 95.6236 13.3517   1
  -4   7  11 664.421 22.2822   1
   3   4  11 7.76840 37.7313  -2
  -3   7  11 7.76840 37.7313   1
   2   5  11 301.514 28.0917  -2
  -2   7  11 301.514 28.0917   1
   1   6  11 64.6607 21.6483  -2
  -1   7  11 64.6607 21.6483   1
   0   7  11 399.593 18.9618  -2
   0   7  11 399.593 18.9618   1
  -1   8  11 44.2850 23.7674  -2
   1   7  11 44.2850 23.7674   1
  -2   9  11 649.394 34.8931  -2
   2   7  11 649.394 34.8931   1
   3   7  11 8.43879 19.4201   1
   8   1  10 51.6229 36.5023  -2
  -8   8  11 51.6229 36.5023   1
   7   2  10 281.080 69.8306  -2
  -7   8  11 281.080 69.8306   1
  -6   8  11 30.7317 15.4797   1
  -5   8  11 -19.478 14.1281   1
  -4   8  11 0.31875 12.4617   1
   3   5  11 482.592 46.7567  -2
  -3   8  11 482.592 46.7567   1
   2   6  11 59.2266 26.4569  -2
  -2   8  11 59.2266 26.4569   1
   1   7  11 70.6147 23.4303  -2
  -1   8  11 70.6147 23.4303   1
   0   8  11 264.588 17.9446  -2
   0   8  11 264.588 17.9446   1
  -1   9  11 271.823 29.4283  -2
   1   8  11 271.823 29.4283   1
   7   3  10 -2.5121 68.6033  -2
  -7   9  11 -2.5121 68.6033   1
  -6   9  11 41.8342 14.9860   1
  -5   9  11 289.881 18.8509   1
  -4   9  11 67.0824 20.1256   1
   3   6  11 147.811 39.5036  -2
  -3   9  11 147.811 39.5036   1
   2   7  11 258.666 32.9469  -2
  -2   9  11 258.666 32.9469   1
   1   8  11 52.4716 24.2559  -2
  -1   9  11 52.4716 24.2559   1
  -3  -8  12 4.62141 40.3498  -2
   3 -11  12 4.62141 40.3498   1
  -4  -7  12 587.487 46.7025  -2
   4 -11  12 587.487 46.7025   1
   5 -11  12 5.02973 39.9079   1
   0 -10  12 102.463 15.3452  -2
   0 -10  12 102.463 15.3452   1
  -1  -9  12 5.38363 18.6752  -2
   1 -10  12 5.38363 18.6752   1
  -2  -8  12 712.297 29.1977  -2
   2 -10  12 712.297 29.1977   1
  -3  -7  12 468.552 33.0267  -2
   3 -10  12 468.552 33.0267   1
   4 -10  12 471.749 21.1338   1
   5 -10  12 35.5895 15.0439   1
   6 -10  12 33.7351 14.8891   1
   7 -10  12 76.4422 15.1540   1
  -2  -9  12 -25.222 16.0774   1
   1 -10  12 15.3608 19.9162  -2
  -1  -9  12 15.3608 19.9162   1
   0  -9  12 307.961 16.4342  -2
   0  -9  12 307.961 16.4342   1
  -1  -8  12 123.586 18.6530  -2
   1  -9  12 123.586 18.6530   1
  -2  -7  12 248.830 27.4104  -2
   2  -9  12 248.830 27.4104   1
  -3  -6  12 395.553 29.0127  -2
   3  -9  12 395.553 29.0127   1
   4  -9  12 153.417 13.8143   1
   5  -9  12 12.5994 12.9322   1
   6  -9  12 374.166 21.1038   1
   7  -9  12 344.722 19.5359   1
   8  -9  12 21.0704 11.6280   1
  -3  -8  12 -2.5724 26.2251   1
   2 -10  12 850.714 29.0560  -2
  -2  -8  12 850.714 29.0560   1
   1  -9  12 69.2734 19.7358  -2
  -1  -8  12 69.2734 19.7358   1
   0  -8  12 577.407 18.3928  -2
   0  -8  12 577.407 18.3928   1
  -1  -7  12 70.5868 16.4263  -2
   1  -8  12 70.5868 16.4263   1
  -2  -6  12 513.901 27.4497  -2
   2  -8  12 513.901 27.4497   1
  -3  -5  12 67.8167 24.5832  -2
   3  -8  12 67.8167 24.5832   1
   4  -8  12 1288.69 27.4556   1
   5  -8  12 98.6190 13.6407   1
   6  -8  12 10.9106 11.2193   1
   7  -8  12 46.0066 11.5657   1
  -8  -1  13 635.486 32.6433  -2
   8  -8  12 635.486 32.6433   1
  -4  -7  12 54.9396 18.5669   1
   3 -10  12 198.463 28.7350  -2
  -3  -7  12 198.463 28.7350   1
   2  -9  12 315.384 24.2688  -2
  -2  -7  12 315.384 24.2688   1
   1  -8  12 295.422 18.6495  -2
  -1  -7  12 295.422 18.6495   1
   0  -7  12 20.3610 11.6526  -2
   0  -7  12 20.3610 11.6526   1
  -1  -6  12 78.4957 14.8284  -2
   1  -7  12 78.4957 14.8284   1
  -2  -5  12 1027.54 29.8973  -2
   2  -7  12 1027.54 29.8973   1
  -3  -4  12 786.367 27.9204  -2
   3  -7  12 786.367 27.9204   1
   4  -7  12 76.7014 10.4457   1
   5  -7  12 69.5733 12.0664   1
   6  -7  12 312.733 14.3733   1
   7  -7  12 123.478 8.83916   1
  -8   0  13 636.227 21.8505  -2
   8  -7  12 636.227 21.8505   1
   9  -7  12 193.119 23.6351   1
  -5  -6  12 98.4782 18.4190   1
   4 -10  12 130.221 51.1570  -2
  -4  -6  12 130.221 51.1570   1
   3  -9  12 286.606 27.1692  -2
  -3  -6  12 286.606 27.1692   1
   2  -8  12 707.058 24.3860  -2
  -2  -6  12 707.058 24.3860   1
   1  -7  12 290.502 17.2575  -2
  -1  -6  12 290.502 17.2575   1
   0  -6  12 247.126 12.4446  -2
   0  -6  12 247.126 12.4446   1
  -1  -5  12 107.033 13.0354  -2
   1  -6  12 107.033 13.0354   1
  -2  -4  12 116.739 17.9955  -2
   2  -6  12 116.739 17.9955   1
  -3  -3  12 1091.67 27.1699  -2
   3  -6  12 1091.67 27.1699   1
   4  -6  12 809.894 16.7842   1
   5  -6  12 14.1673 7.63838   1
   6  -6  12 6.41259 8.77687   1
   7  -6  12 324.692 9.58647   1
  -8   1  13 156.051 69.0471  -2
   8  -6  12 156.051 69.0471   1
  -9   2  13 140.734 53.9055  -2
   9  -6  12 140.734 53.9055   1
  -6  -5  12 260.944 22.1003   1
  -5  -5  12 -13.802 15.1865   1
  -4  -5  12 356.162 15.3012   1
   3  -8  12 122.125 24.4966  -2
  -3  -5  12 122.125 24.4966   1
   2  -7  12 1445.57 34.3182  -2
  -2  -5  12 1445.57 34.3182   1
   1  -6  12 -17.614 15.9709  -2
  -1  -5  12 -17.614 15.9709   1
   0  -5  12 274.640 11.8448  -2
   0  -5  12 274.640 11.8448   1
  -1  -4  12 94.0961 11.7306  -2
   1  -5  12 94.0961 11.7306   1
  -2  -3  12 2324.67 37.7737  -2
   2  -5  12 2324.67 37.7737   1
  -3  -2  12 214.206 17.9310  -2
   3  -5  12 214.206 17.9310   1
   4  -5  12 500.603 14.7766   1
   5  -5  12 47.5217 7.36824   1
   6  -5  12 1115.86 18.0301   1
   7  -5  12 75.8301 14.3734   1
  -8   2  13 562.890 75.7968  -2
   8  -5  12 562.890 75.7968   1
  -9   3  13 74.9510 70.6466  -2
   9  -5  12 74.9510 70.6466   1
  -7  -4  12 92.8226 17.2747   1
  -6  -4  12 111.632 18.3184   1
  -5  -4  12 80.3863 11.4361   1
  -4  -4  12 343.028 14.7235   1
   3  -7  12 230.004 22.1020  -2
  -3  -4  12 230.004 22.1020   1
   2  -6  12 16.2292 18.4057  -2
  -2  -4  12 16.2292 18.4057   1
   1  -5  12 245.604 16.4660  -2
  -1  -4  12 245.604 16.4660   1
   0  -4  12 1592.25 24.1612  -2
   0  -4  12 1592.25 24.1612   1
  -1  -3  12 98.5169 10.6312  -2
   1  -4  12 98.5169 10.6312   1
  -2  -2  12 488.053 18.4396  -2
   2  -4  12 488.053 18.4396   1
  -3  -1  12 614.228 22.1867  -2
   3  -4  12 614.228 22.1867   1
  -4   0  12 167.716 47.1799  -2
   4  -4  12 167.716 47.1799   1
   5  -4  12 144.183 8.05650   1
   6  -4  12 964.784 15.6258   1
   7  -4  12 125.842 19.3315   1
  -8   3  13 57.8853 43.4544  -2
   8  -4  12 57.8853 43.4544   1
  -9   4  13 90.2978 43.9722  -2
   9  -4  12 90.2978 43.9722   1
  -7  -3  12 305.847 19.3174   1
  -6  -3  12 520.818 21.6671   1
  -5  -3  12 -0.0615 9.15069   1
  -4  -3  12 100.732 10.0197   1
   3  -6  12 539.944 24.5885  -2
  -3  -3  12 539.944 24.5885   1
   2  -5  12 1518.69 30.9332  -2
  -2  -3  12 1518.69 30.9332   1
   1  -4  12 318.460 16.2941  -2
  -1  -3  12 318.460 16.2941   1
   0  -3  12 196.602 8.32011  -2
   0  -3  12 196.602 8.32011   1
  -1  -2  12 355.227 10.3267  -2
   1  -3  12 355.227 10.3267   1
  -2  -1  12 1242.01 25.5930  -2
   2  -3  12 1242.01 25.5930   1
  -3   0  12 757.298 21.9574  -2
   3  -3  12 757.298 21.9574   1
  -4   1  12 181.055 47.6690  -2
   4  -3  12 181.055 47.6690   1
   5  -3  12 38.3718 5.72687   1
   6  -3  12 46.4260 17.8776   1
   7  -3  12 332.911 26.4217   1
  -8   4  13 433.120 51.0909  -2
   8  -3  12 433.120 51.0909   1
   8  -9  11 308.455 30.6211  -2
  -8  -2  12 308.455 30.6211   1
  -7  -2  12 -18.427 11.2860   1
  -6  -2  12 232.800 15.4855   1
  -5  -2  12 139.079 10.8622   1
  -4  -2  12 883.804 19.0690   1
   3  -5  12 73.1696 19.8585  -2
  -3  -2  12 73.1696 19.8585   1
   2  -4  12 724.077 22.2459  -2
  -2  -2  12 724.077 22.2459   1
   1  -3  12 132.017 11.8796  -2
  -1  -2  12 132.017 11.8796   1
   0  -2  12 651.596 11.1447  -2
   0  -2  12 651.596 11.1447   1
  -1  -1  12 91.4614 7.61030  -2
   1  -2  12 91.4614 7.61030   1
  -2   0  12 1693.87 28.1645  -2
   2  -2  12 1693.87 28.1645   1
  -3   1  12 58.6556 36.5075  -2
   3  -2  12 58.6556 36.5075   1
   4  -2  12 -0.1594 4.91015   1
   5  -2  12 121.955 7.10989   1
   6  -2  12 1056.15 17.5809   1
   7  -2  12 2.48147 13.8145   1
   8  -2  12 243.336 31.3194   1
   8  -8  11 20.7732 21.8538  -2
  -8  -1  12 20.7732 21.8538   1
  -7  -1  12 665.387 19.8689   1
  -6  -1  12 8.51607 8.33658   1
  -5  -1  12 -7.3408 8.06550   1
  -4  -1  12 31.6356 8.70151   1
   3  -4  12 1361.97 29.7758  -2
  -3  -1  12 1361.97 29.7758   1
   2  -3  12 368.176 16.4613  -2
  -2  -1  12 368.176 16.4613   1
   1  -2  12 287.619 10.5126  -2
  -1  -1  12 287.619 10.5126   1
   0  -1  12 265.855 7.58389  -2
   0  -1  12 265.855 7.58389   1
  -1   0  12 1000.44 14.3869  -2
   1  -1  12 1000.44 14.3869   1
  -2   1  12 28.7250 12.2828  -2
   2  -1  12 28.7250 12.2828   1
  -3   2  12 1167.43 80.7655  -2
   3  -1  12 1167.43 80.7655   1
   4  -1  12 197.684 8.43493   1
   5  -1  12 16.8961 6.32854   1
   6  -1  12 464.702 12.9157   1
   7  -1  12 623.732 13.9853   1
   8  -1  12 15.1038 3.56636   1
   9  -8  11 833.385 40.1466  -2
  -9   0  12 833.385 40.1466   1
   8  -7  11 195.955 24.7599  -2
  -8   0  12 195.955 24.7599   1
  -7   0  12 292.804 14.0375   1
  -6   0  12 26.0035 8.13076   1
  -5   0  12 515.955 14.0728   1
  -4   0  12 468.521 13.3591   1
   3  -3  12 1449.76 36.6375  -2
  -3   0  12 1449.76 36.6375   1
   2  -2  12 516.494 14.4370  -2
  -2   0  12 516.494 14.4370   1
   1  -1  12 345.969 9.27526  -2
  -1   0  12 345.969 9.27526   1
   0   0  12 320.153 7.24353  -2
   0   0  12 320.153 7.24353   1
  -1   1  12 2729.48 26.0984  -2
   1   0  12 2729.48 26.0984   1
  -2   2  12 668.206 16.4268  -2
   2   0  12 668.206 16.4268   1
  -3   3  12 118.063 36.4407  -2
   3   0  12 118.063 36.4407   1
   4   0  12 17.7145 6.09484   1
   5   0  12 873.639 19.4576   1
   6   0  12 109.405 9.50371   1
   7   0  12 604.206 18.6049   1
   8   0  12 47.4055 19.4930   1
   9  -7  11 105.831 25.7359  -2
  -9   1  12 105.831 25.7359   1
   8  -6  11 167.064 27.2357  -2
  -8   1  12 167.064 27.2357   1
  -7   1  12 150.656 11.7711   1
  -6   1  12 39.9530 7.92655   1
  -5   1  12 445.945 12.2887   1
  -4   1  12 334.635 10.8053   1
   3  -2  12 154.833 23.3197  -2
  -3   1  12 154.833 23.3197   1
   2  -1  12 86.2768 11.7942  -2
  -2   1  12 86.2768 11.7942   1
   1   0  12 1358.94 20.5819  -2
  -1   1  12 1358.94 20.5819   1
   0   1  12 715.887 12.8842  -2
   0   1  12 715.887 12.8842   1
  -1   2  12 202.525 12.9145  -2
   1   1  12 202.525 12.9145   1
  -2   3  12 326.904 14.6600  -2
   2   1  12 326.904 14.6600   1
  -3   4  12 677.863 28.5150  -2
   3   1  12 677.863 28.5150   1
   4   1  12 484.425 16.3538   1
   5   1  12 237.594 17.2356   1
   6   1  12 262.508 14.9510   1
   7   1  12 -4.5038 12.5578   1
   9  -6  11 675.141 37.6661  -2
  -9   2  12 675.141 37.6661   1
   8  -5  11 55.4760 24.3907  -2
  -8   2  12 55.4760 24.3907   1
  -7   2  12 520.328 16.3475   1
  -6   2  12 -2.9410 7.32381   1
  -5   2  12 120.609 8.48256   1
  -4   2  12 -7.9119 6.09258   1
   3  -1  12 1768.25 61.4134  -2
  -3   2  12 1768.25 61.4134   1
   2   0  12 520.680 17.9241  -2
  -2   2  12 520.680 17.9241   1
   1   1  12 53.1494 12.4270  -2
  -1   2  12 53.1494 12.4270   1
   0   2  12 82.5847 10.4351  -2
   0   2  12 82.5847 10.4351   1
  -1   3  12 1336.18 27.2270  -2
   1   2  12 1336.18 27.2270   1
  -2   4  12 52.2403 16.3827  -2
   2   2  12 52.2403 16.3827   1
  -3   5  12 663.147 33.2930  -2
   3   2  12 663.147 33.2930   1
   4   2  12 251.289 16.9502   1
   5   2  12 255.216 18.1164   1
   6   2  12 -8.0460 13.7252   1
   7   2  12 312.689 38.8332   1
   9  -5  11 411.400 39.1830  -2
  -9   3  12 411.400 39.1830   1
   8  -4  11 430.941 53.6358  -2
  -8   3  12 430.941 53.6358   1
  -7   3  12 -0.7259 12.0882   1
  -6   3  12 34.0438 8.82090   1
  -5   3  12 388.183 14.8638   1
  -4   3  12 458.536 15.4000   1
   3   0  12 424.755 35.4652  -2
  -3   3  12 424.755 35.4652   1
   2   1  12 151.811 17.2867  -2
  -2   3  12 151.811 17.2867   1
   1   2  12 960.773 21.0440  -2
  -1   3  12 960.773 21.0440   1
   0   3  12 691.812 17.1190  -2
   0   3  12 691.812 17.1190   1
  -1   4  12 806.191 22.3960  -2
   1   3  12 806.191 22.3960   1
  -2   5  12 405.919 21.8218  -2
   2   3  12 405.919 21.8218   1
  -3   6  12 200.794 31.3908  -2
   3   3  12 200.794 31.3908   1
   4   3  12 70.7261 14.3456   1
   5   3  12 400.712 23.1081   1
   6   3  12 177.963 19.2411   1
   9  -4  11 163.571 32.3121  -2
  -9   4  12 163.571 32.3121   1
   8  -3  11 456.254 52.1753  -2
  -8   4  12 456.254 52.1753   1
  -7   4  12 194.334 16.3006   1
  -6   4  12 75.2378 11.9638   1
  -5   4  12 131.017 10.6158   1
  -4   4  12 491.088 15.5991   1
   3   1  12 504.132 36.3114  -2
  -3   4  12 504.132 36.3114   1
   2   2  12 3.24043 18.4113  -2
  -2   4  12 3.24043 18.4113   1
   1   3  12 257.430 18.8293  -2
  -1   4  12 257.430 18.8293   1
   0   4  12 960.583 20.6848  -2
   0   4  12 960.583 20.6848   1
  -1   5  12 536.248 17.6549  -2
   1   4  12 536.248 17.6549   1
  -2   6  12 113.953 20.6937  -2
   2   4  12 113.953 20.6937   1
  -3   7  12 268.691 36.6149  -2
   3   4  12 268.691 36.6149   1
   4   4  12 370.905 23.1500   1
   5   4  12 4.46223 17.5178   1
   9  -3  11 817.884 41.8309  -2
  -9   5  12 817.884 41.8309   1
   8  -2  11 164.612 42.3765  -2
  -8   5  12 164.612 42.3765   1
  -7   5  12 -0.0294 12.9979   1
  -6   5  12 53.5497 12.7834   1
  -5   5  12 1227.06 29.0244   1
  -4   5  12 136.577 12.6920   1
   3   2  12 424.306 37.4971  -2
  -3   5  12 424.306 37.4971   1
   2   3  12 122.334 19.9600  -2
  -2   5  12 122.334 19.9600   1
   1   4  12 1071.11 29.1483  -2
  -1   5  12 1071.11 29.1483   1
   0   5  12 165.687 14.6302  -2
   0   5  12 165.687 14.6302   1
  -1   6  12 989.976 28.4034  -2
   1   5  12 989.976 28.4034   1
  -2   7  12 15.8593 24.6942  -2
   2   5  12 15.8593 24.6942   1
  -3   8  12 48.5618 28.4872  -2
   3   5  12 48.5618 28.4872   1
   4   5  12 228.707 21.1977   1
   9  -2  11 8.68373 43.1140  -2
  -9   6  12 8.68373 43.1140   1
   8  -1  11 303.823 37.9598  -2
  -8   6  12 303.823 37.9598   1
  -7   6  12 208.869 20.1831   1
  -6   6  12 -10.235 14.3788   1
  -5   6  12 197.612 14.6864   1
  -4   6  12 52.8628 12.3557   1
   3   3  12 262.613 37.9899  -2
  -3   6  12 262.613 37.9899   1
   2   4  12 74.2091 25.0260  -2
  -2   6  12 74.2091 25.0260   1
   1   5  12 1241.27 31.2084  -2
  -1   6  12 1241.27 31.2084   1
   0   6  12 233.891 16.4743  -2
   0   6  12 233.891 16.4743   1
  -1   7  12 -12.102 20.9677  -2
   1   6  12 -12.102 20.9677   1
  -2   8  12 7.58003 26.8259  -2
   2   6  12 7.58003 26.8259   1
  -3   9  12 541.550 34.6276  -2
   3   6  12 541.550 34.6276   1
   8   0  11 71.7275 36.4636  -2
  -8   7  12 71.7275 36.4636   1
  -7   7  12 72.7150 17.9300   1
  -6   7  12 44.8651 15.2808   1
  -5   7  12 379.577 19.3129   1
  -4   7  12 57.0742 13.4107   1
   3   4  12 297.598 40.7419  -2
  -3   7  12 297.598 40.7419   1
   2   5  12 56.6817 28.2305  -2
  -2   7  12 56.6817 28.2305   1
   1   6  12 -17.893 23.1658  -2
  -1   7  12 -17.893 23.1658   1
   0   7  12 397.221 19.4340  -2
   0   7  12 397.221 19.4340   1
  -1   8  12 568.788 29.4922  -2
   1   7  12 568.788 29.4922   1
  -2   9  12 -1.1348 37.4378  -2
   2   7  12 -1.1348 37.4378   1
  -7   8  12 28.3558 16.3529   1
  -6   8  12 22.4227 15.2669   1
  -5   8  12 558.820 26.3510   1
  -4   8  12 20.0873 13.8438   1
   3   5  12 2.59932 77.3157  -2
  -3   8  12 2.59932 77.3157   1
   2   6  12 56.2131 30.6345  -2
  -2   8  12 56.2131 30.6345   1
   1   7  12 586.385 29.4675  -2
  -1   8  12 586.385 29.4675   1
   0   8  12 29.6945 18.9192  -2
   0   8  12 29.6945 18.9192   1
  -6   9  12 105.465 17.7781   1
  -5   9  12 0.49420 14.6066   1
  -4   9  12 119.400 22.9701   1
   3   6  12 75.9667 61.9362  -2
  -3   9  12 75.9667 61.9362   1
   2   7  12 51.3898 32.7714  -2
  -2   9  12 51.3898 32.7714   1
  -1  -9  13 107.342 26.5138  -2
   1 -10  13 107.342 26.5138   1
  -2  -8  13 26.9901 26.0681  -2
   2 -10  13 26.9901 26.0681   1
  -3  -7  13 574.483 34.1391  -2
   3 -10  13 574.483 34.1391   1
   4 -10  13 159.407 18.6057   1
   5 -10  13 16.0883 14.9415   1
   6 -10  13 25.2770 24.2956   1
   1 -10  13 42.2717 26.1793  -2
  -1  -9  13 42.2717 26.1793   1
   0  -9  13 211.052 15.1317  -2
   0  -9  13 211.052 15.1317   1
  -1  -8  13 909.220 34.0179  -2
   1  -9  13 909.220 34.0179   1
  -2  -7  13 598.821 30.4361  -2
   2  -9  13 598.821 30.4361   1
  -3  -6  13 174.755 28.6073  -2
   3  -9  13 174.755 28.6073   1
   4  -9  13 -2.8487 13.5975   1
   5  -9  13 318.355 19.8891   1
   6  -9  13 165.859 16.0910   1
   7  -9  13 523.964 22.1768   1
   2 -10  13 57.9581 22.4941  -2
  -2  -8  13 57.9581 22.4941   1
   1  -9  13 433.314 22.2318  -2
  -1  -8  13 433.314 22.2318   1
   0  -8  13 936.279 21.9691  -2
   0  -8  13 936.279 21.9691   1
  -1  -7  13 105.521 22.4849  -2
   1  -8  13 105.521 22.4849   1
  -2  -6  13 179.929 24.9554  -2
   2  -8  13 179.929 24.9554   1
  -3  -5  13 340.490 26.2102  -2
   3  -8  13 340.490 26.2102   1
   4  -8  13 703.741 25.8501   1
   5  -8  13 191.207 15.7490   1
   6  -8  13 411.765 20.4422   1
   7  -8  13 39.9503 11.3699   1
   8  -8  13 -6.4232 18.0515   1
  -4  -7  13 3.11534 15.1578   1
   3 -10  13 591.701 33.4976  -2
  -3  -7  13 591.701 33.4976   1
   2  -9  13 355.431 27.5661  -2
  -2  -7  13 355.431 27.5661   1
   1  -8  13 59.6299 17.9570  -2
  -1  -7  13 59.6299 17.9570   1
   0  -7  13 110.662 11.6079  -2
   0  -7  13 110.662 11.6079   1
  -1  -6  13 759.825 21.1257  -2
   1  -7  13 759.825 21.1257   1
  -2  -5  13 98.8440 21.7630  -2
   2  -7  13 98.8440 21.7630   1
  -3  -4  13 465.836 26.2554  -2
   3  -7  13 465.836 26.2554   1
   4  -7  13 421.799 20.9043   1
   5  -7  13 185.281 13.9157   1
   6  -7  13 32.5275 16.7635   1
   7  -7  13 251.646 14.1819   1
  -8   0  14 222.754 9.79601  -2
   8  -7  13 222.754 9.79601   1
  -5  -6  13 271.031 21.2474   1
   4 -10  13 170.199 60.0181  -2
  -4  -6  13 170.199 60.0181   1
   3  -9  13 50.2966 25.3817  -2
  -3  -6  13 50.2966 25.3817   1
   2  -8  13 104.163 22.0572  -2
  -2  -6  13 104.163 22.0572   1
   1  -7  13 765.851 23.5315  -2
  -1  -6  13 765.851 23.5315   1
   0  -6  13 247.626 12.8262  -2
   0  -6  13 247.626 12.8262   1
  -1  -5  13 480.836 16.1392  -2
   1  -6  13 480.836 16.1392   1
  -2  -4  13 177.200 18.5798  -2
   2  -6  13 177.200 18.5798   1
  -3  -3  13 76.8204 18.1808  -2
   3  -6  13 76.8204 18.1808   1
   4  -6  13 -2.9242 15.2561   1
   5  -6  13 842.091 22.5841   1
   6  -6  13 167.736 9.56374   1
   7  -6  13 35.2180 4.92344   1
  -8   1  14 79.8636 70.3746  -2
   8  -6  13 79.8636 70.3746   1
  -5  -5  13 40.1214 15.2161   1
  -4  -5  13 149.411 12.1482   1
   3  -8  13 509.833 25.6926  -2
  -3  -5  13 509.833 25.6926   1
   2  -7  13 5.58111 19.8318  -2
  -2  -5  13 5.58111 19.8318   1
   1  -6  13 219.463 17.1265  -2
  -1  -5  13 219.463 17.1265   1
   0  -5  13 469.286 15.4992  -2
   0  -5  13 469.286 15.4992   1
  -1  -4  13 685.502 18.3287  -2
   1  -5  13 685.502 18.3287   1
  -2  -3  13 124.021 22.2778  -2
   2  -5  13 124.021 22.2778   1
  -3  -2  13 651.038 27.0557  -2
   3  -5  13 651.038 27.0557   1
   4  -5  13 185.453 10.7559   1
   5  -5  13 -5.1015 6.82220   1
   6  -5  13 243.413 10.0413   1
   7  -5  13 185.167 17.3796   1
  -8   2  14 184.272 84.5708  -2
   8  -5  13 184.272 84.5708   1
  -6  -4  13 11.6590 13.6368   1
  -5  -4  13 1179.63 28.9147   1
  -4  -4  13 28.2513 9.63747   1
   3  -7  13 486.874 24.6632  -2
  -3  -4  13 486.874 24.6632   1
   2  -6  13 35.7196 19.6331  -2
  -2  -4  13 35.7196 19.6331   1
   1  -5  13 1041.66 23.8657  -2
  -1  -4  13 1041.66 23.8657   1
   0  -4  13 71.7280 10.0521  -2
   0  -4  13 71.7280 10.0521   1
  -1  -3  13 2362.14 34.0062  -2
   1  -4  13 2362.14 34.0062   1
  -2  -2  13 29.9434 18.6595  -2
   2  -4  13 29.9434 18.6595   1
  -3  -1  13 16.6373 14.6688  -2
   3  -4  13 16.6373 14.6688   1
  -4   0  13 122.991 45.6471  -2
   4  -4  13 122.991 45.6471   1
   5  -4  13 1467.55 23.9235   1
   6  -4  13 7.85940 4.49809   1
   7  -4  13 131.212 20.4410   1
  -8   3  14 360.209 53.2795  -2
   8  -4  13 360.209 53.2795   1
   7  -9  12 298.479 50.3223  -2
  -7  -3  13 298.479 50.3223   1
  -6  -3  13 68.4100 13.6901   1
  -5  -3  13 604.459 18.5788   1
  -4  -3  13 30.9398 9.50409   1
   3  -6  13 25.7562 20.4352  -2
  -3  -3  13 25.7562 20.4352   1
   2  -5  13 67.4429 18.5880  -2
  -2  -3  13 67.4429 18.5880   1
   1  -4  13 2593.41 39.2189  -2
  -1  -3  13 2593.41 39.2189   1
   0  -3  13 193.265 10.8276  -2
   0  -3  13 193.265 10.8276   1
  -1  -2  13 120.219 10.6478  -2
   1  -3  13 120.219 10.6478   1
  -2  -1  13 70.6715 14.0976  -2
   2  -3  13 70.6715 14.0976   1
  -3   0  13 1588.90 28.5211  -2
   3  -3  13 1588.90 28.5211   1
  -4   1  13 37.3034 38.2004  -2
   4  -3  13 37.3034 38.2004   1
   5  -3  13 1102.78 19.5384   1
   6  -3  13 40.4924 4.52450   1
   7  -3  13 147.236 21.4401   1
  -8   4  14 98.3530 78.2922  -2
   8  -3  13 98.3530 78.2922   1
  -7  -2  13 75.4072 12.7757   1
  -6  -2  13 249.174 16.5527   1
  -5  -2  13 215.154 12.2647   1
  -4  -2  13 68.5567 9.61120   1
   3  -5  13 666.551 24.8325  -2
  -3  -2  13 666.551 24.8325   1
   2  -4  13 138.882 18.9145  -2
  -2  -2  13 138.882 18.9145   1
   1  -3  13 26.3035 13.9699  -2
  -1  -2  13 26.3035 13.9699   1
   0  -2  13 968.284 17.0064  -2
   0  -2  13 968.284 17.0064   1
  -1  -1  13 1328.44 19.4655  -2
   1  -2  13 1328.44 19.4655   1
  -2   0  13 147.169 14.3764  -2
   2  -2  13 147.169 14.3764   1
  -3   1  13 127.783 22.3729  -2
   3  -2  13 127.783 22.3729   1
   4  -2  13 360.355 11.7917   1
   5  -2  13 27.2748 5.96627   1
   6  -2  13 103.495 6.44506   1
   7  -2  13 250.420 22.1336   1
   8  -2  13 175.325 29.0897   1
   8  -8  12 209.883 26.0180  -2
  -8  -1  13 209.883 26.0180   1
  -7  -1  13 99.2832 12.3666   1
  -6  -1  13 108.509 10.5359   1
  -5  -1  13 671.461 18.2721   1
  -4  -1  13 44.7066 9.07864   1
   3  -4  13 53.4188 18.1806  -2
  -3  -1  13 53.4188 18.1806   1
   2  -3  13 310.797 16.5933  -2
  -2  -1  13 310.797 16.5933   1
   1  -2  13 1435.40 23.6951  -2
  -1  -1  13 1435.40 23.6951   1
   0  -1  13 39.8357 6.93811  -2
   0  -1  13 39.8357 6.93811   1
  -1   0  13 415.086 15.2684  -2
   1  -1  13 415.086 15.2684   1
  -2   1  13 547.395 17.4996  -2
   2  -1  13 547.395 17.4996   1
  -3   2  13 868.241 36.7710  -2
   3  -1  13 868.241 36.7710   1
   4  -1  13 114.440 8.43326   1
   5  -1  13 487.685 14.4467   1
   6  -1  13 7.73161 6.72687   1
   7  -1  13 6.14966 5.03041   1
   8  -1  13 104.489 24.1543   1
   8  -7  12 325.103 30.1140  -2
  -8   0  13 325.103 30.1140   1
  -7   0  13 14.7400 10.3381   1
  -6   0  13 92.6948 9.51630   1
  -5   0  13 6.44949 8.06528   1
  -4   0  13 673.284 17.6592   1
   3  -3  13 830.957 32.0895  -2
  -3   0  13 830.957 32.0895   1
   2  -2  13 75.3421 15.3081  -2
  -2   0  13 75.3421 15.3081   1
   1  -1  13 396.531 12.4731  -2
  -1   0  13 396.531 12.4731   1
   0   0  13 1091.69 17.1564  -2
   0   0  13 1091.69 17.1564   1
  -1   1  13 332.627 13.7057  -2
   1   0  13 332.627 13.7057   1
  -2   2  13 275.112 14.4647  -2
   2   0  13 275.112 14.4647   1
  -3   3  13 596.405 32.8560  -2
   3   0  13 596.405 32.8560   1
   4   0  13 202.723 12.4064   1
   5   0  13 2.98102 8.18887   1
   6   0  13 161.406 14.8296   1
   7   0  13 178.946 14.0301   1
   8  -6  12 33.0114 31.4554  -2
  -8   1  13 33.0114 31.4554   1
  -7   1  13 217.235 12.8882   1
  -6   1  13 726.794 16.6588   1
  -5   1  13 433.072 13.6371   1
  -4   1  13 316.633 11.9119   1
   3  -2  13 42.0737 23.4312  -2
  -3   1  13 42.0737 23.4312   1
   2  -1  13 1069.41 21.8260  -2
  -2   1  13 1069.41 21.8260   1
   1   0  13 863.369 18.7735  -2
  -1   1  13 863.369 18.7735   1
   0   1  13 1900.92 24.9801  -2
   0   1  13 1900.92 24.9801   1
  -1   2  13 569.673 18.6364  -2
   1   1  13 569.673 18.6364   1
  -2   3  13 154.769 17.0986  -2
   2   1  13 154.769 17.0986   1
  -3   4  13 90.2098 22.9145  -2
   3   1  13 90.2098 22.9145   1
   4   1  13 853.256 26.4083   1
   5   1  13 143.899 14.7880   1
   6   1  13 48.9683 13.6941   1
   7   1  13 2.12942 20.1916   1
   8  -5  12 367.923 53.9159  -2
  -8   2  13 367.923 53.9159   1
  -7   2  13 631.305 25.1721   1
  -6   2  13 150.025 11.1830   1
  -5   2  13 153.957 10.8884   1
  -4   2  13 66.2847 9.51360   1
   3  -1  13 1287.40 41.8076  -2
  -3   2  13 1287.40 41.8076   1
   2   0  13 407.381 17.6785  -2
  -2   2  13 407.381 17.6785   1
   1   1  13 1202.22 22.5635  -2
  -1   2  13 1202.22 22.5635   1
   0   2  13 47.9502 12.0455  -2
   0   2  13 47.9502 12.0455   1
  -1   3  13 91.4029 15.4215  -2
   1   2  13 91.4029 15.4215   1
  -2   4  13 731.598 23.0199  -2
   2   2  13 731.598 23.0199   1
  -3   5  13 1195.24 41.4202  -2
   3   2  13 1195.24 41.4202   1
   4   2  13 132.640 14.8686   1
   5   2  13 34.2315 14.1494   1
   6   2  13 11.2849 14.8667   1
   9  -5  12 44.5695 52.3564  -2
  -9   3  13 44.5695 52.3564   1
   8  -4  12 1.76206 48.2237  -2
  -8   3  13 1.76206 48.2237   1
  -7   3  13 88.3186 14.6131   1
  -6   3  13 317.469 13.6916   1
  -5   3  13 72.0109 9.94528   1
  -4   3  13 222.957 12.2670   1
   3   0  13 665.739 38.2271  -2
  -3   3  13 665.739 38.2271   1
   2   1  13 289.697 17.8190  -2
  -2   3  13 289.697 17.8190   1
   1   2  13 19.3360 14.8884  -2
  -1   3  13 19.3360 14.8884   1
   0   3  13 514.167 16.3665  -2
   0   3  13 514.167 16.3665   1
  -1   4  13 504.252 20.5881  -2
   1   3  13 504.252 20.5881   1
  -2   5  13 -7.9802 17.7993  -2
   2   3  13 -7.9802 17.7993   1
  -3   6  13 369.226 35.1532  -2
   3   3  13 369.226 35.1532   1
   4   3  13 163.053 16.8776   1
   5   3  13 49.3121 15.7750   1
   8  -3  12 512.764 56.1540  -2
  -8   4  13 512.764 56.1540   1
  -7   4  13 89.0542 14.9952   1
  -6   4  13 224.568 15.6056   1
  -5   4  13 120.513 11.0197   1
  -4   4  13 59.5178 9.67345   1
   3   1  13 42.3763 31.4695  -2
  -3   4  13 42.3763 31.4695   1
   2   2  13 1139.90 25.8201  -2
  -2   4  13 1139.90 25.8201   1
   1   3  13 558.822 22.5586  -2
  -1   4  13 558.822 22.5586   1
   0   4  13 0.82118 12.6370  -2
   0   4  13 0.82118 12.6370   1
  -1   5  13 175.260 18.8062  -2
   1   4  13 175.260 18.8062   1
  -2   6  13 738.866 28.6143  -2
   2   4  13 738.866 28.6143   1
  -3   7  13 174.416 37.6906  -2
   3   4  13 174.416 37.6906   1
   4   4  13 303.962 21.6434   1
   8  -2  12 176.235 50.9973  -2
  -8   5  13 176.235 50.9973   1
  -7   5  13 172.722 19.2621   1
  -6   5  13 176.639 16.1432   1
  -5   5  13 6.36809 12.0837   1
  -4   5  13 214.538 14.6918   1
   3   2  13 536.500 38.8163  -2
  -3   5  13 536.500 38.8163   1
   2   3  13 -40.129 20.0957  -2
  -2   5  13 -40.129 20.0957   1
   1   4  13 353.957 22.4066  -2
  -1   5  13 353.957 22.4066   1
   0   5  13 557.382 18.6990  -2
   0   5  13 557.382 18.6990   1
  -1   6  13 22.7233 21.2190  -2
   1   5  13 22.7233 21.2190   1
  -2   7  13 274.428 26.9615  -2
   2   5  13 274.428 26.9615   1
  -3   8  13 363.370 42.5243  -2
   3   5  13 363.370 42.5243   1
   8  -1  12 198.241 37.3342  -2
  -8   6  13 198.241 37.3342   1
  -7   6  13 18.3739 16.7304   1
  -6   6  13 732.627 30.7730   1
  -5   6  13 -4.8963 12.3504   1
  -4   6  13 19.6499 12.3291   1
   3   3  13 141.231 39.6283  -2
  -3   6  13 141.231 39.6283   1
   2   4  13 1270.51 35.3666  -2
  -2   6  13 1270.51 35.3666   1
   1   5  13 -5.7283 21.3833  -2
  -1   6  13 -5.7283 21.3833   1
   0   6  13 252.240 21.1744  -2
   0   6  13 252.240 21.1744   1
  -1   7  13 35.3410 21.0153  -2
   1   6  13 35.3410 21.0153   1
  -2   8  13 256.985 27.6646  -2
   2   6  13 256.985 27.6646   1
  -7   7  13 14.2126 17.3300   1
  -6   7  13 51.1651 15.7391   1
  -5   7  13 6.43467 15.1477   1
   4   3  13 737.654 96.0388  -2
  -4   7  13 737.654 96.0388   1
   3   4  13 176.685 42.3739  -2
  -3   7  13 176.685 42.3739   1
   2   5  13 597.734 30.4859  -2
  -2   7  13 597.734 30.4859   1
   1   6  13 59.9961 24.2202  -2
  -1   7  13 59.9961 24.2202   1
   0   7  13 63.7469 18.5631  -2
   0   7  13 63.7469 18.5631   1
  -1   8  13 24.7817 26.5337  -2
   1   7  13 24.7817 26.5337   1
  -6   8  13 174.121 19.3818   1
  -5   8  13 2.54690 15.6369   1
  -4   8  13 85.3369 15.6526   1
   3   5  13 337.907 46.5579  -2
  -3   8  13 337.907 46.5579   1
   2   6  13 124.847 30.8032  -2
  -2   8  13 124.847 30.8032   1
   1   7  13 44.6481 25.9859  -2
  -1   8  13 44.6481 25.9859   1
   0  -9  14 73.0110 21.2096  -2
   0  -9  14 73.0110 21.2096   1
  -1  -8  14 264.462 25.7272  -2
   1  -9  14 264.462 25.7272   1
  -2  -7  14 188.619 27.2680  -2
   2  -9  14 188.619 27.2680   1
  -3  -6  14 863.866 34.7929  -2
   3  -9  14 863.866 34.7929   1
   4  -9  14 31.0664 15.1996   1
   5  -9  14 4.58488 14.4983   1
   6  -9  14 66.6824 16.1487   1
  -2  -8  14 227.624 19.2578   1
   1  -9  14 434.273 22.9324  -2
  -1  -8  14 434.273 22.9324   1
   0  -8  14 445.729 17.7583  -2
   0  -8  14 445.729 17.7583   1
  -1  -7  14 741.774 29.3452  -2
   1  -8  14 741.774 29.3452   1
  -2  -6  14 151.219 23.9238  -2
   2  -8  14 151.219 23.9238   1
  -3  -5  14 47.8649 25.1729  -2
   3  -8  14 47.8649 25.1729   1
   4  -8  14 372.242 22.3498   1
   5  -8  14 323.896 20.8990   1
   6  -8  14 82.5195 13.7535   1
   7  -8  14 29.4975 18.8955   1
  -3  -7  14 288.477 17.7705   1
   2  -9  14 162.711 25.3942  -2
  -2  -7  14 162.711 25.3942   1
   1  -8  14 1135.19 32.2330  -2
  -1  -7  14 1135.19 32.2330   1
   0  -7  14 10.3096 11.4375  -2
   0  -7  14 10.3096 11.4375   1
  -1  -6  14 57.2833 21.8167  -2
   1  -7  14 57.2833 21.8167   1
  -2  -5  14 560.350 26.0792  -2
   2  -7  14 560.350 26.0792   1
  -3  -4  14 1091.79 32.9270  -2
   3  -7  14 1091.79 32.9270   1
   4  -7  14 138.867 15.2950   1
   5  -7  14 55.1784 18.1110   1
   6  -7  14 -8.1817 16.8071   1
   7  -7  14 262.723 14.1330   1
  -4  -6  14 12.7477 14.4624   1
   3  -9  14 637.525 30.1360  -2
  -3  -6  14 637.525 30.1360   1
   2  -8  14 376.643 26.2556  -2
  -2  -6  14 376.643 26.2556   1
   1  -7  14 64.0108 19.2975  -2
  -1  -6  14 64.0108 19.2975   1
   0  -6  14 349.393 15.4271  -2
   0  -6  14 349.393 15.4271   1
  -1  -5  14 283.362 23.3020  -2
   1  -6  14 283.362 23.3020   1
  -2  -4  14 69.2241 24.2999  -2
   2  -6  14 69.2241 24.2999   1
  -3  -3  14 475.554 27.7486  -2
   3  -6  14 475.554 27.7486   1
   4  -6  14 298.270 18.4853   1
   5  -6  14 42.1143 10.7390   1
   6  -6  14 2.26969 7.81187   1
   7  -6  14 325.893 9.09033   1
   8  -6  14 73.9792 26.4217   1
  -5  -5  14 51.5555 14.7675   1
   4  -9  14 120.486 42.5061  -2
  -4  -5  14 120.486 42.5061   1
   3  -8  14 12.1059 22.6909  -2
  -3  -5  14 12.1059 22.6909   1
   2  -7  14 1297.43 30.7194  -2
  -2  -5  14 1297.43 30.7194   1
   1  -6  14 304.160 18.9803  -2
  -1  -5  14 304.160 18.9803   1
   0  -5  14 12.5409 9.69737  -2
   0  -5  14 12.5409 9.69737   1
  -1  -4  14 48.8700 18.5446  -2
   1  -5  14 48.8700 18.5446   1
  -2  -3  14 1104.28 30.8111  -2
   2  -5  14 1104.28 30.8111   1
  -3  -2  14 105.605 20.9409  -2
   3  -5  14 105.605 20.9409   1
   4  -5  14 604.426 22.1633   1
   5  -5  14 84.5798 8.65127   1
   6  -5  14 262.391 10.6337   1
   7  -5  14 25.5715 17.3521   1
   8  -5  14 263.147 43.7061   1
  -6  -4  14 73.5922 15.8420   1
  -5  -4  14 1.27956 13.3241   1
  -4  -4  14 414.994 17.7367   1
   3  -7  14 534.641 25.2103  -2
  -3  -4  14 534.641 25.2103   1
   2  -6  14 86.1592 20.5930  -2
  -2  -4  14 86.1592 20.5930   1
   1  -5  14 99.8702 16.8214  -2
  -1  -4  14 99.8702 16.8214   1
   0  -4  14 719.062 16.5604  -2
   0  -4  14 719.062 16.5604   1
  -1  -3  14 267.155 20.0139  -2
   1  -4  14 267.155 20.0139   1
  -2  -2  14 793.459 26.1000  -2
   2  -4  14 793.459 26.1000   1
  -3  -1  14 359.238 28.0266  -2
   3  -4  14 359.238 28.0266   1
   4  -4  14 8.69750 7.82684   1
   5  -4  14 22.2532 6.91826   1
   6  -4  14 524.293 12.1556   1
   7  -4  14 320.105 32.0208   1
   8  -4  14 53.9876 23.1541   1
  -6  -3  14 883.797 26.9090   1
  -5  -3  14 79.1391 11.4986   1
   4  -7  14 26.3095 42.4979  -2
  -4  -3  14 26.3095 42.4979   1
   3  -6  14 181.953 23.6804  -2
  -3  -3  14 181.953 23.6804   1
   2  -5  14 1423.09 30.0155  -2
  -2  -3  14 1423.09 30.0155   1
   1  -4  14 104.882 16.0976  -2
  -1  -3  14 104.882 16.0976   1
   0  -3  14 1068.16 19.0214  -2
   0  -3  14 1068.16 19.0214   1
  -1  -2  14 210.395 19.1706  -2
   1  -3  14 210.395 19.1706   1
  -2  -1  14 520.610 19.3625  -2
   2  -3  14 520.610 19.3625   1
  -3   0  14 6.70978 22.2797  -2
   3  -3  14 6.70978 22.2797   1
  -4   1  14 199.067 55.9044  -2
   4  -3  14 199.067 55.9044   1
   5  -3  14 62.0820 7.23005   1
   6  -3  14 8.31490 4.74284   1
   7  -3  14 50.5070 21.0477   1
  -7  -2  14 96.7959 13.6703   1
  -6  -2  14 181.485 13.8910   1
  -5  -2  14 14.6038 9.76052   1
  -4  -2  14 700.650 18.5736   1
   3  -5  14 380.183 23.2491  -2
  -3  -2  14 380.183 23.2491   1
   2  -4  14 1433.14 30.0168  -2
  -2  -2  14 1433.14 30.0168   1
   1  -3  14 264.302 15.6676  -2
  -1  -2  14 264.302 15.6676   1
   0  -2  14 78.5995 9.19080  -2
   0  -2  14 78.5995 9.19080   1
  -1  -1  14 145.338 14.4406  -2
   1  -2  14 145.338 14.4406   1
  -2   0  14 1750.95 34.1203  -2
   2  -2  14 1750.95 34.1203   1
  -3   1  14 155.313 18.3604  -2
   3  -2  14 155.313 18.3604   1
   4  -2  14 161.879 9.42201   1
   5  -2  14 4.10818 6.63587   1
   6  -2  14 562.975 13.9751   1
   7  -2  14 121.865 22.7189   1
  -7  -1  14 154.096 13.7709   1
  -6  -1  14 76.2690 11.7361   1
  -5  -1  14 45.3514 10.0706   1
  -4  -1  14 65.7485 10.0344   1
   3  -4  14 1098.54 26.1622  -2
  -3  -1  14 1098.54 26.1622   1
   2  -3  14 218.719 16.8949  -2
  -2  -1  14 218.719 16.8949   1
   1  -2  14 159.702 13.7934  -2
  -1  -1  14 159.702 13.7934   1
   0  -1  14 636.438 15.4990  -2
   0  -1  14 636.438 15.4990   1
  -1   0  14 699.521 23.1737  -2
   1  -1  14 699.521 23.1737   1
  -2   1  14 43.8284 18.3805  -2
   2  -1  14 43.8284 18.3805   1
  -3   2  14 354.942 26.9898  -2
   3  -1  14 354.942 26.9898   1
   4  -1  14 33.1799 7.85687   1
   5  -1  14 123.262 9.21928   1
   6  -1  14 156.917 10.3090   1
   7  -1  14 351.172 10.9176   1
  -7   0  14 12.9559 12.2289   1
  -6   0  14 60.8190 9.83002   1
  -5   0  14 125.098 9.71369   1
  -4   0  14 640.169 18.7867   1
   3  -3  14 190.222 19.3467  -2
  -3   0  14 190.222 19.3467   1
   2  -2  14 1616.97 27.7266  -2
  -2   0  14 1616.97 27.7266   1
   1  -1  14 225.478 13.6069  -2
  -1   0  14 225.478 13.6069   1
   0   0  14 19.2753 8.04880  -2
   0   0  14 19.2753 8.04880   1
  -1   1  14 632.740 19.5953  -2
   1   0  14 632.740 19.5953   1
  -2   2  14 1264.39 31.2478  -2
   2   0  14 1264.39 31.2478   1
  -3   3  14 44.3642 25.3461  -2
   3   0  14 44.3642 25.3461   1
   4   0  14 2.18979 10.4922   1
   5   0  14 95.4604 12.8967   1
   6   0  14 185.453 15.3542   1
   8  -6  13 125.929 39.2843  -2
  -8   1  14 125.929 39.2843   1
  -7   1  14 74.1857 12.8910   1
  -6   1  14 132.319 11.3290   1
  -5   1  14 170.101 11.7105   1
  -4   1  14 1113.38 22.9806   1
   3  -2  14 186.586 20.6050  -2
  -3   1  14 186.586 20.6050   1
   2  -1  14 37.7449 17.1006  -2
  -2   1  14 37.7449 17.1006   1
   1   0  14 318.037 14.7674  -2
  -1   1  14 318.037 14.7674   1
   0   1  14 1094.05 21.1347  -2
   0   1  14 1094.05 21.1347   1
  -1   2  14 18.9667 14.7214  -2
   1   1  14 18.9667 14.7214   1
  -2   3  14 541.461 20.8137  -2
   2   1  14 541.461 20.8137   1
  -3   4  14 196.248 25.4523  -2
   3   1  14 196.248 25.4523   1
   4   1  14 287.885 18.6048   1
   5   1  14 15.9315 12.5660   1
   6   1  14 330.936 21.4362   1
   8  -5  13 293.757 37.7952  -2
  -8   2  14 293.757 37.7952   1
  -7   2  14 248.053 18.6463   1
  -6   2  14 302.904 14.1091   1
  -5   2  14 -0.3623 9.32669   1
  -4   2  14 46.4929 10.3135   1
   3  -1  14 910.383 31.3321  -2
  -3   2  14 910.383 31.3321   1
   2   0  14 1355.13 25.9372  -2
  -2   2  14 1355.13 25.9372   1
   1   1  14 8.80611 13.8752  -2
  -1   2  14 8.80611 13.8752   1
   0   2  14 41.6520 12.3592  -2
   0   2  14 41.6520 12.3592   1
  -1   3  14 297.400 18.0300  -2
   1   2  14 297.400 18.0300   1
  -2   4  14 198.384 19.5269  -2
   2   2  14 198.384 19.5269   1
  -3   5  14 438.839 33.4359  -2
   3   2  14 438.839 33.4359   1
   4   2  14 204.217 16.8631   1
   5   2  14 47.7659 14.7111   1
   8  -4  13 838.218 58.4510  -2
  -8   3  14 838.218 58.4510   1
  -7   3  14 -2.9443 13.6660   1
  -6   3  14 10.3606 12.4369   1
  -5   3  14 44.0184 10.3401   1
  -4   3  14 1063.73 21.9095   1
   3   0  14 124.011 24.8957  -2
  -3   3  14 124.011 24.8957   1
   2   1  14 508.737 19.9859  -2
  -2   3  14 508.737 19.9859   1
   1   2  14 126.092 15.2827  -2
  -1   3  14 126.092 15.2827   1
   0   3  14 896.561 23.2372  -2
   0   3  14 896.561 23.2372   1
  -1   4  14 153.793 18.2669  -2
   1   3  14 153.793 18.2669   1
  -2   5  14 649.444 25.1218  -2
   2   3  14 649.444 25.1218   1
  -3   6  14 56.4676 31.8093  -2
   3   3  14 56.4676 31.8093   1
   4   3  14 0.39330 14.2105   1
   8  -3  13 142.663 55.3501  -2
  -8   4  14 142.663 55.3501   1
  -7   4  14 133.494 17.6048   1
  -6   4  14 323.420 20.2191   1
  -5   4  14 59.2835 10.8555   1
  -4   4  14 304.288 14.0146   1
   3   1  14 324.703 27.6878  -2
  -3   4  14 324.703 27.6878   1
   2   2  14 89.5235 18.4554  -2
  -2   4  14 89.5235 18.4554   1
   1   3  14 40.2677 18.8219  -2
  -1   4  14 40.2677 18.8219   1
   0   4  14 790.681 23.3396  -2
   0   4  14 790.681 23.3396   1
  -1   5  14 149.011 19.1872  -2
   1   4  14 149.011 19.1872   1
  -2   6  14 78.6314 21.5213  -2
   2   4  14 78.6314 21.5213   1
  -3   7  14 157.117 35.3302  -2
   3   4  14 157.117 35.3302   1
   4   4  14 212.822 27.8136   1
  -7   5  14 -7.8574 15.7220   1
  -6   5  14 13.1883 16.5356   1
  -5   5  14 581.345 22.3084   1
  -4   5  14 62.5001 13.0274   1
   3   2  14 407.703 30.0395  -2
  -3   5  14 407.703 30.0395   1
   2   3  14 384.923 25.5600  -2
  -2   5  14 384.923 25.5600   1
   1   4  14 201.504 21.8700  -2
  -1   5  14 201.504 21.8700   1
   0   5  14 0.98213 18.2779  -2
   0   5  14 0.98213 18.2779   1
  -1   6  14 658.843 26.2713  -2
   1   5  14 658.843 26.2713   1
  -2   7  14 15.4795 26.1982  -2
   2   5  14 15.4795 26.1982   1
   3   5  14 55.5603 28.8602   1
   7   0  13 339.410 56.1491  -2
  -7   6  14 339.410 56.1491   1
  -6   6  14 45.6617 16.0186   1
  -5   6  14 217.493 16.6895   1
  -4   6  14 185.251 15.5006   1
   3   3  14 49.7729 30.5723  -2
  -3   6  14 49.7729 30.5723   1
   2   4  14 59.2385 26.9203  -2
  -2   6  14 59.2385 26.9203   1
   1   5  14 754.536 29.8036  -2
  -1   6  14 754.536 29.8036   1
   0   6  14 339.320 23.5117  -2
   0   6  14 339.320 23.5117   1
  -1   7  14 42.7133 23.0512  -2
   1   6  14 42.7133 23.0512   1
  -6   7  14 72.9346 17.4008   1
  -5   7  14 166.134 19.4923   1
  -4   7  14 9.49980 14.2996   1
   3   4  14 439.179 47.2505  -2
  -3   7  14 439.179 47.2505   1
   2   5  14 78.8681 32.3966  -2
  -2   7  14 78.8681 32.3966   1
   1   6  14 30.8286 26.4375  -2
  -1   7  14 30.8286 26.4375   1
  -2  -7  15 727.600 42.3121  -2
   2  -9  15 727.600 42.3121   1
  -3  -6  15 172.341 52.4539  -2
   3  -9  15 172.341 52.4539   1
   4  -9  15 33.6315 21.6295   1
  -1  -8  15 55.8910 21.0905   1
   0  -8  15 976.671 32.1995  -2
   0  -8  15 976.671 32.1995   1
  -1  -7  15 39.9708 23.0059  -2
   1  -8  15 39.9708 23.0059   1
  -2  -6  15 747.556 32.2175  -2
   2  -8  15 747.556 32.2175   1
  -3  -5  15 149.863 34.4777  -2
   3  -8  15 149.863 34.4777   1
   4  -8  15 398.901 22.6402   1
   5  -8  15 9.91035 18.9811   1
   6  -8  15 286.721 63.5024   1
   2  -9  15 603.806 55.0868  -2
  -2  -7  15 603.806 55.0868   1
   1  -8  15 37.6752 22.5448  -2
  -1  -7  15 37.6752 22.5448   1
   0  -7  15 334.068 24.4529  -2
   0  -7  15 334.068 24.4529   1
  -1  -6  15 88.2418 25.4460  -2
   1  -7  15 88.2418 25.4460   1
  -2  -5  15 28.8140 28.7470  -2
   2  -7  15 28.8140 28.7470   1
  -3  -4  15 280.535 54.8816  -2
   3  -7  15 280.535 54.8816   1
   4  -7  15 441.462 31.4967   1
   5  -7  15 208.810 16.3343   1
   6  -7  15 -2.1199 10.7689   1
   3  -9  15 78.2334 26.3451  -2
  -3  -6  15 78.2334 26.3451   1
   2  -8  15 538.893 26.7533  -2
  -2  -6  15 538.893 26.7533   1
   1  -7  15 148.651 19.3116  -2
  -1  -6  15 148.651 19.3116   1
   0  -6  15 539.521 23.7874  -2
   0  -6  15 539.521 23.7874   1
  -1  -5  15 80.9124 22.9683  -2
   1  -6  15 80.9124 22.9683   1
  -2  -4  15 485.309 28.9682  -2
   2  -6  15 485.309 28.9682   1
  -3  -3  15 56.4196 31.0962  -2
   3  -6  15 56.4196 31.0962   1
   4  -6  15 -2.4103 11.9624   1
   5  -6  15 91.9597 12.0460   1
   6  -6  15 546.776 19.4465   1
   7  -6  15 -8.4784 4.15422   1
  -4  -5  15 227.082 14.3893   1
   3  -8  15 279.520 26.6889  -2
  -3  -5  15 279.520 26.6889   1
   2  -7  15 12.3477 21.0293  -2
  -2  -5  15 12.3477 21.0293   1
   1  -6  15 67.2620 17.3749  -2
  -1  -5  15 67.2620 17.3749   1
   0  -5  15 730.743 21.3029  -2
   0  -5  15 730.743 21.3029   1
  -1  -4  15 236.532 21.6346  -2
   1  -5  15 236.532 21.6346   1
  -2  -3  15 66.7259 22.2881  -2
   2  -5  15 66.7259 22.2881   1
  -3  -2  15 191.688 31.0494  -2
   3  -5  15 191.688 31.0494   1
  -4  -1  15 600.405 94.3920  -2
   4  -5  15 600.405 94.3920   1
   5  -5  15 7.95920 10.0793   1
   6  -5  15 154.987 9.69967   1
   7  -5  15 36.2984 21.5872   1
  -5  -4  15 661.817 24.8157   1
   4  -8  15 269.721 49.2899  -2
  -4  -4  15 269.721 49.2899   1
   3  -7  15 718.802 28.4720  -2
  -3  -4  15 718.802 28.4720   1
   2  -6  15 197.315 21.7502  -2
  -2  -4  15 197.315 21.7502   1
   1  -5  15 256.647 18.3995  -2
  -1  -4  15 256.647 18.3995   1
   0  -4  15 6.43499 12.2632  -2
   0  -4  15 6.43499 12.2632   1
  -1  -3  15 1275.13 31.5655  -2
   1  -4  15 1275.13 31.5655   1
  -2  -2  15 265.210 21.4922  -2
   2  -4  15 265.210 21.4922   1
  -3  -1  15 29.9927 25.7423  -2
   3  -4  15 29.9927 25.7423   1
  -4   0  15 157.767 30.7006  -2
   4  -4  15 157.767 30.7006   1
   5  -4  15 695.992 22.2125   1
   6  -4  15 75.2582 6.74716   1
   7  -4  15 64.4178 21.3701   1
  -6  -3  15 287.784 19.6182   1
  -5  -3  15 387.934 19.4042   1
  -4  -3  15 371.126 16.1184   1
   3  -6  15 -17.704 23.5412  -2
  -3  -3  15 -17.704 23.5412   1
   2  -5  15 85.3257 20.4763  -2
  -2  -3  15 85.3257 20.4763   1
   1  -4  15 1074.51 24.7474  -2
  -1  -3  15 1074.51 24.7474   1
   0  -3  15 1077.04 20.8093  -2
   0  -3  15 1077.04 20.8093   1
  -1  -2  15 306.171 17.0076  -2
   1  -3  15 306.171 17.0076   1
  -2  -1  15 -8.6150 18.7977  -2
   2  -3  15 -8.6150 18.7977   1
  -3   0  15 173.932 25.7269  -2
   3  -3  15 173.932 25.7269   1
   4  -3  15 492.110 35.0067   1
   5  -3  15 405.486 13.9020   1
   6  -3  15 165.154 9.28688   1
   7  -3  15 31.3998 27.9215   1
  -6  -2  15 276.066 16.0647   1
  -5  -2  15 102.121 11.9431   1
   4  -6  15 39.3925 48.1037  -2
  -4  -2  15 39.3925 48.1037   1
   3  -5  15 469.092 23.0355  -2
  -3  -2  15 469.092 23.0355   1
   2  -4  15 635.638 20.9647  -2
  -2  -2  15 635.638 20.9647   1
   1  -3  15 185.059 14.6799  -2
  -1  -2  15 185.059 14.6799   1
   0  -2  15 337.926 17.4466  -2
   0  -2  15 337.926 17.4466   1
  -1  -1  15 423.519 21.9334  -2
   1  -2  15 423.519 21.9334   1
  -2   0  15 264.595 20.8785  -2
   2  -2  15 264.595 20.8785   1
  -3   1  15 78.6421 23.3776  -2
   3  -2  15 78.6421 23.3776   1
   4  -2  15 218.200 16.1987   1
   5  -2  15 4.66950 9.26643   1
   6  -2  15 -4.9000 6.12358   1
   7  -2  15 28.7153 26.8046   1
  -7  -1  15 18.9783 13.3804   1
  -6  -1  15 0.02507 12.6862   1
  -5  -1  15 794.289 20.9669   1
   4  -5  15 653.374 55.2509  -2
  -4  -1  15 653.374 55.2509   1
   3  -4  15 38.7533 18.9064  -2
  -3  -1  15 38.7533 18.9064   1
   2  -3  15 10.7018 16.3838  -2
  -2  -1  15 10.7018 16.3838   1
   1  -2  15 551.353 17.1346  -2
  -1  -1  15 551.353 17.1346   1
   0  -1  15 91.4812 13.9308  -2
   0  -1  15 91.4812 13.9308   1
  -1   0  15 785.255 26.0764  -2
   1  -1  15 785.255 26.0764   1
  -2   1  15 177.350 20.7416  -2
   2  -1  15 177.350 20.7416   1
  -3   2  15 177.827 27.3745  -2
   3  -1  15 177.827 27.3745   1
  -4   3  15 100.881 28.2772  -2
   4  -1  15 100.881 28.2772   1
   5  -1  15 241.176 16.5262   1
   6  -1  15 138.735 13.1471   1
  -7   0  15 105.416 14.5775   1
  -6   0  15 200.118 14.1569   1
  -5   0  15 31.2460 10.0186   1
   4  -4  15 389.505 54.5343  -2
  -4   0  15 389.505 54.5343   1
   3  -3  15 336.801 20.5023  -2
  -3   0  15 336.801 20.5023   1
   2  -2  15 232.564 16.9085  -2
  -2   0  15 232.564 16.9085   1
   1  -1  15 404.327 18.1145  -2
  -1   0  15 404.327 18.1145   1
   0   0  15 497.987 18.8641  -2
   0   0  15 497.987 18.8641   1
  -1   1  15 167.391 15.5633  -2
   1   0  15 167.391 15.5633   1
  -2   2  15 32.5563 16.7150  -2
   2   0  15 32.5563 16.7150   1
  -3   3  15 391.023 31.6310  -2
   3   0  15 391.023 31.6310   1
   4   0  15 443.341 20.8894   1
   5   0  15 -3.1028 11.4751   1
   6   0  15 22.4184 12.7257   1
  -7   1  15 59.9959 17.0191   1
  -6   1  15 217.697 14.3610   1
  -5   1  15 753.708 20.9846   1
  -4   1  15 84.7196 11.1549   1
   3  -2  15 82.4616 17.9646  -2
  -3   1  15 82.4616 17.9646   1
   2  -1  15 268.503 19.6889  -2
  -2   1  15 268.503 19.6889   1
   1   0  15 534.511 19.8604  -2
  -1   1  15 534.511 19.8604   1
   0   1  15 278.671 14.2104  -2
   0   1  15 278.671 14.2104   1
  -1   2  15 717.331 21.8978  -2
   1   1  15 717.331 21.8978   1
  -2   3  15 97.8255 18.8485  -2
   2   1  15 97.8255 18.8485   1
  -3   4  15 53.4161 23.9652  -2
   3   1  15 53.4161 23.9652   1
   4   1  15 146.724 15.0251   1
   5   1  15 195.774 17.1270   1
   7  -4  14 983.237 67.8543  -2
  -7   2  15 983.237 67.8543   1
  -6   2  15 6.01305 12.2243   1
  -5   2  15 634.548 19.6673   1
  -4   2  15 2.84191 9.57245   1
   3  -1  15 396.025 27.9611  -2
  -3   2  15 396.025 27.9611   1
   2   0  15 -7.5081 17.7764  -2
  -2   2  15 -7.5081 17.7764   1
   1   1  15 1284.19 24.5835  -2
  -1   2  15 1284.19 24.5835   1
   0   2  15 -5.3572 12.7125  -2
   0   2  15 -5.3572 12.7125   1
  -1   3  15 5.81806 16.3742  -2
   1   2  15 5.81806 16.3742   1
  -2   4  15 46.3501 24.4568  -2
   2   2  15 46.3501 24.4568   1
  -3   5  15 891.873 37.0989  -2
   3   2  15 891.873 37.0989   1
   4   2  15 2.57325 13.3268   1
   7  -3  14 190.730 46.4772  -2
  -7   3  15 190.730 46.4772   1
  -6   3  15 132.621 17.7416   1
  -5   3  15 89.7385 11.6250   1
  -4   3  15 12.9135 9.85063   1
   3   0  15 803.911 32.8382  -2
  -3   3  15 803.911 32.8382   1
   2   1  15 193.170 21.0114  -2
  -2   3  15 193.170 21.0114   1
   1   2  15 -3.0363 18.5429  -2
  -1   3  15 -3.0363 18.5429   1
   0   3  15 26.8890 15.4945  -2
   0   3  15 26.8890 15.4945   1
  -1   4  15 495.921 22.3939  -2
   1   3  15 495.921 22.3939   1
  -2   5  15 44.2862 25.3357  -2
   2   3  15 44.2862 25.3357   1
  -3   6  15 242.637 33.1712  -2
   3   3  15 242.637 33.1712   1
   4   3  15 110.859 28.8774   1
  -7   4  15 168.591 19.9139   1
  -6   4  15 49.4786 16.4672   1
  -5   4  15 476.514 21.2071   1
  -4   4  15 11.9158 10.0775   1
   3   1  15 -21.735 28.0212  -2
  -3   4  15 -21.735 28.0212   1
   2   2  15 174.089 20.7417  -2
  -2   4  15 174.089 20.7417   1
   1   3  15 622.066 25.8535  -2
  -1   4  15 622.066 25.8535   1
   0   4  15 5.18969 14.4043  -2
   0   4  15 5.18969 14.4043   1
  -1   5  15 173.105 20.9683  -2
   1   4  15 173.105 20.9683   1
  -2   6  15 133.963 28.6666  -2
   2   4  15 133.963 28.6666   1
   3   4  15 31.3283 21.9919   1
  -7   5  15 447.342 30.6240   1
  -6   5  15 125.940 18.0165   1
  -5   5  15 22.4685 13.5820   1
  -4   5  15 71.7909 13.4592   1
   3   2  15 490.094 31.4931  -2
  -3   5  15 490.094 31.4931   1
   2   3  15 -24.810 25.0529  -2
  -2   5  15 -24.810 25.0529   1
   1   4  15 332.346 24.1065  -2
  -1   5  15 332.346 24.1065   1
   0   5  15 70.9386 19.2154  -2
   0   5  15 70.9386 19.2154   1
  -1   6  15 58.3253 22.0612  -2
   1   5  15 58.3253 22.0612   1
  -6   6  15 619.385 28.4905   1
  -5   6  15 144.462 19.1752   1
  -4   6  15 -1.2971 13.0059   1
   3   3  15 109.832 32.0474  -2
  -3   6  15 109.832 32.0474   1
   2   4  15 383.918 29.8570  -2
  -2   6  15 383.918 29.8570   1
   1   5  15 17.0401 24.6299  -2
  -1   6  15 17.0401 24.6299   1
   0   6  15 186.639 23.5279  -2
   0   6  15 186.639 23.5279   1
   3   4  15 278.874 89.3012  -2
  -3   7  15 278.874 89.3012   1
  -1  -7  16 733.578 49.6991  -2
   1  -8  16 733.578 49.6991   1
  -3  -5  16 58.1205 50.9717  -2
   3  -8  16 58.1205 50.9717   1
   4  -8  16 25.1977 21.4760   1
   1  -8  16 1247.45 104.792  -2
  -1  -7  16 1247.45 104.792   1
   0  -7  16 21.8241 18.5324  -2
   0  -7  16 21.8241 18.5324   1
  -1  -6  16 65.5920 28.7479  -2
   1  -7  16 65.5920 28.7479   1
  -2  -5  16 141.907 45.5889  -2
   2  -7  16 141.907 45.5889   1
  -3  -4  16 541.172 55.1358  -2
   3  -7  16 541.172 55.1358   1
   4  -7  16 65.9500 14.9173   1
   5  -7  16 170.841 16.3352   1
   2  -8  16 279.173 28.7420  -2
  -2  -6  16 279.173 28.7420   1
   1  -7  16 90.6206 25.7951  -2
  -1  -6  16 90.6206 25.7951   1
   0  -6  16 44.9061 17.0008  -2
   0  -6  16 44.9061 17.0008   1
  -1  -5  16 286.238 25.3012  -2
   1  -6  16 286.238 25.3012   1
  -2  -4  16 118.323 38.6179  -2
   2  -6  16 118.323 38.6179   1
  -3  -3  16 463.358 45.0927  -2
   3  -6  16 463.358 45.0927   1
   4  -6  16 178.564 23.7158   1
   5  -6  16 77.5089 13.1528   1
   6  -6  16 131.824 12.5405   1
   3  -8  16 -10.803 25.5159  -2
  -3  -5  16 -10.803 25.5159   1
   2  -7  16 354.848 23.7297  -2
  -2  -5  16 354.848 23.7297   1
   1  -6  16 459.107 27.6290  -2
  -1  -5  16 459.107 27.6290   1
   0  -5  16 5.25266 16.6452  -2
   0  -5  16 5.25266 16.6452   1
  -1  -4  16 161.509 20.4496  -2
   1  -5  16 161.509 20.4496   1
  -2  -3  16 263.070 34.7535  -2
   2  -5  16 263.070 34.7535   1
  -3  -2  16 304.119 32.7132  -2
   3  -5  16 304.119 32.7132   1
  -4  -1  16 91.3173 31.7234  -2
   4  -5  16 91.3173 31.7234   1
   5  -5  16 175.028 13.9013   1
   6  -5  16 160.711 13.6699   1
   4  -8  16 152.189 36.1381  -2
  -4  -4  16 152.189 36.1381   1
   3  -7  16 589.230 29.3548  -2
  -3  -4  16 589.230 29.3548   1
   2  -6  16 53.1810 20.4749  -2
  -2  -4  16 53.1810 20.4749   1
   1  -5  16 357.884 26.7295  -2
  -1  -4  16 357.884 26.7295   1
   0  -4  16 151.106 16.4819  -2
   0  -4  16 151.106 16.4819   1
  -1  -3  16 361.221 23.5875  -2
   1  -4  16 361.221 23.5875   1
  -2  -2  16 119.947 20.6157  -2
   2  -4  16 119.947 20.6157   1
  -3  -1  16 549.121 33.9460  -2
   3  -4  16 549.121 33.9460   1
  -4   0  16 93.8868 30.6675  -2
   4  -4  16 93.8868 30.6675   1
   5  -4  16 13.7056 10.4530   1
   6  -4  16 34.9206 8.34066   1
  -5  -3  16 378.090 20.5142   1
  -4  -3  16 10.4679 11.8362   1
   3  -6  16 161.742 23.1893  -2
  -3  -3  16 161.742 23.1893   1
   2  -5  16 306.697 22.8743  -2
  -2  -3  16 306.697 22.8743   1
   1  -4  16 259.754 22.5855  -2
  -1  -3  16 259.754 22.5855   1
   0  -3  16 404.332 18.6617  -2
   0  -3  16 404.332 18.6617   1
  -1  -2  16 407.607 19.6675  -2
   1  -3  16 407.607 19.6675   1
  -2  -1  16 115.782 26.8500  -2
   2  -3  16 115.782 26.8500   1
  -3   0  16 84.1083 25.6249  -2
   3  -3  16 84.1083 25.6249   1
  -4   1  16 26.9056 56.3392  -2
   4  -3  16 26.9056 56.3392   1
   5  -3  16 227.447 15.6029   1
   6  -3  16 32.3136 9.49855   1
  -5  -2  16 94.6788 12.3576   1
  -4  -2  16 126.855 12.5674   1
   3  -5  16 786.488 25.6389  -2
  -3  -2  16 786.488 25.6389   1
   2  -4  16 480.641 20.7624  -2
  -2  -2  16 480.641 20.7624   1
   1  -3  16 495.497 21.9179  -2
  -1  -2  16 495.497 21.9179   1
   0  -2  16 51.2028 15.1602  -2
   0  -2  16 51.2028 15.1602   1
  -1  -1  16 176.003 20.6455  -2
   1  -2  16 176.003 20.6455   1
  -2   0  16 323.615 29.4126  -2
   2  -2  16 323.615 29.4126   1
  -3   1  16 582.813 35.1905  -2
   3  -2  16 582.813 35.1905   1
  -4   2  16 45.3605 81.6152  -2
   4  -2  16 45.3605 81.6152   1
   5  -2  16 -10.225 10.7703   1
   6  -2  16 120.934 13.3683   1
  -6  -1  16 28.0286 13.3829   1
  -5  -1  16 102.234 12.5782   1
   4  -5  16 124.366 35.5819  -2
  -4  -1  16 124.366 35.5819   1
   3  -4  16 811.631 25.2908  -2
  -3  -1  16 811.631 25.2908   1
   2  -3  16 29.0361 17.6146  -2
  -2  -1  16 29.0361 17.6146   1
   1  -2  16 56.3780 16.2989  -2
  -1  -1  16 56.3780 16.2989   1
   0  -1  16 27.4456 14.5200  -2
   0  -1  16 27.4456 14.5200   1
  -1   0  16 718.516 25.6864  -2
   1  -1  16 718.516 25.6864   1
  -2   1  16 29.8992 26.5430  -2
   2  -1  16 29.8992 26.5430   1
  -3   2  16 227.012 28.0487  -2
   3  -1  16 227.012 28.0487   1
   4  -1  16 13.9894 11.1927   1
   5  -1  16 258.563 17.5431   1
  -6   0  16 153.907 15.3276   1
  -5   0  16 246.407 14.6138   1
  -4   0  16 139.573 12.4252   1
   3  -3  16 -10.006 20.6392  -2
  -3   0  16 -10.006 20.6392   1
   2  -2  16 278.641 17.8118  -2
  -2   0  16 278.641 17.8118   1
   1  -1  16 287.087 22.4489  -2
  -1   0  16 287.087 22.4489   1
   0   0  16 25.2283 15.4960  -2
   0   0  16 25.2283 15.4960   1
  -1   1  16 218.499 20.8043  -2
   1   0  16 218.499 20.8043   1
  -2   2  16 570.317 34.3694  -2
   2   0  16 570.317 34.3694   1
  -3   3  16 52.4403 28.6780  -2
   3   0  16 52.4403 28.6780   1
   4   0  16 9.35169 11.7305   1
   5   0  16 107.971 14.3089   1
  -6   1  16 7.17160 13.8732   1
  -5   1  16 9.14527 10.8871   1
   4  -3  16 661.532 59.9485  -2
  -4   1  16 661.532 59.9485   1
   3  -2  16 393.602 24.1887  -2
  -3   1  16 393.602 24.1887   1
   2  -1  16 -19.081 19.0183  -2
  -2   1  16 -19.081 19.0183   1
   1   0  16 66.6919 21.1496  -2
  -1   1  16 66.6919 21.1496   1
   0   1  16 299.346 17.6254  -2
   0   1  16 299.346 17.6254   1
  -1   2  16 149.466 20.6823  -2
   1   1  16 149.466 20.6823   1
  -2   3  16 477.441 25.8920  -2
   2   1  16 477.441 25.8920   1
  -3   4  16 229.178 26.7882  -2
   3   1  16 229.178 26.7882   1
  -4   5  16 156.227 37.3913  -2
   4   1  16 156.227 37.3913   1
  -6   2  16 341.685 22.4837   1
  -5   2  16 8.98226 10.9769   1
  -4   2  16 7.16992 12.1449   1
   3  -1  16 172.754 22.7632  -2
  -3   2  16 172.754 22.7632   1
   2   0  16 504.696 22.8388  -2
  -2   2  16 504.696 22.8388   1
   1   1  16 69.8362 21.2298  -2
  -1   2  16 69.8362 21.2298   1
   0   2  16 95.4360 16.2004  -2
   0   2  16 95.4360 16.2004   1
  -1   3  16 111.696 18.1863  -2
   1   2  16 111.696 18.1863   1
  -2   4  16 147.933 26.3850  -2
   2   2  16 147.933 26.3850   1
  -3   5  16 34.5997 29.7527  -2
   3   2  16 34.5997 29.7527   1
  -6   3  16 -5.5635 15.6270   1
  -5   3  16 -5.0314 12.2390   1
  -4   3  16 542.782 19.1421   1
   3   0  16 -10.038 23.2317  -2
  -3   3  16 -10.038 23.2317   1
   2   1  16 749.637 26.4891  -2
  -2   3  16 749.637 26.4891   1
   1   2  16 38.8492 23.4912  -2
  -1   3  16 38.8492 23.4912   1
   0   3  16 250.351 18.9684  -2
   0   3  16 250.351 18.9684   1
  -1   4  16 34.7638 18.7939  -2
   1   3  16 34.7638 18.7939   1
  -2   5  16 532.012 31.8708  -2
   2   3  16 532.012 31.8708   1
   3   3  16 12.8159 25.3638   1
  -6   4  16 161.243 18.8195   1
  -5   4  16 116.929 15.0563   1
   4   0  16 281.869 96.7758  -2
  -4   4  16 281.869 96.7758   1
   3   1  16 196.331 30.5329  -2
  -3   4  16 196.331 30.5329   1
   2   2  16 16.2439 26.8339  -2
  -2   4  16 16.2439 26.8339   1
   1   3  16 56.5202 24.8618  -2
  -1   4  16 56.5202 24.8618   1
   0   4  16 433.438 22.6320  -2
   0   4  16 433.438 22.6320   1
  -1   5  16 223.866 22.2179  -2
   1   4  16 223.866 22.2179   1
  -5   5  16 202.116 18.3797   1
  -4   5  16 35.9376 14.0236   1
   3   2  16 98.8220 33.3809  -2
  -3   5  16 98.8220 33.3809   1
   2   3  16 379.506 33.1971  -2
  -2   5  16 379.506 33.1971   1
   1   4  16 123.179 23.2256  -2
  -1   5  16 123.179 23.2256   1
   0   5  16 -15.463 20.7886  -2
   0   5  16 -15.463 20.7886   1
  -1  -6  17 190.106 71.5964  -2
   1  -7  17 190.106 71.5964   1
  -1  -6  17 93.7766 19.7151   1
   0  -6  17 101.897 18.8269  -2
   0  -6  17 101.897 18.8269   1
  -1  -5  17 52.6757 25.7190  -2
   1  -6  17 52.6757 25.7190   1
  -2  -4  17 530.210 45.1612  -2
   2  -6  17 530.210 45.1612   1
  -3  -3  17 131.901 39.6823  -2
   3  -6  17 131.901 39.6823   1
   4  -6  17 14.3340 25.7451   1
   2  -7  17 21.6497 42.3327  -2
  -2  -5  17 21.6497 42.3327   1
   1  -6  17 36.3856 25.1979  -2
  -1  -5  17 36.3856 25.1979   1
   0  -5  17 516.825 21.0856  -2
   0  -5  17 516.825 21.0856   1
  -1  -4  17 440.661 26.9662  -2
   1  -5  17 440.661 26.9662   1
  -2  -3  17 89.6073 31.8460  -2
   2  -5  17 89.6073 31.8460   1
  -3  -2  17 20.1908 30.6477  -2
   3  -5  17 20.1908 30.6477   1
  -4  -1  17 357.752 34.9227  -2
   4  -5  17 357.752 34.9227   1
   5  -5  17 316.606 19.2131   1
   3  -7  17 153.784 47.1385  -2
  -3  -4  17 153.784 47.1385   1
   2  -6  17 269.481 28.0687  -2
  -2  -4  17 269.481 28.0687   1
   1  -5  17 192.651 24.9023  -2
  -1  -4  17 192.651 24.9023   1
   0  -4  17 13.4982 16.3836  -2
   0  -4  17 13.4982 16.3836   1
  -1  -3  17 278.327 20.3934  -2
   1  -4  17 278.327 20.3934   1
  -2  -2  17 315.801 31.7238  -2
   2  -4  17 315.801 31.7238   1
  -3  -1  17 79.1907 33.0303  -2
   3  -4  17 79.1907 33.0303   1
  -4   0  17 176.468 33.3457  -2
   4  -4  17 176.468 33.3457   1
   5  -4  17 337.467 18.6875   1
  -4  -3  17 569.481 20.7169   1
   3  -6  17 51.0709 22.3983  -2
  -3  -3  17 51.0709 22.3983   1
   2  -5  17 -19.358 22.9053  -2
  -2  -3  17 -19.358 22.9053   1
   1  -4  17 138.241 19.5755  -2
  -1  -3  17 138.241 19.5755   1
   0  -3  17 1106.96 26.4958  -2
   0  -3  17 1106.96 26.4958   1
  -1  -2  17 -0.4502 15.8733  -2
   1  -3  17 -0.4502 15.8733   1
  -2  -1  17 50.2033 29.0026  -2
   2  -3  17 50.2033 29.0026   1
  -3   0  17 37.3510 25.1865  -2
   3  -3  17 37.3510 25.1865   1
   4  -3  17 411.485 33.6342   1
   5  -3  17 7.12192 10.8300   1
   4  -6  17 0.80656 37.9773  -2
  -4  -2  17 0.80656 37.9773   1
   3  -5  17 39.3292 21.9036  -2
  -3  -2  17 39.3292 21.9036   1
   2  -4  17 467.842 25.0605  -2
  -2  -2  17 467.842 25.0605   1
   1  -3  17 37.1235 19.8611  -2
  -1  -2  17 37.1235 19.8611   1
   0  -2  17 238.623 16.8864  -2
   0  -2  17 238.623 16.8864   1
  -1  -1  17 105.324 21.4447  -2
   1  -2  17 105.324 21.4447   1
  -2   0  17 276.620 29.7288  -2
   2  -2  17 276.620 29.7288   1
  -3   1  17 82.3491 27.0894  -2
   3  -2  17 82.3491 27.0894   1
  -4   2  17 387.757 33.8020  -2
   4  -2  17 387.757 33.8020   1
   5  -2  17 43.7465 12.6537   1
  -5  -1  17 143.982 13.9775   1
   4  -5  17 601.272 42.3810  -2
  -4  -1  17 601.272 42.3810   1
   3  -4  17 34.7756 20.7878  -2
  -3  -1  17 34.7756 20.7878   1
   2  -3  17 10.1006 21.2892  -2
  -2  -1  17 10.1006 21.2892   1
   1  -2  17 34.2433 22.7339  -2
  -1  -1  17 34.2433 22.7339   1
   0  -1  17 304.762 17.7770  -2
   0  -1  17 304.762 17.7770   1
  -1   0  17 91.5017 26.6443  -2
   1  -1  17 91.5017 26.6443   1
  -2   1  17 518.191 33.8363  -2
   2  -1  17 518.191 33.8363   1
  -3   2  17 78.1714 28.9441  -2
   3  -1  17 78.1714 28.9441   1
  -4   3  17 43.6968 30.3806  -2
   4  -1  17 43.6968 30.3806   1
  -5   0  17 -0.7740 11.0256   1
   4  -4  17 372.842 55.2578  -2
  -4   0  17 372.842 55.2578   1
   3  -3  17 -10.819 21.1499  -2
  -3   0  17 -10.819 21.1499   1
   2  -2  17 277.846 28.9791  -2
  -2   0  17 277.846 28.9791   1
   1  -1  17 50.6490 22.7198  -2
  -1   0  17 50.6490 22.7198   1
   0   0  17 813.706 23.0033  -2
   0   0  17 813.706 23.0033   1
  -1   1  17 103.222 27.5162  -2
   1   0  17 103.222 27.5162   1
  -2   2  17 24.6109 30.4258  -2
   2   0  17 24.6109 30.4258   1
  -3   3  17 62.5462 30.4767  -2
   3   0  17 62.5462 30.4767   1
   4   0  17 599.790 59.8264   1
  -5   1  17 289.834 15.3963   1
   4  -3  17 107.106 54.6597  -2
  -4   1  17 107.106 54.6597   1
   3  -2  17 69.3635 23.8218  -2
  -3   1  17 69.3635 23.8218   1
   2  -1  17 261.037 28.3649  -2
  -2   1  17 261.037 28.3649   1
   1   0  17 280.044 24.2500  -2
  -1   1  17 280.044 24.2500   1
   0   1  17 7.74624 15.0364  -2
   0   1  17 7.74624 15.0364   1
  -1   2  17 271.101 31.2571  -2
   1   1  17 271.101 31.2571   1
  -2   3  17 228.036 32.7172  -2
   2   1  17 228.036 32.7172   1
  -3   4  17 152.073 58.2172  -2
   3   1  17 152.073 58.2172   1
  -5   2  17 260.721 15.5503   1
   4  -2  17 121.553 50.4876  -2
  -4   2  17 121.553 50.4876   1
   3  -1  17 -20.672 23.3574  -2
  -3   2  17 -20.672 23.3574   1
   2   0  17 16.3741 25.6707  -2
  -2   2  17 16.3741 25.6707   1
   1   1  17 464.316 26.8645  -2
  -1   2  17 464.316 26.8645   1
   0   2  17 187.437 20.1034  -2
   0   2  17 187.437 20.1034   1
  -1   3  17 20.8175 29.4194  -2
   1   2  17 20.8175 29.4194   1
  -5   3  17 2.57690 13.9874   1
   4  -1  17 22.0580 32.5709  -2
  -4   3  17 22.0580 32.5709   1
   3   0  17 230.841 25.9183  -2
  -3   3  17 230.841 25.9183   1
   2   1  17 330.058 30.7555  -2
  -2   3  17 330.058 30.7555   1
   1   2  17 18.8647 24.7703  -2
  -1   3  17 18.8647 24.7703   1
   0   3  17 22.7976 20.0441  -2
   0   3  17 22.7976 20.0441   1
  -1   4  17 171.117 37.2955  -2
   1   3  17 171.117 37.2955   1
  -4   4  17 81.7801 18.9358   1
   3   1  17 151.488 37.6178  -2
  -3   4  17 151.488 37.6178   1
   2   2  17 15.2380 30.2461  -2
  -2   4  17 15.2380 30.2461   1
   1   3  17 322.937 30.9587  -2
  -1   4  17 322.937 30.9587   1
   0  -5  18 157.078 23.3151  -2
   0  -5  18 157.078 23.3151   1
  -1  -4  18 129.375 46.4909  -2
   1  -5  18 129.375 46.4909   1
  -2  -3  18 373.398 78.6216  -2
   2  -5  18 373.398 78.6216   1
  -2  -4  18 85.7339 46.0882   1
   1  -5  18 199.086 26.6424  -2
  -1  -4  18 199.086 26.6424   1
   0  -4  18 255.176 20.1534  -2
   0  -4  18 255.176 20.1534   1
  -1  -3  18 155.063 23.3245  -2
   1  -4  18 155.063 23.3245   1
  -2  -2  18 92.9961 31.8298  -2
   2  -4  18 92.9961 31.8298   1
  -3  -1  18 381.994 86.7949  -2
   3  -4  18 381.994 86.7949   1
   2  -5  18 205.629 25.3154  -2
  -2  -3  18 205.629 25.3154   1
   1  -4  18 136.127 22.3289  -2
  -1  -3  18 136.127 22.3289   1
   0  -3  18 17.8272 16.2558  -2
   0  -3  18 17.8272 16.2558   1
  -1  -2  18 344.391 32.4747  -2
   1  -3  18 344.391 32.4747   1
  -2  -1  18 455.207 33.8111  -2
   2  -3  18 455.207 33.8111   1
  -3   0  18 17.0432 57.2616  -2
   3  -3  18 17.0432 57.2616   1
  -3  -2  18 280.647 18.4591   1
   2  -4  18 29.2152 22.7505  -2
  -2  -2  18 29.2152 22.7505   1
   1  -3  18 517.819 23.7044  -2
  -1  -2  18 517.819 23.7044   1
   0  -2  18 44.1534 16.9026  -2
   0  -2  18 44.1534 16.9026   1
  -1  -1  18 13.8480 29.4400  -2
   1  -2  18 13.8480 29.4400   1
  -2   0  18 48.4308 29.1744  -2
   2  -2  18 48.4308 29.1744   1
  -3   1  18 301.904 68.9056  -2
   3  -2  18 301.904 68.9056   1
  -4  -1  18 -26.833 47.7571   1
   3  -4  18 592.303 30.9777  -2
  -3  -1  18 592.303 30.9777   1
   2  -3  18 168.878 23.1925  -2
  -2  -1  18 168.878 23.1925   1
   1  -2  18 74.5261 24.8958  -2
  -1  -1  18 74.5261 24.8958   1
   0  -1  18 32.6916 17.8708  -2
   0  -1  18 32.6916 17.8708   1
  -1   0  18 691.748 37.0376  -2
   1  -1  18 691.748 37.0376   1
  -2   1  18 199.894 31.2428  -2
   2  -1  18 199.894 31.2428   1
  -3   2  18 320.509 79.3847  -2
   3  -1  18 320.509 79.3847   1
  -4   0  18 88.1275 12.8449   1
   3  -3  18 -54.556 25.0201  -2
  -3   0  18 -54.556 25.0201   1
   2  -2  18 25.5164 28.3704  -2
  -2   0  18 25.5164 28.3704   1
   1  -1  18 414.611 27.6538  -2
  -1   0  18 414.611 27.6538   1
   0   0  18 102.787 18.3074  -2
   0   0  18 102.787 18.3074   1
  -1   1  18 162.494 30.5679  -2
   1   0  18 162.494 30.5679   1
  -2   2  18 455.799 99.6776  -2
   2   0  18 455.799 99.6776   1
  -4   1  18 73.5700 12.0839   1
   3  -2  18 578.392 35.7552  -2
  -3   1  18 578.392 35.7552   1
   2  -1  18 14.8588 28.5266  -2
  -2   1  18 14.8588 28.5266   1
   1   0  18 113.331 24.9072  -2
  -1   1  18 113.331 24.9072   1
   0   1  18 56.7008 15.9043  -2
   0   1  18 56.7008 15.9043   1
  -1   2  18 237.195 32.4099  -2
   1   1  18 237.195 32.4099   1
   3  -1  18 253.990 51.0339  -2
  -3   2  18 253.990 51.0339   1
   2   0  18 272.186 30.0739  -2
  -2   2  18 272.186 30.0739   1
   1   1  18 149.974 24.5991  -2
  -1   2  18 149.974 24.5991   1
   0   2  18 23.7981 18.3888  -2
   0   2  18 23.7981 18.3888   1
   0  -2  19 225.271 70.6369  -2
   0  -2  19 225.271 70.6369   1
  -1  -1  19 54.7948 48.9234   1
   0  -1  19 178.975 71.3498  -2
   0  -1  19 178.975 71.3498   1
   0   0   0    0.00    0.00   0
;
_shelx_hkl_checksum     28925
_shelx_res_file
;
TITL d1878 in P-1
    d1878_tw.res
    created by SHELXL-2016/6 at 11:59:51 on 15-May-2018
CELL 0.71073   9.53530  10.19620  14.63310  95.9746  91.2546 114.8468
ZERR    2.00   0.00070   0.00080   0.00100   0.0023   0.0021   0.0020
LATT  1
SFAC C H P ZN I IR
UNIT 38 72 4 2 4 2
TEMP -123.150
SIZE 0.02 0.03 0.22
ACTA
L.S. 5
BOND $H
CONF
FMAP 2
PLAN 20
SIMU 0.01 C1 > C5
WGHT    0.054200   11.618502
BASF   0.22312
FVAR       0.35156
IR1   6    0.646195    0.304381    0.232799    11.00000    0.01386    0.01348 =
         0.01504    0.00274    0.00113    0.00549
ZN1   4    0.853165    0.547928    0.226191    11.00000    0.01715    0.01475 =
         0.02255    0.00418    0.00564    0.00596
I1    5    1.138488    0.646727    0.290852    11.00000    0.02048    0.03070 =
         0.04057    0.00607   -0.00004    0.00918
I2    5    0.846561    0.740296    0.126677    11.00000    0.04029    0.03129 =
         0.03657    0.01145    0.00789    0.01969
P1    3    0.479180    0.407584    0.257621    11.00000    0.01750    0.02131 =
         0.01918    0.00381    0.00147    0.01080
P2    3    0.707161    0.316677    0.383893    11.00000    0.01684    0.01984 =
         0.01725    0.00572    0.00042    0.00576
C1    1    0.504605    0.100705    0.131460    11.00000    0.02513    0.02537 =
         0.02553   -0.00721   -0.00341    0.00672
C2    1    0.610820    0.069837    0.184398    11.00000    0.02827    0.01394 =
         0.02443    0.00254    0.00270    0.01073
C3    1    0.763076    0.167855    0.168956    11.00000    0.02981    0.01772 =
         0.02116   -0.00198    0.00720    0.01215
C4    1    0.752066    0.256807    0.103469    11.00000    0.03630    0.02805 =
         0.01499   -0.00667    0.01223    0.01476
C5    1    0.594178    0.219962    0.080868    11.00000    0.03535    0.02727 =
         0.01653   -0.00331   -0.00076    0.01588
C6    1    0.330868    0.013493    0.121303    11.00000    0.02967    0.03106 =
         0.05192   -0.01727   -0.01174    0.01350
AFIX 137
H6A   2    0.302415   -0.058383    0.066236    11.00000   -1.50000
H6B   2    0.280848    0.079058    0.115315    11.00000   -1.50000
H6C   2    0.296607   -0.036785    0.175766    11.00000   -1.50000
AFIX   0
C7    1    0.573037   -0.054858    0.240371    11.00000    0.04168    0.02205 =
         0.04597    0.01313    0.00031    0.01252
AFIX 137
H7A   2    0.587149   -0.134379    0.204256    11.00000   -1.50000
H7B   2    0.465243   -0.089402    0.256554    11.00000   -1.50000
H7C   2    0.642101   -0.022047    0.296775    11.00000   -1.50000
AFIX   0
C8    1    0.913431    0.161032    0.198767    11.00000    0.02572    0.03649 =
         0.05539   -0.00747    0.00523    0.02087
AFIX 137
H8A   2    0.951864    0.122296    0.145845    11.00000   -1.50000
H8B   2    0.894569    0.097313    0.247218    11.00000   -1.50000
H8C   2    0.990738    0.259090    0.222445    11.00000   -1.50000
AFIX   0
C9    1    0.885409    0.358018    0.051377    11.00000    0.05716    0.02986 =
         0.03437    0.00403    0.02691    0.01146
AFIX 137
H9A   2    0.891465    0.304718   -0.007005    11.00000   -1.50000
H9B   2    0.983291    0.391807    0.088981    11.00000   -1.50000
H9C   2    0.866425    0.442011    0.038967    11.00000   -1.50000
AFIX   0
C10   1    0.533755    0.272509    0.002968    11.00000    0.08618    0.06058 =
         0.01583   -0.00393   -0.00993    0.04855
AFIX 137
H10A  2    0.561866    0.237987   -0.055749    11.00000   -1.50000
H10B  2    0.579434    0.379230    0.011319    11.00000   -1.50000
H10C  2    0.420718    0.234441    0.002733    11.00000   -1.50000
AFIX   0
C11   1    0.380930    0.425014    0.155119    11.00000    0.04305    0.04406 =
         0.03191    0.00262   -0.00672    0.03266
AFIX 137
H11A  2    0.305145    0.462747    0.173110    11.00000   -1.50000
H11B  2    0.327569    0.329362    0.118423    11.00000   -1.50000
H11C  2    0.457013    0.492346    0.118469    11.00000   -1.50000
AFIX   0
C12   1    0.311407    0.306463    0.321818    11.00000    0.01106    0.02808 =
         0.03720    0.00465    0.01281    0.00472
AFIX 137
H12A  2    0.237710    0.350330    0.319995    11.00000   -1.50000
H12B  2    0.346343    0.310499    0.385961    11.00000   -1.50000
H12C  2    0.260818    0.204706    0.293688    11.00000   -1.50000
AFIX   0
C13   1    0.542036    0.591163    0.317874    11.00000    0.02356    0.01712 =
         0.04539    0.00316    0.00541    0.01116
AFIX 137
H13A  2    0.451169    0.609824    0.330705    11.00000   -1.50000
H13B  2    0.608472    0.662236    0.279284    11.00000   -1.50000
H13C  2    0.600217    0.600006    0.375988    11.00000   -1.50000
AFIX   0
C14   1    0.885389    0.299942    0.412447    11.00000    0.02661    0.03555 =
         0.02624    0.01204   -0.00309    0.01740
AFIX 137
H14A  2    0.905137    0.313444    0.479545    11.00000   -1.50000
H14B  2    0.972012    0.374360    0.385704    11.00000   -1.50000
H14C  2    0.874887    0.203020    0.387452    11.00000   -1.50000
AFIX   0
C15   1    0.569673    0.171980    0.444656    11.00000    0.03255    0.03442 =
         0.02870    0.01414    0.00525    0.00582
AFIX 137
H15A  2    0.609739    0.184805    0.508784    11.00000   -1.50000
H15B  2    0.556651    0.076787    0.414398    11.00000   -1.50000
H15C  2    0.469393    0.177272    0.443155    11.00000   -1.50000
AFIX   0
C16   1    0.730405    0.473601    0.465722    11.00000    0.03092    0.03035 =
         0.02296   -0.00026   -0.00423    0.01240
AFIX 137
H16A  2    0.772321    0.465670    0.525593    11.00000   -1.50000
H16B  2    0.629520    0.476117    0.472535    11.00000   -1.50000
H16C  2    0.801849    0.563231    0.442954    11.00000   -1.50000
AFIX   0
C1S   1    1.154000    1.064589    0.532948    11.00000    0.03616    0.01837 =
         0.04063   -0.00573   -0.00038    0.00886
AFIX  43
H1S   2    1.259917    1.108754    0.555309    11.00000   -1.20000
AFIX   0
C2S   1    1.110634    0.985723    0.446390    11.00000    0.04003    0.02558 =
         0.04723    0.00976    0.01494    0.01371
AFIX  43
H2S   2    1.186666    0.975586    0.409107    11.00000   -1.20000
AFIX   0
C3S   1    0.955176    0.921058    0.413853    11.00000    0.04809    0.03121 =
         0.03023    0.00438   -0.00013    0.01452
AFIX  43
H3S   2    0.925314    0.866769    0.354327    11.00000   -1.20000
AFIX   0
HKLF 5
REM  d1878 in P-1
REM R1 =  0.0397 for    4967 Fo > 4sig(Fo)  and  0.0566 for all    5865 data
REM    238 parameters refined using     30 restraints
END
WGHT      0.0539     11.7663
REM Highest difference peak  1.813,  deepest hole -1.662,  1-sigma level  0.293
Q1    1   0.5742  0.3189  0.2251  11.00000  0.05    1.81
Q2    1   0.1517 -0.0348  0.1764  11.00000  0.05    1.63
Q3    1   0.6963  0.3588  0.2723  11.00000  0.05    1.61
Q4    1   0.5966  0.2586  0.2039  11.00000  0.05    1.54
Q5    1   0.5657  0.4152  0.2453  11.00000  0.05    1.49
Q6    1   0.9383  0.7236  0.1308  11.00000  0.05    1.45
Q7    1   0.6051  0.2868  0.2770  11.00000  0.05    1.36
Q8    1   0.6769  0.3357  0.1990  11.00000  0.05    1.25
Q9    1   0.7809  0.4477  0.2686  11.00000  0.05    1.23
Q10   1   0.7282  0.1849  0.2213  11.00000  0.05    1.22
Q11   1   0.4764 -0.1233  0.3481  11.00000  0.05    1.22
Q12   1   0.3455 -0.1072  0.2692  11.00000  0.05    1.19
Q13   1   0.7421  0.2937  0.1622  11.00000  0.05    1.17
Q14   1   0.1105  0.1034  0.3144  11.00000  0.05    1.17
Q15   1   0.7393  0.2923  0.2434  11.00000  0.05    1.16
Q16   1   0.6351  0.2036  0.2566  11.00000  0.05    1.14
Q17   1   0.6577  0.5266  0.2401  11.00000  0.05    1.10
Q18   1   0.4609  0.3113  0.1851  11.00000  0.05    1.10
Q19   1   0.8273  0.2808  0.2140  11.00000  0.05    1.09
Q20   1   0.9162  0.5396  0.1676  11.00000  0.05    1.06
;
_shelx_res_checksum     42166
