# Supplementary material for: An iridium complex with an unsupported Ir—Zn bond: di­iodido­(η5-penta­methyl­cyclo­penta­dien­yl)bis­(tri­methyl­phosphane)iridiumzinc(Ir—Zn) benzene hemisolvate
Source: Acta Crystallogr E Crystallogr Commun. 2019 Nov 5;75(Pt 12):1824–7. doi: 10.1107/S2056989019014622 (PMC6895938; doi:10.1107/S2056989019014622)
Supplement: Supplementary file 2 [file e-75-01824-Isup2.hkl]

data_I                                                                          
_shelx_title ' d1878 in P-1'                                                    
_shelx_refln_list_code          4                                               
_shelx_F_calc_maximum      280.37                                               
_exptl_crystal_F_000       786.00                                               
_reflns_d_resolution_high  0.7684                                               
                                                                                
loop_                                                                           
 _space_group_symop_operation_xyz                                               
 'x, y, z'                                                                      
 '-x, -y, -z'                                                                   
                                                                                
_cell_length_a     9.5353                                                       
_cell_length_b    10.1962                                                       
_cell_length_c    14.6331                                                       
_cell_angle_alpha  95.975                                                       
_cell_angle_beta   91.255                                                       
_cell_angle_gamma 114.847                                                       
                                                                                
_shelx_F_squared_multiplier     1.000                                           
                                                                                
loop_                                                                           
 _refln_index_h                                                                 
 _refln_index_k                                                                 
 _refln_index_l                                                                 
 _refln_F_squared_calc                                                          
 _refln_F_squared_meas                                                          
 _refln_F_squared_sigma                                                         
 _refln_observed_status                                                         
   1   0   0       4926.53       5730.48        95.74 o                         
   2   0   0       5780.83       5657.57       117.19 o                         
   3   0   0       6001.98       5305.37        48.16 o                         
   4   0   0      47081.00      46832.12       300.04 o                         
   5   0   0       1712.52       1777.37        39.81 o                         
   6   0   0      18429.90      17924.94       155.97 o                         
   7   0   0       1000.13        945.39        38.79 o                         
   8   0   0       5808.23       5911.76       242.28 o                         
   9   0   0        211.49        264.53       136.81 o                         
  10   0   0       8632.71       9442.51       228.73 o                         
 -11   1   0        533.96       1335.66       225.67 o                         
 -10   1   0       1553.02       1536.96       161.28 o                         
  -9   1   0       5459.79       5279.95       164.65 o                         
  -8   1   0       2058.75       2342.01       275.15 o                         
  -7   1   0          2.53         37.69        31.00 o                         
  -6   1   0      11027.49      11256.45       116.04 o                         
  -5   1   0       7815.18       7815.59        71.20 o                         
  -4   1   0         66.56         48.23        13.40 o                         
  -3   1   0         27.18         54.49        10.61 o                         
  -2   1   0      34959.68      36735.69       613.93 o                         
  -1   1   0      16689.97      17832.54       558.81 o                         
   0   1   0      27571.70      26701.31       204.24 o                         
   1   1   0      12397.97      14543.04       121.90 o                         
   2   1   0      16691.98      17524.59       182.59 o                         
   3   1   0       8919.15       8892.40        73.65 o                         
   4   1   0      23927.05      23960.31       176.67 o                         
   5   1   0       1276.91       1473.74        41.57 o                         
   6   1   0        671.26        627.24        38.07 o                         
   7   1   0       2519.89       2488.45        75.77 o                         
   8   1   0      10287.68       6447.10       323.26 o                         
   9   1   0       2705.06       2567.84       200.48 o                         
  10   1   0       1878.96       1670.17       204.89 o                         
 -11   2   0       1970.09       1762.07       187.85 o                         
 -10   2   0       3817.68       4495.48       175.76 o                         
  -9   2   0       2755.44       2733.19       153.62 o                         
  -8   2   0       1301.22       1354.16        47.19 o                         
  -7   2   0        316.56        331.88        24.25 o                         
  -6   2   0       3799.34       3413.81        49.37 o                         
  -5   2   0      10823.18      11046.00        93.55 o                         
  -4   2   0      24521.48      25353.18       177.54 o                         
  -3   2   0         51.35        222.74        16.03 o                         
  -2   2   0       5667.85       5518.54       238.41 o                         
  -1   2   0      14613.08      16456.17       489.89 o                         
   0   2   0      31747.39      30567.63       218.32 o                         
   1   2   0       5477.46       5019.82        67.03 o                         
   2   2   0       3858.37       4239.36        70.31 o                         
   3   2   0       5030.02       5441.72       254.91 o                         
   4   2   0       1453.34       1235.45        40.22 o                         
   5   2   0       6011.21       5879.01        80.24 o                         
   6   2   0       3241.94       3231.78        68.42 o                         
   7   2   0       1188.35       1459.51        72.27 o                         
   8   2   0       1250.92        912.33       340.05 o                         
   9   2   0       2660.34       2449.58       250.80 o                         
  10   2   0       1577.84       1503.42       248.40 o                         
 -12   3   0        553.71       1194.13       398.09 o                         
 -11   3   0        185.64        232.50       329.03 o                         
 -10   3   0       4395.97       4346.31       154.05 o                         
  -9   3   0       3596.08       3409.50       151.06 o                         
  -8   3   0        689.85        698.56       234.91 o                         
  -7   3   0        283.43        284.00        27.36 o                         
  -6   3   0      16424.77      16011.32       126.67 o                         
  -5   3   0        312.47        375.59        22.78 o                         
  -4   3   0       8459.76       9282.63        73.12 o                         
  -3   3   0       6758.84       8191.39        65.42 o                         
  -2   3   0      35491.46      36498.13      1095.98 o                         
  -1   3   0       1578.80       1534.58        53.93 o                         
   0   3   0      43604.49      43609.12       323.19 o                         
   1   3   0       6606.55       7453.86        88.46 o                         
   2   3   0      15937.44      16217.97       150.94 o                         
   3   3   0       2786.65       2947.91       199.98 o                         
   4   3   0      17676.28      17446.52       165.13 o                         
   5   3   0        700.72        610.63        43.59 o                         
   6   3   0       1211.37       1163.93        70.13 o                         
   7   3   0        915.17        958.75        78.34 o                         
   8   3   0       5626.90       6373.02       452.49 o                         
   9   3   0         93.70       -166.05       250.22 o                         
 -12   4   0         54.72        728.69       531.16 o                         
 -11   4   0       1615.61       1604.04       227.48 o                         
 -10   4   0        352.79        306.91       151.18 o                         
  -9   4   0      14472.52      14988.94       285.65 o                         
  -8   4   0       2099.35       2011.69       238.08 o                         
  -7   4   0        137.70        125.73        26.47 o                         
  -6   4   0       1065.72        978.05        32.37 o                         
  -5   4   0      27890.80      28304.48       200.69 o                         
  -4   4   0       4711.05       4927.63        49.56 o                         
  -3   4   0       3349.82       3456.44        43.58 o                         
  -2   4   0       1173.09       1249.36       101.71 o                         
  -1   4   0      16991.62      17628.56       180.41 o                         
   0   4   0       1351.77       1322.52        41.32 o                         
   1   4   0      24524.81      25069.91       219.42 o                         
   2   4   0      18625.56      20097.07       209.88 o                         
   3   4   0       4406.26       4966.30       252.21 o                         
   4   4   0         35.73         21.50        35.43 o                         
   5   4   0       6139.95       6244.32       100.88 o                         
   6   4   0        474.73        402.34        77.35 o                         
   7   4   0          2.74        -50.46        78.23 o                         
   8   4   0       2698.70       2650.97       458.38 o                         
   9   4   0       3671.26       3424.06       461.03 o                         
 -12   5   0       1746.04       2843.74       315.47 o                         
 -11   5   0       4850.19       5145.22       269.94 o                         
 -10   5   0       4801.37       4961.75       191.64 o                         
  -9   5   0       4059.38       4070.82       153.71 o                         
  -8   5   0       4505.38       4494.71       200.45 o                         
  -7   5   0       5456.87       5606.78        68.92 o                         
  -6   5   0      22965.24      23501.38       194.86 o                         
  -5   5   0      20267.73      19369.84       167.54 o                         
  -4   5   0        683.30        861.98        32.12 o                         
  -3   5   0        609.70        781.19        33.31 o                         
  -2   5   0      41057.01      40400.37       552.10 o                         
  -1   5   0      35936.18      35549.54       346.40 o                         
   0   5   0      15316.33      16101.13       165.80 o                         
   1   5   0       8211.77       7436.93       109.38 o                         
   2   5   0       3565.79       3124.71       108.20 o                         
   3   5   0      19438.91      19652.71       288.73 o                         
   4   5   0      10502.22      10441.11       164.24 o                         
   5   5   0       6111.47       6028.84       152.32 o                         
   6   5   0         34.28        -38.67        78.11 o                         
   7   5   0        786.26        822.49        96.98 o                         
   8   5   0       2310.70       1677.55       336.04 o                         
 -12   6   0       3273.01       3347.08       278.63 o                         
 -11   6   0        200.52        357.59       167.37 o                         
 -10   6   0       1737.42       1853.51       140.41 o                         
  -9   6   0       3501.08       3689.05       160.30 o                         
  -8   6   0       7150.49       6922.68       110.81 o                         
  -7   6   0        313.59        304.87        37.49 o                         
  -6   6   0       5774.51       6016.09        89.72 o                         
  -5   6   0        206.17        242.82        27.20 o                         
  -4   6   0       1765.23       1814.25        47.89 o                         
  -3   6   0       5879.14       5844.64        89.84 o                         
  -2   6   0      40317.33      40378.12       386.65 o                         
  -1   6   0       2382.95       2234.87        90.88 o                         
   0   6   0        418.63        368.48        48.25 o                         
   1   6   0       5162.00       5236.76       114.72 o                         
   2   6   0      11880.34      11976.88       208.17 o                         
   3   6   0       3980.98       3392.08       160.25 o                         
   4   6   0       7368.31       7222.98       178.82 o                         
   5   6   0        135.85         61.91        84.60 o                         
   6   6   0       2370.44       2353.71       124.91 o                         
   7   6   0        391.16        316.29       101.25 o                         
 -12   7   0        304.99        583.91       286.89 o                         
 -11   7   0       4056.77       4343.95       252.91 o                         
 -10   7   0         62.74        189.04       145.99 o                         
  -9   7   0       1615.75       1685.66       146.20 o                         
  -8   7   0       1489.85        540.56       342.78 o                         
  -7   7   0       7325.52       7118.18        99.99 o                         
  -6   7   0       1335.63       1329.78        51.51 o                         
  -5   7   0       4936.35       4919.98        77.90 o                         
  -4   7   0       2022.46       2230.27        74.19 o                         
  -3   7   0       1838.54       1905.89       226.35 o                         
  -2   7   0       1431.83       1226.94       102.26 o                         
  -1   7   0      16697.79      16778.68       264.15 o                         
   0   7   0       3550.42       3521.34        91.19 o                         
   1   7   0       2092.50       2074.04       104.06 o                         
   2   7   0       4115.03       3970.99       158.91 o                         
   3   7   0       7328.47       6839.11       231.00 o                         
   4   7   0          5.10        -41.60        94.59 o                         
   5   7   0       1055.53        882.53       104.98 o                         
   6   7   0       1580.29       1243.61       116.59 o                         
 -11   8   0        720.38        587.74       206.48 o                         
 -10   8   0        837.18       1143.31       163.38 o                         
  -9   8   0        917.62        914.23       143.58 o                         
  -8   8   0        949.90        987.76       411.82 o                         
  -7   8   0       6311.03       6372.92       132.93 o                         
  -6   8   0       5623.43       5628.93        84.40 o                         
  -5   8   0         41.14          2.29        42.94 o                         
  -4   8   0         30.16        -30.85        47.09 o                         
  -3   8   0      13841.56      12515.26       433.99 o                         
  -2   8   0       6779.32       6993.14       192.30 o                         
  -1   8   0       5246.00       5439.54       193.40 o                         
   0   8   0       3897.83       4081.08       127.69 o                         
   1   8   0       4395.57       4893.81       150.61 o                         
   2   8   0        472.95        403.99       168.13 o                         
   3   8   0       7696.98       7609.13       241.85 o                         
   4   8   0       2481.94       2273.00       138.86 o                         
   5   8   0        121.01          9.01       102.81 o                         
 -11   9   0       5625.07       6393.89       323.38 o                         
 -10   9   0        402.82        687.48       171.48 o                         
  -9   9   0       1320.49       1349.41       179.38 o                         
  -8   9   0        440.15        248.32       432.37 o                         
  -7   9   0       2039.33       2127.03       104.16 o                         
  -6   9   0       3345.44       3469.89       104.69 o                         
  -5   9   0      10188.22      10470.08       161.96 o                         
  -4   9   0        120.24        180.14        56.03 o                         
  -3   9   0       1221.44        800.84       220.17 o                         
  -2   9   0       5875.41       5727.49       229.13 o                         
  -1   9   0       6460.73       7380.65       178.00 o                         
   0   9   0         43.51        448.26       119.22 o                         
   1   9   0       4391.28       4641.49       180.47 o                         
   2   9   0       2343.20       2627.97       188.54 o                         
   3   9   0        539.17        452.28       206.61 o                         
   4   9   0       1110.85       1152.43       128.71 o                         
 -11  10   0       6432.29       6863.22       300.98 o                         
 -10  10   0        143.61        602.97       194.74 o                         
  -9  10   0        901.14       1126.79       186.15 o                         
  -8  10   0        938.82        809.83       295.23 o                         
  -7  10   0      16638.21      16979.58       265.88 o                         
  -6  10   0         19.82        -35.02        80.40 o                         
  -5  10   0       1219.81       1126.38       103.86 o                         
  -4  10   0        168.90        130.35        91.24 o                         
  -3  10   0      13216.53      12853.22       410.61 o                         
  -2  10   0        191.04        295.50       226.93 o                         
  -1  10   0      11096.90      12426.58       289.98 o                         
   0  10   0         70.82        -98.80       170.96 o                         
   1  10   0       2774.38       3399.30       226.86 o                         
   2  10   0        325.79         55.07       245.80 o                         
   3  10   0       5976.71       7323.85       256.87 o                         
 -10  11   0         42.36        329.33       216.44 o                         
  -9  11   0       3209.50       3356.17       238.52 o                         
  -8  11   0        811.49        739.74       370.56 o                         
  -7  11   0       2526.65       2490.66       144.47 o                         
  -6  11   0        560.99        565.77       102.22 o                         
  -5  11   0       2975.14       2718.72       137.42 o                         
  -4  11   0       1048.86       1407.86       124.88 o                         
  -3  11   0       9732.11       8688.59       354.01 o                         
  -2  11   0       1329.70        887.23       257.59 o                         
  -1  11   0       1074.43        412.31       231.11 o                         
   0  11   0         10.03       -147.51       155.49 o                         
   1  11   0       6870.83       7999.67       297.81 o                         
  -9  12   0        218.33        242.00       229.61 o                         
  -8  12   0       1076.12        429.65       337.02 o                         
  -7  12   0       1082.98       1151.17       118.74 o                         
  -6  12   0        466.55        504.13       109.97 o                         
  -5  12   0       2746.67       2650.52       142.47 o                         
  -4  12   0       2800.15       2348.10       148.01 o                         
  -3  12   0        804.01        180.33       268.30 o                         
  -2  12   0       1087.46       1278.88       258.09 o                         
  -1  12   0       3849.37       3689.15       282.26 o                         
  -7  13   0       1514.67       1847.98       232.94 o                         
  -6  13   0        356.42        115.92       124.40 o                         
  -5  13   0        334.67        130.37       137.62 o                         
  -4  13   0        918.24        456.75       144.10 o                         
   4 -13   1        631.27        363.10       141.66 o                         
   5 -13   1       4824.90       5291.43       217.09 o                         
   6 -13   1         56.76         59.55       119.75 o                         
   7 -13   1         82.78         -2.81       106.39 o                         
   1 -12   1         86.69        316.70       248.80 o                         
   2 -12   1       2953.37       2735.78       240.40 o                         
   3 -12   1        626.84        343.23       243.48 o                         
   4 -12   1       1338.32       1278.82       128.71 o                         
   5 -12   1        314.57        273.99       104.00 o                         
   6 -12   1       3628.43       3380.12       158.00 o                         
   7 -12   1        183.23        115.15       100.28 o                         
   8 -12   1         16.15        580.64       422.25 o                         
   9 -12   1       1726.60       1855.94       388.45 o                         
  -1 -11   1        267.67        100.27       179.69 o                         
   0 -11   1       7092.41       7618.03       251.25 o                         
   1 -11   1       1572.34       1454.82       224.03 o                         
   2 -11   1        222.44        285.43       217.69 o                         
   3 -11   1        271.82        496.26       262.49 o                         
   4 -11   1       6662.24       6776.42       185.24 o                         
   5 -11   1       1146.25       1173.78       111.28 o                         
   6 -11   1       2591.47       2694.82       131.73 o                         
   7 -11   1         33.76         53.79       100.73 o                         
   8 -11   1       2376.11       2284.32       378.44 o                         
   9 -11   1        725.81        870.84       200.89 o                         
  10 -11   1       3732.28       4063.18       246.98 o                         
  -3 -10   1          0.79        154.15       145.47 o                         
  -2 -10   1       3177.73       3531.06       275.10 o                         
  -1 -10   1       2002.25       2268.88       211.43 o                         
   0 -10   1        803.53        426.91       178.86 o                         
   1 -10   1        181.48        215.71       163.61 o                         
   2 -10   1       6684.36       6621.60       246.60 o                         
   3 -10   1       1152.04       1005.82       250.99 o                         
   4 -10   1       1441.74       1221.08       106.12 o                         
   5 -10   1       1476.94       1277.68        84.21 o                         
   6 -10   1       5263.38       5160.03       176.94 o                         
   7 -10   1        770.61        921.43        93.82 o                         
   8 -10   1       3138.32       3485.04       522.43 o                         
   9 -10   1       2428.07       2447.12       192.70 o                         
  10 -10   1        626.07        827.96       178.00 o                         
  11 -10   1        118.90        498.48       206.23 o                         
  -4  -9   1       5201.37       5137.87       213.67 o                         
  -3  -9   1        430.27        155.22       253.03 o                         
  -2  -9   1        322.36        253.22       167.38 o                         
  -1  -9   1         64.03       -142.26       142.26 o                         
   0  -9   1      23709.34      25681.36       343.32 o                         
   1  -9   1       2257.05       2564.75       129.33 o                         
   2  -9   1       3854.55       3866.37       162.82 o                         
   3  -9   1        509.87        258.15       183.23 o                         
   4  -9   1       9407.11       9367.10       169.52 o                         
   5  -9   1        108.21        197.53        52.77 o                         
   6  -9   1      12034.29      12136.35       176.18 o                         
   7  -9   1        498.17        361.38        76.65 o                         
   8  -9   1       1867.08       2192.41       466.27 o                         
   9  -9   1        721.21        691.78       174.01 o                         
  10  -9   1       6235.14       7056.53       217.78 o                         
  11  -9   1       1228.95       1969.64       199.79 o                         
  -5  -8   1       4114.90       3616.32       167.15 o                         
  -4  -8   1         47.24        -39.80        95.93 o                         
  -3  -8   1        119.48       -210.52       210.52 o                         
  -2  -8   1       5776.37       5711.68       201.28 o                         
  -1  -8   1       6126.51       6847.52       167.08 o                         
   0  -8   1      10711.36      11219.71       193.12 o                         
   1  -8   1       5564.52       6083.67       124.32 o                         
   2  -8   1       7691.16       8118.57       197.75 o                         
   3  -8   1       4673.47       6194.92       303.14 o                         
   4  -8   1       9936.77       9760.65       134.29 o                         
   5  -8   1       1707.17       1858.40        61.60 o                         
   6  -8   1       1284.42       1230.69        53.07 o                         
   7  -8   1        646.71        641.13        64.12 o                         
   8  -8   1       6836.70       7092.39       133.79 o                         
   9  -8   1       5533.51       5400.74       179.17 o                         
  10  -8   1       1872.15       2505.12       173.29 o                         
  11  -8   1        356.84        660.72       211.46 o                         
  -6  -7   1       1517.57       1228.35       117.11 o                         
  -5  -7   1       3623.92       3546.13       159.88 o                         
  -4  -7   1       3511.26       3343.83       145.59 o                         
  -3  -7   1        932.34        423.45       165.82 o                         
  -2  -7   1       2400.25       2284.79       152.68 o                         
  -1  -7   1       9559.78       9922.31       143.79 o                         
   0  -7   1       9065.49       9038.20       126.10 o                         
   1  -7   1       5722.65       5822.13       135.11 o                         
   2  -7   1       4314.71       4362.34       133.28 o                         
   3  -7   1       7639.62       7910.07       110.49 o                         
   4  -7   1       2601.45       2529.44        71.07 o                         
   5  -7   1       4181.03       4156.63        65.17 o                         
   6  -7   1       1552.89       1535.93        44.74 o                         
   7  -7   1       1670.78       1661.74        54.90 o                         
   8  -7   1         20.39         40.43        48.52 o                         
   9  -7   1       5811.82       5726.47       174.23 o                         
  10  -7   1       3331.28       3496.81       155.45 o                         
  11  -7   1        267.47        401.67       261.04 o                         
  12  -7   1        376.23       2093.85       658.05 o                         
  -7  -6   1        290.84        187.59       100.10 o                         
  -6  -6   1       5264.15       5107.34       163.74 o                         
  -5  -6   1         27.69        -89.30        89.30 o                         
  -4  -6   1        281.20        153.00        89.56 o                         
  -3  -6   1       1454.86       1111.83       145.75 o                         
  -2  -6   1      19427.15      18692.86       221.81 o                         
  -1  -6   1       5282.11       5478.42       108.79 o                         
   0  -6   1      20500.31      20495.47       201.05 o                         
   1  -6   1       1676.98       1768.88        85.42 o                         
   2  -6   1      14859.00      14291.16       189.38 o                         
   3  -6   1       4509.39       5122.80       264.46 o                         
   4  -6   1      25988.35      25677.07       207.58 o                         
   5  -6   1       3146.57       2815.23        55.05 o                         
   6  -6   1        346.57        354.35        33.24 o                         
   7  -6   1        513.47        569.78        40.62 o                         
   8  -6   1      19090.69      19269.11       580.95 o                         
   9  -6   1        653.77        459.78       133.38 o                         
  10  -6   1       2082.45       2362.16       137.29 o                         
  11  -6   1        634.84        642.87       210.88 o                         
  12  -6   1       3421.28       3459.52       263.04 o                         
  -8  -5   1       1339.40        595.91       377.64 o                         
  -7  -5   1        284.00         54.83        89.15 o                         
  -6  -5   1         22.25        -76.58        76.58 o                         
  -5  -5   1       4762.07       4587.13       148.24 o                         
  -4  -5   1       4008.62       4065.28        90.26 o                         
  -3  -5   1       3878.50       4070.78       160.19 o                         
  -2  -5   1       8233.26       8335.33       131.27 o                         
  -1  -5   1       5647.00       5819.31        93.16 o                         
   0  -5   1       3258.86       3507.77        66.79 o                         
   1  -5   1      13431.42      14050.78       165.45 o                         
   2  -5   1      31923.82      31662.27       271.77 o                         
   3  -5   1         51.46         83.06        24.46 o                         
   4  -5   1        551.93        466.00        26.16 o                         
   5  -5   1       2458.07       2719.41        44.86 o                         
   6  -5   1       7515.13       7616.11        77.56 o                         
   7  -5   1         60.07         93.50        23.71 o                         
   8  -5   1       5279.05       5290.66        92.46 o                         
   9  -5   1       4147.16       3968.49       144.33 o                         
  10  -5   1       2542.86       2615.27       164.96 o                         
  11  -5   1        149.16        424.57       202.11 o                         
  12  -5   1       4289.06       2914.97       563.98 o                         
  -9  -4   1        664.23         44.48       339.17 o                         
  -8  -4   1        289.42       -255.96       255.96 o                         
  -7  -4   1       1145.08       1144.06        92.92 o                         
  -6  -4   1      13063.04      13155.10       195.24 o                         
  -5  -4   1       6074.88       6057.58       106.33 o                         
  -4  -4   1       3424.19       3667.08        81.55 o                         
  -3  -4   1       3168.69       3739.43       179.47 o                         
  -2  -4   1      23316.44      23451.46       235.56 o                         
  -1  -4   1      22090.46      22334.08       206.02 o                         
   0  -4   1      30620.14      30743.85       235.87 o                         
   1  -4   1       3656.28       2945.95        75.23 o                         
   2  -4   1       2609.95       2423.39        80.58 o                         
   3  -4   1      11670.61      12146.22        89.19 o                         
   4  -4   1      30416.36      30458.64       204.00 o                         
   5  -4   1       8530.97       7973.46        71.32 o                         
   6  -4   1        868.67        944.73        28.04 o                         
   7  -4   1        523.94        583.56        36.27 o                         
   8  -4   1       5113.03       4881.57        85.34 o                         
   9  -4   1       6101.60       6692.94       196.43 o                         
  10  -4   1       7383.36       7750.36       210.71 o                         
  11  -4   1        562.06        883.81       220.03 o                         
  12  -4   1        593.64       1025.01       391.15 o                         
  -9  -3   1       1345.94        975.68       258.81 o                         
  -8  -3   1       2498.65       2667.63       246.95 o                         
  -7  -3   1         97.18         45.75        61.89 o                         
  -6  -3   1      10272.55      10380.59       158.32 o                         
  -5  -3   1        306.85        349.23        41.20 o                         
  -4  -3   1        259.97        221.45        42.18 o                         
  -3  -3   1       1790.71       2074.94       174.75 o                         
  -2  -3   1      62330.71      64831.09       520.31 o                         
  -1  -3   1       1071.86        932.54        52.24 o                         
   0  -3   1       8339.28       8765.94        87.01 o                         
   1  -3   1      15415.68      15486.86       144.25 o                         
   2  -3   1      49015.01      48524.45       789.42 o                         
   3  -3   1       4247.48       4060.16        41.71 o                         
   4  -3   1      26260.91      26493.29       170.89 o                         
   5  -3   1        903.48        731.14        23.85 o                         
   6  -3   1       9968.20       9691.96       102.60 o                         
   7  -3   1        119.02        104.40        31.82 o                         
   8  -3   1      15388.04      15703.94       490.29 o                         
   9  -3   1        570.30        925.76       148.78 o                         
  10  -3   1        840.93       1126.42       147.57 o                         
  11  -3   1        416.00        592.55       223.86 o                         
  12  -3   1       6897.87       7675.63       398.31 o                         
 -10  -2   1         31.91        -66.02       266.19 o                         
  -9  -2   1        769.42        423.44       244.88 o                         
  -8  -2   1        718.59        743.02       188.04 o                         
  -7  -2   1       8696.17       8799.52       147.26 o                         
  -6  -2   1         15.49        -32.65        33.55 o                         
  -5  -2   1       7288.88       7455.74        90.65 o                         
  -4  -2   1       1094.92       1306.59        44.44 o                         
  -3  -2   1       6936.47       7129.76        77.23 o                         
  -2  -2   1       2337.23       2641.11        61.38 o                         
  -1  -2   1      47920.69      49409.21       376.29 o                         
   0  -2   1       5285.76       5953.99        65.88 o                         
   1  -2   1      14554.35      14897.02       142.35 o                         
   2  -2   1       5659.98       6362.71       125.36 o                         
   3  -2   1      15233.03      16257.05       110.23 o                         
   4  -2   1       2810.82       2801.45        31.81 o                         
   5  -2   1       2622.18       2435.87        32.43 o                         
   6  -2   1       4422.29       4473.10        65.38 o                         
   7  -2   1       6582.38       6494.60        90.89 o                         
   8  -2   1       1216.37       1335.17        57.89 o                         
   9  -2   1       2199.09       1946.22       139.07 o                         
  10  -2   1       2262.36       2286.51       151.18 o                         
  11  -2   1       1319.32       1588.94       187.15 o                         
 -10  -1   1        194.21        -51.54       225.89 o                         
  -9  -1   1       1285.62       1299.23       185.54 o                         
  -8  -1   1       1338.03       1264.78       136.19 o                         
  -7  -1   1      13025.28      12914.55       145.05 o                         
  -6  -1   1       3723.84       3770.41        70.49 o                         
  -5  -1   1         96.47        165.22        24.91 o                         
  -4  -1   1       5979.45       5529.32        62.91 o                         
  -3  -1   1      35208.10      35256.08       241.65 o                         
  -2  -1   1      27522.61      28022.42       287.59 o                         
  -1  -1   1      46213.58      45602.60       370.35 o                         
   0  -1   1       4178.56       5842.62        51.28 o                         
   1  -1   1      40835.04      45991.13       637.11 o                         
   2  -1   1       5903.94       4958.19       175.53 o                         
   3  -1   1      63984.66      63654.97       405.66 o                         
   4  -1   1        310.54        406.60        17.24 o                         
   5  -1   1        134.02         76.89        17.56 o                         
   6  -1   1       3473.40       3181.19        45.49 o                         
   7  -1   1      17384.37      17088.89       139.24 o                         
   8  -1   1       5414.73       5774.26       323.00 o                         
   9  -1   1        976.00       1248.69       147.81 o                         
  10  -1   1       1049.98       1456.25       194.36 o                         
  11  -1   1       5813.04       5908.53       286.59 o                         
 -11   0   1       3713.82       3980.84       441.52 o                         
 -10   0   1        185.50        572.26       163.70 o                         
  -9   0   1       2248.50       2282.63       195.79 o                         
  -8   0   1       1681.53       1671.39       171.52 o                         
  -7   0   1        789.29        904.31        45.26 o                         
  -6   0   1       1481.67       1614.40        54.33 o                         
  -5   0   1      14769.28      15265.17       142.14 o                         
  -4   0   1       3514.95       3340.51        47.26 o                         
  -3   0   1       6020.57       6211.11        61.67 o                         
  -2   0   1       6525.59       6937.67        63.00 o                         
  -1   0   1      31149.48      35173.30       287.78 o                         
   0   0   1       2259.94        993.27        38.98 o                         
   1   0   1      36727.25      38129.78       724.60 o                         
   2   0   1      11579.65      12402.87       205.30 o                         
   3   0   1        313.48        472.49        18.96 o                         
   4   0   1         38.64          7.23        16.56 o                         
   5   0   1       5284.17       5447.68        58.79 o                         
   6   0   1       8828.67       8823.79        87.46 o                         
   7   0   1         69.88        103.96        27.20 o                         
   8   0   1       2200.81       2021.47       164.42 o                         
   9   0   1       1056.97       1157.20       147.38 o                         
  10   0   1       1533.28       1828.30       238.04 o                         
 -11   1   1       7492.06       8342.13       280.22 o                         
 -10   1   1        309.93         96.85       152.75 o                         
  -9   1   1        718.26        811.79       127.81 o                         
  -8   1   1       2693.35       2610.80       287.00 o                         
  -7   1   1      26234.68      25954.83       255.12 o                         
  -6   1   1        620.18        733.32        38.36 o                         
  -5   1   1      10942.14      11610.43       107.13 o                         
  -4   1   1         55.64         53.44        17.47 o                         
  -3   1   1      45963.64      46268.50       298.45 o                         
  -2   1   1       3219.94       3318.57       225.52 o                         
  -1   1   1      49471.64      51847.69       330.09 o                         
   0   1   1       3380.09       5095.33        53.09 o                         
   1   1   1       7587.30       7911.95        91.68 o                         
   2   1   1       5106.41       4888.31        80.45 o                         
   3   1   1      46942.00      48365.30      1154.17 o                         
   4   1   1         67.77         91.78        22.23 o                         
   5   1   1       3925.67       3656.60        57.35 o                         
   6   1   1         70.15         35.65        26.78 o                         
   7   1   1      10696.12      10896.88       142.11 o                         
   8   1   1        887.07        484.61       217.83 o                         
   9   1   1       2178.67       2271.44       227.91 o                         
  10   1   1        757.28        415.67       363.94 o                         
 -11   2   1        711.44        808.18       165.29 o                         
 -10   2   1         49.82        226.25       148.48 o                         
  -9   2   1       3634.00       3661.68       163.93 o                         
  -8   2   1      10060.97       9606.36       407.70 o                         
  -7   2   1       8392.34       8283.71        98.90 o                         
  -6   2   1       3971.59       4339.34        60.71 o                         
  -5   2   1       3297.67       3334.20        47.59 o                         
  -4   2   1      10108.29       9204.63        74.95 o                         
  -3   2   1      54261.10      56411.37       366.39 o                         
  -2   2   1      15487.21      17500.08       567.29 o                         
  -1   2   1       9391.85       9414.84        86.90 o                         
   0   2   1       8435.25       7597.26        75.27 o                         
   1   2   1      41372.67      42712.80       351.07 o                         
   2   2   1      17429.53      17904.06       152.40 o                         
   3   2   1      23860.10      23851.48       172.97 o                         
   4   2   1        150.55         66.58        26.26 o                         
   5   2   1       1566.24       1757.57        52.05 o                         
   6   2   1       3994.78       3876.16        76.47 o                         
   7   2   1      10095.37      10229.85       153.80 o                         
   8   2   1       2706.53       2332.28       304.76 o                         
   9   2   1         41.56       -226.30       226.30 o                         
  10   2   1        983.36       1488.42       444.11 o                         
 -12   3   1       3231.54       1723.66       643.52 o                         
 -11   3   1       2458.47       2448.82       158.81 o                         
 -10   3   1        585.73        471.69       135.08 o                         
  -9   3   1       1581.92       1401.01       132.55 o                         
  -8   3   1       4761.13       4355.10       309.72 o                         
  -7   3   1       4372.64       4418.88        65.87 o                         
  -6   3   1       3883.33       3604.79        52.82 o                         
  -5   3   1       4441.97       5038.86        53.29 o                         
  -4   3   1      11761.69      12692.13        98.93 o                         
  -3   3   1       5071.95       5043.08        51.64 o                         
  -2   3   1       9286.76       9556.60       360.23 o                         
  -1   3   1      16602.25      17994.12       164.66 o                         
   0   3   1       3590.49       4157.33        56.23 o                         
   1   3   1         78.65         72.72        50.17 o                         
   2   3   1      19220.73      20108.88       210.02 o                         
   3   3   1      11093.58      11918.13       325.73 o                         
   4   3   1        143.60        217.90        33.63 o                         
   5   3   1        335.69        374.58        40.10 o                         
   6   3   1       6628.56       6736.12       126.71 o                         
   7   3   1         15.88        -27.22        65.24 o                         
   8   3   1        866.15        695.40       249.38 o                         
   9   3   1       1198.12        842.57       249.87 o                         
 -12   4   1        393.27       1010.95       310.50 o                         
 -11   4   1        632.41        597.63       139.77 o                         
 -10   4   1       1818.96       1690.63       165.16 o                         
  -9   4   1      14574.89      15209.17       294.15 o                         
  -8   4   1       1661.37       1471.23       181.08 o                         
  -7   4   1       7923.79       7988.86        85.41 o                         
  -6   4   1         60.54         91.69        24.20 o                         
  -5   4   1      11773.08      11411.63        99.01 o                         
  -4   4   1       8756.18       9688.16        96.29 o                         
  -3   4   1      49382.42      49065.25       349.55 o                         
  -2   4   1       5457.13       5378.14       435.53 o                         
  -1   4   1        228.67        185.88        49.22 o                         
   0   4   1        961.69       1488.68        45.45 o                         
   1   4   1      31745.06      31091.85       279.15 o                         
   2   4   1       8456.34       7794.61       124.69 o                         
   3   4   1      12193.71      11435.02       265.97 o                         
   4   4   1        105.52        168.64        44.04 o                         
   5   4   1       5176.96       5142.61        94.56 o                         
   6   4   1       1722.56       1795.26        94.00 o                         
   7   4   1       4957.04       5007.02       141.85 o                         
   8   4   1       1200.70        789.66       324.61 o                         
 -12   5   1       2640.49       3570.48       336.37 o                         
 -11   5   1       1964.64       2091.69       154.96 o                         
 -10   5   1       1005.82       1121.76       140.12 o                         
  -9   5   1       4737.32       4653.62       129.65 o                         
  -8   5   1       5058.89       5256.23       314.15 o                         
  -7   5   1       1686.62       1587.57        41.76 o                         
  -6   5   1       2133.76       2288.35        55.55 o                         
  -5   5   1      17107.26      17400.72       162.39 o                         
  -4   5   1        537.86        512.05        26.25 o                         
  -3   5   1       3840.39       4019.28        64.82 o                         
  -2   5   1      11348.99      11974.12       205.82 o                         
  -1   5   1      27396.03      29120.54       302.79 o                         
   0   5   1       1269.56       1366.93        52.15 o                         
   1   5   1      11053.92      11061.53       172.05 o                         
   2   5   1        566.61        345.21       102.13 o                         
   3   5   1       1035.97       1056.40       133.95 o                         
   4   5   1        383.91        416.61        69.21 o                         
   5   5   1       7166.62       7268.77       161.33 o                         
   6   5   1        500.14        337.92        85.15 o                         
   7   5   1         98.08        -27.94        87.70 o                         
   8   5   1        660.06         93.00       458.60 o                         
 -12   6   1       2234.24       3277.43       335.07 o                         
 -11   6   1       1249.14        996.60       184.81 o                         
 -10   6   1       1298.51       1199.30       155.06 o                         
  -9   6   1       5351.83       5797.42       178.33 o                         
  -8   6   1       5756.34       5746.62       104.92 o                         
  -7   6   1      11073.35      11281.12       130.01 o                         
  -6   6   1       1234.06       1057.50        47.46 o                         
  -5   6   1       1523.55       1287.41        47.13 o                         
  -4   6   1       7231.59       7052.70       110.34 o                         
  -3   6   1      24852.59       6693.68       289.94 o                         
  -2   6   1      10728.03       9935.58       146.63 o                         
  -1   6   1       6093.25       6615.37       115.25 o                         
   0   6   1        818.95        951.06        64.15 o                         
   1   6   1       5401.59       5122.87       116.09 o                         
   2   6   1       7333.28       7278.77       167.29 o                         
   3   6   1       6857.77       5823.78       201.18 o                         
   4   6   1         15.39         48.15        80.94 o                         
   5   6   1        345.80        311.51        84.38 o                         
   6   6   1       1899.52       1973.46       117.06 o                         
   7   6   1       2728.81       2580.66       156.06 o                         
 -12   7   1         73.70        584.80       298.86 o                         
 -11   7   1        195.76        706.12       193.78 o                         
 -10   7   1       1129.59       1099.77       140.75 o                         
  -9   7   1      12826.69      13134.71       209.80 o                         
  -8   7   1       1671.13       1501.95       320.01 o                         
  -7   7   1       1698.12       1746.71        66.93 o                         
  -6   7   1         76.25         67.78        45.46 o                         
  -5   7   1      19993.53      20037.84       200.36 o                         
  -4   7   1       2143.50       2066.14        77.78 o                         
  -3   7   1      18984.26      19010.28       248.61 o                         
  -2   7   1        573.21        317.90        95.07 o                         
  -1   7   1       4241.02       4255.36       132.26 o                         
   0   7   1       1093.51       1240.84        78.44 o                         
   1   7   1      17806.39      18837.04       243.88 o                         
   2   7   1       2227.26       2094.74       159.13 o                         
   3   7   1       1109.46        700.70       180.82 o                         
   4   7   1        262.55        146.64        92.68 o                         
   5   7   1       7663.16       7598.00       217.65 o                         
   6   7   1          0.84        -94.70        94.70 o                         
 -12   8   1       1738.58       -298.65       427.62 o                         
 -11   8   1        994.26        861.92       173.16 o                         
 -10   8   1       1642.47       1620.27       158.39 o                         
  -9   8   1        647.41        598.08       125.17 o                         
  -8   8   1       7173.21       7021.85       144.05 o                         
  -7   8   1       1142.45       1133.58        77.41 o                         
  -6   8   1         20.32         -6.05        59.91 o                         
  -5   8   1       4556.16       4651.06        87.21 o                         
  -4   8   1       6502.18       6512.11       112.39 o                         
  -3   8   1       1210.58        528.09       530.12 o                         
  -2   8   1       4672.73       4866.98       175.58 o                         
  -1   8   1      10344.89      11039.04       249.20 o                         
   0   8   1       2674.97       2933.79       115.40 o                         
   1   8   1       2896.09       3131.65       157.61 o                         
   2   8   1       3054.96       3083.35       179.47 o                         
   3   8   1       1496.66       1329.98       189.19 o                         
   4   8   1       1423.40        900.68       425.33 o                         
   5   8   1       2841.33       2836.40       159.12 o                         
 -11   9   1        443.80        924.32       206.87 o                         
 -10   9   1       5582.19       6525.09       226.74 o                         
  -9   9   1       1796.27       2248.36       187.75 o                         
  -8   9   1       4094.13       3258.43       285.47 o                         
  -7   9   1        364.06        364.77        83.56 o                         
  -6   9   1       6570.45       6427.08       167.19 o                         
  -5   9   1       2401.45       2327.70       105.72 o                         
  -4   9   1      13125.84      12956.78       199.53 o                         
  -3   9   1       3398.03       2760.45       336.49 o                         
  -2   9   1        662.50        653.49       174.81 o                         
  -1   9   1        882.40        917.10       149.35 o                         
   0   9   1      15564.65      16182.93       266.62 o                         
   1   9   1       3058.96       3440.51       166.58 o                         
   2   9   1       1010.19        975.07       169.46 o                         
   3   9   1        267.08       -133.62       202.24 o                         
   4   9   1       2814.72       2750.39       154.89 o                         
 -11  10   1        691.19       1160.91       203.74 o                         
 -10  10   1        825.68       1023.41       213.97 o                         
  -9  10   1       1553.23       1776.55       200.07 o                         
  -8  10   1       2841.39       2698.13       281.18 o                         
  -7  10   1        308.10        356.94        88.93 o                         
  -6  10   1       5627.33       5817.21       175.61 o                         
  -5  10   1       4892.44       4711.26       188.59 o                         
  -4  10   1         14.48         -6.49        88.94 o                         
  -3  10   1        370.75        -12.71       343.99 o                         
  -2  10   1       5321.89       5089.33       289.71 o                         
  -1  10   1       2475.06       2556.84       222.28 o                         
   0  10   1       2505.03       2422.38       202.87 o                         
   1  10   1        862.84       1244.57       210.54 o                         
   2  10   1       1473.84       1585.40       244.23 o                         
   3  10   1        530.35        570.65       144.69 o                         
 -10  11   1       3614.62       3867.74       259.54 o                         
  -9  11   1        289.46        608.80       231.01 o                         
  -8  11   1       5296.11       5246.01       345.59 o                         
  -7  11   1         92.63         33.67        90.01 o                         
  -6  11   1        472.10        360.83       108.74 o                         
  -5  11   1         24.13        -26.19        98.82 o                         
  -4  11   1      10529.65      11027.15       247.72 o                         
  -3  11   1        931.16        771.77       260.73 o                         
  -2  11   1       1510.36       1537.50       270.43 o                         
  -1  11   1        733.64        -35.02       226.31 o                         
   0  11   1       3504.53       3908.79       215.18 o                         
   1  11   1        271.19        517.85       209.99 o                         
  -9  12   1       2517.65       2557.42       303.60 o                         
  -8  12   1       1054.75        818.48       264.10 o                         
  -7  12   1         91.34        -53.66       114.19 o                         
  -6  12   1       4500.46       4977.54       190.70 o                         
  -5  12   1       3711.52       3902.11       207.93 o                         
  -4  12   1       3809.40       3696.72       230.37 o                         
  -3  12   1        819.55        100.26       373.77 o                         
  -2  12   1       1636.88       1572.78       265.55 o                         
  -1  12   1        878.25        787.00       259.76 o                         
  -6  13   1        447.66        351.07       155.97 o                         
  -5  13   1       3254.11       3264.33       227.81 o                         
   3 -13   2       2643.45       1968.82       551.63 o                         
   4 -13   2       2735.32       2519.61       180.96 o                         
   5 -13   2         12.28       -107.69       107.69 o                         
   6 -13   2        538.06        235.23       107.66 o                         
   7 -13   2        346.87        197.84       127.25 o                         
   0 -12   2        760.67        518.46       332.30 o                         
   1 -12   2       2331.80       2260.93       214.36 o                         
   2 -12   2       2906.80       2923.98       243.44 o                         
   3 -12   2        328.18         25.45       207.83 o                         
   4 -12   2       3299.14       3215.06       167.22 o                         
   5 -12   2        440.91        241.44       101.40 o                         
   6 -12   2       1390.81       1295.37       118.24 o                         
   7 -12   2        119.95          1.05        96.99 o                         
   8 -12   2       4248.29       3896.39       446.69 o                         
   9 -12   2         49.03       -246.28       386.75 o                         
  -1 -11   2       6286.84       6739.90       246.64 o                         
   0 -11   2        718.15        517.35       147.43 o                         
   1 -11   2       1598.90       1513.52       203.99 o                         
   2 -11   2       1122.41        791.32       187.95 o                         
   3 -11   2       4472.10       4204.00       261.18 o                         
   4 -11   2          8.87        -87.84        87.84 o                         
   5 -11   2       2033.75       1814.75       100.96 o                         
   6 -11   2       1849.94       1757.84       115.61 o                         
   7 -11   2       1899.90       1912.64       127.57 o                         
   8 -11   2        402.60        388.78       309.60 o                         
   9 -11   2       2386.19       2334.10       234.74 o                         
  10 -11   2       1357.25       1688.44       284.59 o                         
  -3 -10   2       4583.05       4996.81       596.09 o                         
  -2 -10   2       3457.44       3824.34       239.40 o                         
  -1 -10   2       5553.58       6052.16       222.95 o                         
   0 -10   2        226.93       -151.15       151.15 o                         
   1 -10   2       2422.42       2460.61       170.91 o                         
   2 -10   2       4732.04       4673.41       206.30 o                         
   3 -10   2      13122.32      12833.31       343.57 o                         
   4 -10   2        346.51        308.86        87.79 o                         
   5 -10   2        227.71        154.29        70.31 o                         
   6 -10   2       1795.39       1801.58       107.79 o                         
   7 -10   2       9713.58       9845.85       195.40 o                         
   8 -10   2       3385.34       4036.82       520.05 o                         
   9 -10   2       1218.48       1481.00       187.57 o                         
  10 -10   2        630.76        734.37       218.64 o                         
  11 -10   2       4023.91       5078.78       426.98 o                         
  -4  -9   2       3408.78       3563.35       185.92 o                         
  -3  -9   2        780.35        508.25       216.70 o                         
  -2  -9   2       2986.17       2666.07       187.04 o                         
  -1  -9   2       1373.70       1107.22       145.57 o                         
   0  -9   2       1700.70       1905.15       115.07 o                         
   1  -9   2       8460.89       9416.70       186.93 o                         
   2  -9   2       8521.25       8520.05       182.37 o                         
   3  -9   2       2334.68       1928.22       189.46 o                         
   4  -9   2         98.36        -15.24        74.52 o                         
   5  -9   2       1708.79       1800.26        92.88 o                         
   6  -9   2      13540.30      13250.49       186.59 o                         
   7  -9   2       1495.62       1479.94        89.17 o                         
   8  -9   2       1213.89       1396.16       447.68 o                         
   9  -9   2        212.19        292.07       158.51 o                         
  10  -9   2       5204.36       5885.70       245.99 o                         
  11  -9   2       3792.34       3979.42       215.47 o                         
  -5  -8   2        698.53        619.01       116.20 o                         
  -4  -8   2       1307.72       1300.63       122.02 o                         
  -3  -8   2       6260.80       5908.53       224.45 o                         
  -2  -8   2       2036.82       1664.10       171.51 o                         
  -1  -8   2      10188.92      10876.90       198.82 o                         
   0  -8   2       3465.49       3730.18       121.59 o                         
   1  -8   2        698.99        785.95        87.18 o                         
   2  -8   2       2132.40       2078.30       102.89 o                         
   3  -8   2      19635.69      19896.16       368.10 o                         
   4  -8   2       1174.74       1266.91        71.43 o                         
   5  -8   2        854.31        890.11        43.68 o                         
   6  -8   2        952.97        988.75        42.78 o                         
   7  -8   2       7048.24       7019.48       111.85 o                         
   8  -8   2       2099.57       2187.05        97.53 o                         
   9  -8   2       1478.34       1775.13       146.87 o                         
  10  -8   2       3486.44       3383.37       186.96 o                         
  11  -8   2        942.93        844.80       165.46 o                         
  -6  -7   2       2205.58       1868.93       124.59 o                         
  -5  -7   2       1216.33       1052.23       119.70 o                         
  -4  -7   2       1480.93       1352.02       112.28 o                         
  -3  -7   2       9045.35       8512.69       231.45 o                         
  -2  -7   2       6101.80       5907.80       166.33 o                         
  -1  -7   2       1005.77        855.56        78.96 o                         
   0  -7   2        228.75        253.98        45.88 o                         
   1  -7   2      13022.62      13659.09       175.88 o                         
   2  -7   2       5779.15       5761.68       130.08 o                         
   3  -7   2      10917.63      10315.30       317.49 o                         
   4  -7   2         70.71         62.47        30.26 o                         
   5  -7   2       1414.10       1590.28        44.45 o                         
   6  -7   2       3761.55       3573.17        62.17 o                         
   7  -7   2      10393.23      10065.85       110.41 o                         
   8  -7   2       3804.03       3797.83       105.04 o                         
   9  -7   2       1259.68       1230.67       135.42 o                         
  10  -7   2       1364.18       1429.12       166.60 o                         
  11  -7   2       4942.30       4671.24       207.09 o                         
  12  -7   2       1755.82       1015.11       338.31 o                         
  -7  -6   2       2883.85       2707.88       139.10 o                         
  -6  -6   2        864.09        636.34        98.95 o                         
  -5  -6   2       1099.04       1116.94       107.38 o                         
  -4  -6   2       3300.48       2978.00       132.35 o                         
  -3  -6   2       3543.54       3497.62       203.88 o                         
  -2  -6   2       7341.46       7173.19       133.55 o                         
  -1  -6   2       7056.49       7487.14       112.42 o                         
   0  -6   2         61.14         97.88        42.73 o                         
   1  -6   2        235.78        237.61        65.11 o                         
   2  -6   2      16752.73      17425.31       192.31 o                         
   3  -6   2      10867.38      10961.61       359.28 o                         
   4  -6   2          1.45          7.32        23.90 o                         
   5  -6   2        348.21        375.90        28.80 o                         
   6  -6   2       6488.76       6608.10        78.41 o                         
   7  -6   2       1483.80       1479.05        62.16 o                         
   8  -6   2       1470.43       1645.96       239.78 o                         
   9  -6   2       1799.96       1788.13       141.96 o                         
  10  -6   2       5186.29       5231.71       235.58 o                         
  11  -6   2        588.28        697.37       201.49 o                         
  12  -6   2       3012.25       2158.07       359.42 o                         
  -8  -5   2         53.25       -326.85       326.85 o                         
  -7  -5   2       4194.48       4303.84       146.52 o                         
  -6  -5   2        161.89        113.56        81.73 o                         
  -5  -5   2       2907.93       2752.98       110.23 o                         
  -4  -5   2       2394.25       2409.88        89.18 o                         
  -3  -5   2      40625.88      41717.03       680.21 o                         
  -2  -5   2       2360.44       2301.92       103.91 o                         
  -1  -5   2        240.84        234.09        75.87 o                         
   0  -5   2         86.98        128.28        36.81 o                         
   1  -5   2      51410.53      50251.40       448.47 o                         
   2  -5   2       4377.57       4354.92        95.51 o                         
   3  -5   2      27594.19      29230.82       895.75 o                         
   4  -5   2        458.43        245.69        24.60 o                         
   5  -5   2      21596.32      21348.67       167.92 o                         
   6  -5   2        619.80        673.51        35.80 o                         
   7  -5   2      17021.53      16691.05       168.18 o                         
   8  -5   2        219.86        269.19        42.44 o                         
   9  -5   2       1116.69        996.60       138.45 o                         
  10  -5   2        758.24        750.57       188.65 o                         
  11  -5   2       8226.62       8386.47       294.01 o                         
  12  -5   2        210.26        293.98       333.30 o                         
  -9  -4   2       4152.83       3241.94       354.11 o                         
  -8  -4   2       2152.88       1336.12       239.76 o                         
  -7  -4   2        205.05        177.81        82.21 o                         
  -6  -4   2         35.61         97.31        62.32 o                         
  -5  -4   2      11670.08      11673.87       174.43 o                         
  -4  -4   2        285.89        260.72        49.12 o                         
  -3  -4   2      14469.40      14941.44       298.52 o                         
  -2  -4   2       6333.75       7315.83       115.37 o                         
  -1  -4   2      33561.89      35883.38       350.89 o                         
   0  -4   2       3750.25       3607.66        57.56 o                         
   1  -4   2      42324.24      40324.56       314.18 o                         
   2  -4   2       1237.07       1410.09        61.96 o                         
   3  -4   2        121.51        234.14        19.83 o                         
   4  -4   2       3610.92       3249.70        37.46 o                         
   5  -4   2      35276.33      33925.50       264.42 o                         
   6  -4   2       1413.45       1466.24        40.58 o                         
   7  -4   2       2718.10       2572.40        62.67 o                         
   8  -4   2       1429.30       1335.24        57.95 o                         
   9  -4   2      12948.22      12889.30       251.92 o                         
  10  -4   2       2166.51       2493.48       203.19 o                         
  11  -4   2       6383.74       7178.76       276.71 o                         
  12  -4   2        394.50        274.80       346.60 o                         
  -9  -3   2        631.93        453.51       266.41 o                         
  -8  -3   2       3585.33       3661.11       224.09 o                         
  -7  -3   2       6407.56       6638.26       139.06 o                         
  -6  -3   2         98.50         82.28        41.74 o                         
  -5  -3   2         88.33        104.76        42.87 o                         
  -4  -3   2       4616.68       4610.20        88.08 o                         
  -3  -3   2      17010.98      17191.00       293.34 o                         
  -2  -3   2       4112.47       4098.94        78.43 o                         
  -1  -3   2      27244.48      29163.59       266.33 o                         
   0  -3   2        903.56       1119.50        36.46 o                         
   1  -3   2      13868.40      13687.49       133.38 o                         
   2  -3   2      14444.03      14404.92       156.30 o                         
   3  -3   2      18213.25      18947.57       126.60 o                         
   4  -3   2        266.61        403.17        19.70 o                         
   5  -3   2        347.00        353.53        26.07 o                         
   6  -3   2       1965.22       1853.08        40.78 o                         
   7  -3   2       3944.76       4024.00        67.43 o                         
   8  -3   2        499.02        713.18       204.84 o                         
   9  -3   2       4307.44       4613.76       144.23 o                         
  10  -3   2       4891.81       4893.99       229.33 o                         
  11  -3   2        697.36       1115.79       226.33 o                         
 -10  -2   2       1098.81        979.64       246.33 o                         
  -9  -2   2       4862.34       4766.19       291.11 o                         
  -8  -2   2        564.72        538.34       204.76 o                         
  -7  -2   2       2623.27       2750.10       100.45 o                         
  -6  -2   2       2076.05       2229.58        73.70 o                         
  -5  -2   2      17790.35      17367.87       178.52 o                         
  -4  -2   2        332.19        248.99        33.33 o                         
  -3  -2   2      29855.21      27176.26       711.19 o                         
  -2  -2   2       3331.69       4432.24        72.87 o                         
  -1  -2   2      19376.78      18953.96       145.64 o                         
   0  -2   2       4702.09       5441.47        54.12 o                         
   1  -2   2      32061.12      31774.01       246.45 o                         
   2  -2   2       5448.48       4931.90        94.94 o                         
   3  -2   2       3867.48       4300.55        38.07 o                         
   4  -2   2        121.85        174.04        14.98 o                         
   5  -2   2      22368.72      21353.77       174.98 o                         
   6  -2   2         22.21         23.32        23.94 o                         
   7  -2   2       5390.24       5371.14        88.73 o                         
   8  -2   2        170.44        209.54        41.75 o                         
   9  -2   2       4446.27       4168.37       154.84 o                         
  10  -2   2        947.08        866.10       165.54 o                         
  11  -2   2       6676.39       7077.83       276.03 o                         
 -10  -1   2       1492.73       1568.47       240.85 o                         
  -9  -1   2        602.37        589.87       145.32 o                         
  -8  -1   2      11806.94      11919.59       272.01 o                         
  -7  -1   2        333.36        344.04        51.98 o                         
  -6  -1   2        137.68        185.03        43.21 o                         
  -5  -1   2       4179.93       4195.95        71.85 o                         
  -4  -1   2      15828.59      16375.42       138.91 o                         
  -3  -1   2        734.80        823.23        24.51 o                         
  -2  -1   2      15544.86      16587.65       218.23 o                         
  -1  -1   2      17990.12      18358.62       146.51 o                         
   0  -1   2      19224.38      21394.71       155.70 o                         
   1  -1   2       4364.60       3846.27        98.02 o                         
   2  -1   2       3399.46       3773.66        52.17 o                         
   3  -1   2        770.83        829.47        21.42 o                         
   4  -1   2        446.26        496.22        18.60 o                         
   5  -1   2       8473.29       8469.16        88.55 o                         
   6  -1   2       9980.49      10097.08       100.69 o                         
   7  -1   2       1755.64       1893.84        60.23 o                         
   8  -1   2        363.03        282.42       233.96 o                         
   9  -1   2       7459.64       7837.65       189.03 o                         
  10  -1   2       3588.32       3722.75       203.21 o                         
  11  -1   2        763.74        451.22       204.75 o                         
 -11   0   2        408.36        627.93       220.64 o                         
 -10   0   2       6280.90       6873.71       215.50 o                         
  -9   0   2       5147.85       5405.98       169.89 o                         
  -8   0   2       7515.33       7291.60       243.67 o                         
  -7   0   2        475.64        544.60        44.98 o                         
  -6   0   2       7755.33       7699.53        95.64 o                         
  -5   0   2      13627.76      12970.22       127.64 o                         
  -4   0   2      45426.21      45446.69       356.64 o                         
  -3   0   2       3227.23       3577.15        44.90 o                         
  -2   0   2       8641.70       3307.83       198.99 o                         
  -1   0   2       6900.81       6032.53       176.40 o                         
   0   0   2      78604.67      80910.55       589.48 o                         
   1   0   2      34033.16      34854.43       533.47 o                         
   2   0   2      22286.27      20878.74       366.44 o                         
   3   0   2       1755.09       1576.05        31.52 o                         
   4   0   2       8354.64       8590.44        73.65 o                         
   5   0   2       7182.89       6831.15        75.97 o                         
   6   0   2      15359.57      14820.88       148.56 o                         
   7   0   2        770.70        881.07        53.12 o                         
   8   0   2       2514.35       2815.07       180.76 o                         
   9   0   2       1821.05       1864.00       156.56 o                         
  10   0   2       6694.70       6743.45       288.16 o                         
  11   0   2        829.96        655.88       245.95 o                         
 -11   1   2       3315.10       4188.57       206.08 o                         
 -10   1   2       1058.37       1036.42       163.18 o                         
  -9   1   2       5071.23       4490.17       139.85 o                         
  -8   1   2       5867.12       6110.88       354.38 o                         
  -7   1   2       5092.63       5033.94        81.56 o                         
  -6   1   2      16607.85      16761.04       163.50 o                         
  -5   1   2      36117.52      36004.50       331.12 o                         
  -4   1   2       1961.97       1868.77        33.34 o                         
  -3   1   2       2844.40       2643.37        39.02 o                         
  -2   1   2       2106.76       2620.47        37.48 o                         
  -1   1   2      35971.39      35830.62       241.44 o                         
   0   1   2      31849.25      32402.36       228.55 o                         
   1   1   2       4840.98       4810.48        87.04 o                         
   2   1   2       2444.97       2145.36        79.91 o                         
   3   1   2      22751.55      21748.78       149.93 o                         
   4   1   2      13535.21      14416.33       116.60 o                         
   5   1   2      14502.32      14281.78       131.96 o                         
   6   1   2       2347.11       2231.46        49.30 o                         
   7   1   2       2129.34       2236.52        59.38 o                         
   8   1   2       3195.26       1588.80       218.24 o                         
   9   1   2       9575.78       9985.26       317.76 o                         
  10   1   2       1275.83       1004.59       324.97 o                         
 -11   2   2       1048.97        795.89       170.04 o                         
 -10   2   2       5658.09       6083.11       192.58 o                         
  -9   2   2        924.91        827.84       116.26 o                         
  -8   2   2       6892.21       6898.88       362.99 o                         
  -7   2   2       1711.97       1807.29        53.21 o                         
  -6   2   2        426.70        471.07        28.17 o                         
  -5   2   2       1869.57       2143.53        43.78 o                         
  -4   2   2      24401.63      25085.61       187.38 o                         
  -3   2   2       6555.51       7403.65        66.17 o                         
  -2   2   2       7704.41       7018.32       307.45 o                         
  -1   2   2        236.51        223.20        25.98 o                         
   0   2   2       4285.43       4143.92        52.49 o                         
   1   2   2       3959.90       4209.29        67.54 o                         
   2   2   2      11640.81      11572.08       138.04 o                         
   3   2   2       9312.77       9916.08       230.86 o                         
   4   2   2       1721.47       1692.68        45.41 o                         
   5   2   2        300.27        293.85        30.70 o                         
   6   2   2       3132.04       3148.79        65.39 o                         
   7   2   2       5277.22       5560.24       110.04 o                         
   8   2   2        464.41        514.79       318.11 o                         
   9   2   2       3129.52       3130.18       218.40 o                         
 -12   3   2        478.23       1330.06       565.40 o                         
 -11   3   2        549.50        498.35       139.64 o                         
 -10   3   2       5573.74       5692.84       185.53 o                         
  -9   3   2       5901.71       5455.02       148.49 o                         
  -8   3   2       1536.63       1716.79       284.18 o                         
  -7   3   2        536.80        416.26        33.18 o                         
  -6   3   2      13713.84      13507.22       127.08 o                         
  -5   3   2       8762.34       8877.19        92.98 o                         
  -4   3   2      22444.72      22232.05       176.75 o                         
  -3   3   2       3100.76       4185.77        49.43 o                         
  -2   3   2       5209.06       4918.13       273.63 o                         
  -1   3   2       3774.73       3563.16        74.20 o                         
   0   3   2      59252.55      57714.60       441.61 o                         
   1   3   2      11050.16      11861.50       132.59 o                         
   2   3   2       5588.60       6056.83       121.49 o                         
   3   3   2       2307.06       1805.31       205.87 o                         
   4   3   2       9652.73       9572.21       103.19 o                         
   5   3   2       4157.01       4306.38        72.15 o                         
   6   3   2       2612.23       2560.76        82.36 o                         
   7   3   2        372.96        303.55        68.03 o                         
   8   3   2       4053.52       4039.48       277.07 o                         
   9   3   2       2129.82       2572.00       397.92 o                         
 -12   4   2        216.22        775.85       318.10 o                         
 -11   4   2       1599.97       1643.51       143.73 o                         
 -10   4   2       1579.90       1255.51       159.83 o                         
  -9   4   2       7306.17       7372.58       154.07 o                         
  -8   4   2       7796.41       7732.95       251.90 o                         
  -7   4   2       2203.77       2246.65        49.93 o                         
  -6   4   2         12.66          0.61        21.17 o                         
  -5   4   2      19715.15      20025.14       163.59 o                         
  -4   4   2       5390.85       5643.72        63.63 o                         
  -3   4   2         36.41         89.37        24.97 o                         
  -2   4   2       5773.76       6166.23        75.60 o                         
  -1   4   2      13691.48      14527.91       137.24 o                         
   0   4   2        724.26        636.52        35.72 o                         
   1   4   2       5761.71       6339.75       103.43 o                         
   2   4   2      14873.35      15006.82       202.78 o                         
   3   4   2       9003.88       8696.44       245.32 o                         
   4   4   2          5.65         18.89        47.98 o                         
   5   4   2       3436.68       3468.32       109.75 o                         
   6   4   2        916.77        900.99        75.39 o                         
   7   4   2        866.90        870.91       107.51 o                         
   8   4   2       1786.78       1273.05       356.28 o                         
 -12   5   2       2101.07       3216.77       341.84 o                         
 -11   5   2        297.97        515.63       194.76 o                         
 -10   5   2      12552.20      12749.65       271.43 o                         
  -9   5   2        576.01        585.23       140.28 o                         
  -8   5   2        130.51        159.47        35.46 o                         
  -7   5   2         60.03         61.98        36.99 o                         
  -6   5   2      29984.79      30032.40       267.21 o                         
  -5   5   2       2549.22       2322.00        57.94 o                         
  -4   5   2      22713.20      23395.39       187.96 o                         
  -3   5   2        220.68         91.57        27.66 o                         
  -2   5   2      19423.35      19005.26       306.45 o                         
  -1   5   2       3660.09       4017.50        94.55 o                         
   0   5   2      25229.79      24346.65       226.34 o                         
   1   5   2       4436.41       4283.06       110.56 o                         
   2   5   2       1235.36       1231.34       111.05 o                         
   3   5   2       1472.74       1231.90       152.95 o                         
   4   5   2      16197.06      16292.08       645.88 o                         
   5   5   2        100.71         31.10        71.49 o                         
   6   5   2        365.07        302.40        85.15 o                         
   7   5   2        966.68        823.08       119.06 o                         
   8   5   2       2991.03       2475.93       385.48 o                         
 -12   6   2       4649.80       4752.60       317.51 o                         
 -11   6   2        674.29        382.99       178.52 o                         
 -10   6   2       2906.69       2822.38       170.24 o                         
  -9   6   2       1009.41       1060.03       120.51 o                         
  -8   6   2      10276.30       9593.01       418.74 o                         
  -7   6   2       1041.33        960.66        55.65 o                         
  -6   6   2      22504.16      22461.11       239.44 o                         
  -5   6   2         58.77         40.84        39.29 o                         
  -4   6   2         96.50         94.03        37.96 o                         
  -3   6   2        690.98        312.60       131.40 o                         
  -2   6   2      40934.25      40590.43       458.97 o                         
  -1   6   2       2084.15       2191.05        83.63 o                         
   0   6   2       8895.28       8722.57       117.43 o                         
   1   6   2       3078.52       2759.42       110.95 o                         
   2   6   2      10029.97      10484.64       195.41 o                         
   3   6   2        780.18        269.36       160.52 o                         
   4   6   2      11079.28      10472.75       201.73 o                         
   5   6   2         51.43        -27.45        72.99 o                         
   6   6   2       1403.51       1338.94       106.44 o                         
   7   6   2        325.54        156.59       120.73 o                         
 -12   7   2        189.27        538.12       309.44 o                         
 -11   7   2       1164.22       1068.31       186.25 o                         
 -10   7   2       2994.18       3210.89       164.01 o                         
  -9   7   2       1156.11       1331.93       132.17 o                         
  -8   7   2       6121.04       6212.83       252.91 o                         
  -7   7   2       3535.64       3682.27        94.39 o                         
  -6   7   2       1722.91       1765.16        69.32 o                         
  -5   7   2       2636.17       2584.27        55.66 o                         
  -4   7   2       9127.51       9046.86       128.82 o                         
  -3   7   2       2641.37       2891.36       302.90 o                         
  -2   7   2       2934.71       3214.27       131.68 o                         
  -1   7   2       3061.11       3007.17       132.45 o                         
   0   7   2       5461.12       5456.52       113.50 o                         
   1   7   2        393.56        417.79       119.26 o                         
   2   7   2       6140.97       6213.27       185.20 o                         
   3   7   2       3508.15       2655.44       206.31 o                         
   4   7   2        463.75        389.77        92.80 o                         
   5   7   2         27.96        -63.16        89.61 o                         
   6   7   2       2625.73       2487.69       156.92 o                         
 -11   8   2        425.82        456.26       178.48 o                         
 -10   8   2       3468.26       3602.72       169.22 o                         
  -9   8   2        345.70        345.49       138.44 o                         
  -8   8   2        742.43        852.87       330.61 o                         
  -7   8   2       1544.68       1513.21        84.24 o                         
  -6   8   2      19417.69      19965.59       270.15 o                         
  -5   8   2         13.93        -32.65        57.37 o                         
  -4   8   2        869.36        889.47        59.85 o                         
  -3   8   2        633.74        619.78       273.09 o                         
  -2   8   2      11420.01      11159.68       207.25 o                         
  -1   8   2       1276.97       1381.02       159.75 o                         
   0   8   2       9168.47       9767.21       192.17 o                         
   1   8   2       1229.89       1348.88       144.00 o                         
   2   8   2       2656.68       2896.63       175.63 o                         
   3   8   2       1625.00       1251.25       190.59 o                         
   4   8   2       6596.08       6131.67       543.59 o                         
   5   8   2        399.77        311.74       101.98 o                         
 -11   9   2       4785.24       5279.69       240.31 o                         
 -10   9   2        442.16        953.86       172.47 o                         
  -9   9   2       2184.58       2200.66       162.17 o                         
  -8   9   2       2664.33       2551.10       305.32 o                         
  -7   9   2       1501.22       1449.51       105.49 o                         
  -6   9   2       2754.70       2766.15       127.63 o                         
  -5   9   2       5898.51       5666.48       146.18 o                         
  -4   9   2       1372.11       1351.51        86.23 o                         
  -3   9   2        227.54        -86.12       305.36 o                         
  -2   9   2       7164.20       7922.08       244.39 o                         
  -1   9   2       3333.07       3822.91       197.62 o                         
   0   9   2         11.66        -43.87       110.75 o                         
   1   9   2       2397.70       2792.36       160.87 o                         
   2   9   2       3218.76       3454.30       193.32 o                         
   3   9   2       1275.00       1243.05       206.11 o                         
   4   9   2        633.01        681.27       112.75 o                         
 -11  10   2       5898.50       6609.14       311.17 o                         
 -10  10   2       1551.01       1735.40       216.35 o                         
  -9  10   2         50.49        226.39       175.58 o                         
  -8  10   2        580.06        507.32       214.75 o                         
  -7  10   2       8504.80       8707.20       194.82 o                         
  -6  10   2       4248.97       4419.97       161.53 o                         
  -5  10   2       3011.78       3020.98       174.99 o                         
  -4  10   2         95.02        144.40        89.03 o                         
  -3  10   2       4047.87       3283.81       385.95 o                         
  -2  10   2       1521.20       1393.86       253.43 o                         
  -1  10   2       8257.41       8937.39       254.55 o                         
   0  10   2       1050.07        851.37       128.61 o                         
   1  10   2       1079.99       1075.46       202.57 o                         
   2  10   2        376.12        385.89       246.63 o                         
 -10  11   2        291.82        602.51       201.65 o                         
  -9  11   2       1488.69       1726.62       239.79 o                         
  -8  11   2       4087.59       4108.50       270.54 o                         
  -7  11   2       2668.53       2705.48       137.72 o                         
  -6  11   2       2483.07       2343.05       160.31 o                         
  -5  11   2        353.32        353.87       106.54 o                         
  -4  11   2       3344.45       3785.62       177.70 o                         
  -3  11   2       3598.78       2848.57       362.13 o                         
  -2  11   2       5149.27       5381.19       298.88 o                         
  -1  11   2       1574.15       1390.22       256.10 o                         
   0  11   2          0.80       -161.61       161.61 o                         
   1  11   2       1522.82       1579.30       311.83 o                         
  -9  12   2        562.97        483.15       195.73 o                         
  -8  12   2       1177.99        727.27       280.01 o                         
  -7  12   2        389.52        401.76       128.75 o                         
  -6  12   2         47.19        217.18       116.64 o                         
  -5  12   2       3831.23       3631.99       210.65 o                         
  -4  12   2       3640.15       3535.88       233.55 o                         
  -3  12   2        427.58        -20.51       348.66 o                         
  -2  12   2        159.29        478.78       296.05 o                         
  -1  12   2       1322.87       -434.03       671.80 o                         
   3 -13   3        110.06        101.22       535.38 o                         
   4 -13   3       1691.02       2310.26       554.50 o                         
   5 -13   3       6208.28       6572.62       214.49 o                         
   6 -13   3       1244.03       1301.79       124.27 o                         
   7 -13   3        915.67        856.92       153.61 o                         
   0 -12   3       2597.16       2336.16       284.28 o                         
   1 -12   3        350.61         25.57       200.53 o                         
   2 -12   3        892.34        411.20       218.47 o                         
   3 -12   3       1864.71       1307.09       208.59 o                         
   4 -12   3       1456.05       1831.08       481.09 o                         
   5 -12   3        127.10         78.20       104.25 o                         
   6 -12   3       2197.96       1981.38       122.23 o                         
   7 -12   3       1103.46       1062.66       136.53 o                         
   8 -12   3        778.31        555.33       390.11 o                         
   9 -12   3       2170.29       2669.41       449.84 o                         
  -1 -11   3        610.91        830.63       187.92 o                         
   0 -11   3       2264.14       2142.68       166.06 o                         
   1 -11   3       6074.34       6486.65       245.02 o                         
   2 -11   3        160.52       -141.40       218.83 o                         
   3 -11   3        128.62         79.46       194.95 o                         
   4 -11   3        872.56        762.14       113.63 o                         
   5 -11   3       6329.23       6160.10       150.91 o                         
   6 -11   3        119.28        104.12        87.46 o                         
   7 -11   3        852.83        935.92       106.86 o                         
   8 -11   3       1964.80       1994.42       299.00 o                         
   9 -11   3       2226.36       2149.03       227.81 o                         
  10 -11   3       1077.40       1464.03       277.31 o                         
  -3 -10   3        167.72        594.22       570.28 o                         
  -2 -10   3       2147.10       2021.33       216.73 o                         
  -1 -10   3       4842.09       5728.78       219.60 o                         
   0 -10   3        187.25         89.98       133.96 o                         
   1 -10   3        487.44        306.39       156.90 o                         
   2 -10   3       1762.81       1724.79       179.84 o                         
   3 -10   3       2659.76       2138.35       223.54 o                         
   4 -10   3        155.68         91.08        84.14 o                         
   5 -10   3       3673.49       3427.94       120.68 o                         
   6 -10   3       2563.89       2420.19        98.04 o                         
   7 -10   3       3463.64       3592.12       152.25 o                         
   8 -10   3        353.39       1058.37       479.62 o                         
   9 -10   3       6442.25       7255.86       252.03 o                         
  10 -10   3       1063.51       1394.54       254.02 o                         
  11 -10   3        166.17       1136.83       421.58 o                         
  -4  -9   3       4647.36       4639.25       233.04 o                         
  -3  -9   3       3260.37       3240.78       279.28 o                         
  -2  -9   3        349.53         53.14       187.97 o                         
  -1  -9   3        728.99        322.09       139.44 o                         
   0  -9   3      10458.40      10735.22       182.30 o                         
   1  -9   3      10374.88      11102.31       213.36 o                         
   2  -9   3       4600.83       4572.91       171.69 o                         
   3  -9   3        347.25        155.12       183.56 o                         
   4  -9   3       1259.12       1293.99        79.98 o                         
   5  -9   3       6741.61       6658.11       133.32 o                         
   6  -9   3       6157.18       6322.64       140.64 o                         
   7  -9   3       4997.96       5100.19       110.32 o                         
   8  -9   3       1783.42       2413.09       454.24 o                         
   9  -9   3       1800.45       1930.86       184.73 o                         
  10  -9   3       4665.65       5013.40       269.01 o                         
  11  -9   3       3204.84       2082.02       243.47 o                         
  -5  -8   3       8841.63       8635.19       222.38 o                         
  -4  -8   3        301.28        319.95        98.89 o                         
  -3  -8   3        252.14       -102.68       211.75 o                         
  -2  -8   3        854.22        519.44       147.39 o                         
  -1  -8   3      13960.12      15171.96       218.44 o                         
   0  -8   3       6401.70       6285.91       115.48 o                         
   1  -8   3       8691.88       9315.16       152.40 o                         
   2  -8   3       2166.58       1991.31       125.05 o                         
   3  -8   3      13259.54      12457.16       258.66 o                         
   4  -8   3       1040.32       1257.70        63.01 o                         
   5  -8   3      10978.50      10965.25       128.22 o                         
   6  -8   3       2500.60       2497.02        61.88 o                         
   7  -8   3       1080.44       1109.42        49.14 o                         
   8  -8   3       1348.51       1283.92        83.79 o                         
   9  -8   3      16969.25      17067.85       298.74 o                         
  10  -8   3        801.91       1063.13       189.76 o                         
  11  -8   3       2222.75       2016.86       171.60 o                         
  -6  -7   3        628.07        585.77       111.70 o                         
  -5  -7   3       2406.70       2348.00       133.52 o                         
  -4  -7   3       4773.00       4411.64       143.83 o                         
  -3  -7   3       1878.57       1471.75       165.51 o                         
  -2  -7   3       1397.78        960.67       124.32 o                         
  -1  -7   3       5992.85       6547.08       134.11 o                         
   0  -7   3       2409.00       2520.86        69.82 o                         
   1  -7   3        783.26        531.91        69.43 o                         
   2  -7   3       3890.32       3919.63       131.81 o                         
   3  -7   3      12379.69      12420.91       274.92 o                         
   4  -7   3       2153.25       2251.67        57.78 o                         
   5  -7   3       1288.02       1295.33        40.99 o                         
   6  -7   3        733.54        793.75        35.31 o                         
   7  -7   3       7621.39       7832.80       119.18 o                         
   8  -7   3       1980.54       2286.82       215.47 o                         
   9  -7   3       8515.60       8111.05       183.68 o                         
  10  -7   3       1699.48       1366.05       155.73 o                         
  11  -7   3        542.22        317.18       147.73 o                         
  12  -7   3         93.01        219.06       383.63 o                         
  -7  -6   3         20.77        -85.99        98.07 o                         
  -6  -6   3       5965.92       5720.70       168.01 o                         
  -5  -6   3        912.68        978.31       101.04 o                         
  -4  -6   3       3917.77       3605.01       122.27 o                         
  -3  -6   3       1084.15        726.58       158.75 o                         
  -2  -6   3       6276.71       6259.95       138.75 o                         
  -1  -6   3       2077.97       1776.06        93.08 o                         
   0  -6   3      18148.18      17668.94       181.14 o                         
   1  -6   3       3584.54       3980.68        82.62 o                         
   2  -6   3       2858.83       2905.35        89.46 o                         
   3  -6   3       1454.68       1074.04       147.16 o                         
   4  -6   3      24347.39      24602.90       199.98 o                         
   5  -6   3       4935.85       5039.38        63.75 o                         
   6  -6   3        852.46        743.39        39.78 o                         
   7  -6   3        233.92        249.45        41.93 o                         
   8  -6   3      10524.50      10379.70       376.31 o                         
   9  -6   3       2456.08       2166.69       115.11 o                         
  10  -6   3       2523.45       2611.37       197.18 o                         
  11  -6   3       1677.55       1234.87       168.93 o                         
  12  -6   3       1121.99        745.20       339.17 o                         
  -8  -5   3       4042.30       3075.40       317.68 o                         
  -7  -5   3       1083.03       1104.24       104.62 o                         
  -6  -5   3        450.65        366.72        90.01 o                         
  -5  -5   3       3910.56       3721.67       117.69 o                         
  -4  -5   3       2070.24       1976.01        74.57 o                         
  -3  -5   3       3810.04       3991.17       156.20 o                         
  -2  -5   3      10503.14      10782.15       144.57 o                         
  -1  -5   3       6892.01       7080.80       110.25 o                         
   0  -5   3         33.97        130.38        39.57 o                         
   1  -5   3        543.73        492.11        53.54 o                         
   2  -5   3      27989.64      29281.39       288.27 o                         
   3  -5   3       9738.84       9627.80       212.30 o                         
   4  -5   3       1650.55       1405.83        35.38 o                         
   5  -5   3        678.39        724.42        32.71 o                         
   6  -5   3       2865.51       3004.81        55.16 o                         
   7  -5   3       4672.30       4656.45        80.52 o                         
   8  -5   3       4202.89       4211.77        92.18 o                         
   9  -5   3       9677.70       9939.38       214.40 o                         
  10  -5   3        895.44        723.10       175.16 o                         
  11  -5   3        387.92        643.95       190.81 o                         
  12  -5   3       2678.67       2648.17       370.33 o                         
  -9  -4   3         38.05       -239.28       403.61 o                         
  -8  -4   3        848.96        716.82       325.97 o                         
  -7  -4   3        173.17        129.81        79.65 o                         
  -6  -4   3      14324.06      14796.77       231.56 o                         
  -5  -4   3        412.86        411.82        56.78 o                         
  -4  -4   3      16826.82      17141.48       571.93 o                         
  -3  -4   3       3685.60       3864.22       156.05 o                         
  -2  -4   3       9395.75       9643.74       119.53 o                         
  -1  -4   3        196.94        220.33        56.23 o                         
   0  -4   3      48956.57      48189.32       357.00 o                         
   1  -4   3       3680.15       3529.76        65.38 o                         
   2  -4   3       2376.58       2399.43        57.88 o                         
   3  -4   3       1209.79       1426.54       163.87 o                         
   4  -4   3      34612.48      35177.59       257.48 o                         
   5  -4   3       1340.15       1632.18        35.78 o                         
   6  -4   3       2824.42       2655.68        53.35 o                         
   7  -4   3        121.85        136.58        31.52 o                         
   8  -4   3       3328.94       3417.49        81.52 o                         
   9  -4   3       2524.20       2742.65       140.02 o                         
  10  -4   3      10114.74      10152.18       282.47 o                         
  11  -4   3       1941.13       2161.72       213.53 o                         
  12  -4   3        126.92        149.16       158.17 o                         
  -9  -3   3       1034.68        540.82       248.45 o                         
  -8  -3   3       2838.91       3074.76       220.26 o                         
  -7  -3   3       2529.90       2660.92       106.12 o                         
  -6  -3   3      19122.90      19594.53       263.77 o                         
  -5  -3   3       1847.71       1984.84        59.55 o                         
  -4  -3   3       1685.95       1873.40       282.95 o                         
  -3  -3   3       3308.62       2780.29       140.50 o                         
  -2  -3   3      55703.50      56924.18       461.46 o                         
  -1  -3   3       5320.63       5362.15        71.26 o                         
   0  -3   3      39840.12      38816.87       292.29 o                         
   1  -3   3       8479.52       8215.26        84.25 o                         
   2  -3   3      29878.05      30799.52       317.40 o                         
   3  -3   3       9561.45       9295.25       251.92 o                         
   4  -3   3      42572.56      40869.65       282.34 o                         
   5  -3   3        302.80        395.16        24.63 o                         
   6  -3   3       2490.98       2535.22        48.31 o                         
   7  -3   3       6600.60       6393.28        89.99 o                         
   8  -3   3      18866.45      18955.01       530.31 o                         
   9  -3   3       1339.46       1547.71       140.17 o                         
  10  -3   3       3352.43       3523.80       202.73 o                         
  11  -3   3        392.43        464.35       197.08 o                         
 -10  -2   3        873.79        617.61       237.81 o                         
  -9  -2   3        447.71        536.89       189.90 o                         
  -8  -2   3       2148.53       2099.57       244.33 o                         
  -7  -2   3       8238.13       8460.90       149.12 o                         
  -6  -2   3          2.85         30.13        50.69 o                         
  -5  -2   3       4101.46       4163.44        83.84 o                         
  -4  -2   3       3057.48       2957.58        55.51 o                         
  -3  -2   3       5678.76       5556.76       279.81 o                         
  -2  -2   3       7430.56       7422.66        88.42 o                         
  -1  -2   3      18050.41      18838.83       145.21 o                         
   0  -2   3        134.71        238.38        26.01 o                         
   1  -2   3      17752.69      18311.85       151.01 o                         
   2  -2   3       3352.28       3707.49        37.26 o                         
   3  -2   3      11377.87      11757.69        97.72 o                         
   4  -2   3       1991.19       1973.52        30.40 o                         
   5  -2   3        717.59        724.61        27.22 o                         
   6  -2   3       8094.94       8459.29        95.42 o                         
   7  -2   3      15769.72      16195.15       165.52 o                         
   8  -2   3       2170.55       2235.33        74.74 o                         
   9  -2   3       2993.05       3179.66       160.37 o                         
  10  -2   3       1696.13       1611.29       191.98 o                         
  11  -2   3       2541.97       2727.31       271.63 o                         
 -10  -1   3       2094.04       2090.23       203.47 o                         
  -9  -1   3        425.06        333.65       155.59 o                         
  -8  -1   3       2364.33       2266.19       159.72 o                         
  -7  -1   3       4664.41       4878.25       114.79 o                         
  -6  -1   3      23423.11      23277.82       238.80 o                         
  -5  -1   3        386.15        294.19        42.24 o                         
  -4  -1   3          9.68         31.04        22.30 o                         
  -3  -1   3       1555.28       2051.95        43.94 o                         
  -2  -1   3      31144.67      29489.82       446.41 o                         
  -1  -1   3      14080.98      14349.50       129.56 o                         
   0  -1   3      16417.36      16226.87       117.15 o                         
   1  -1   3        205.17        465.67        37.80 o                         
   2  -1   3      30687.79      26165.20       589.33 o                         
   3  -1   3       4494.23       4521.53        58.01 o                         
   4  -1   3      14705.50      14302.41       110.09 o                         
   5  -1   3         50.02         28.12        23.44 o                         
   6  -1   3       1291.17       1430.97        45.52 o                         
   7  -1   3       5809.79       5792.07        91.32 o                         
   8  -1   3       6977.54       7221.30       262.90 o                         
   9  -1   3        173.78        316.19       160.64 o                         
  10  -1   3       2392.79       2419.37       198.01 o                         
  11  -1   3       4186.16       4171.41       314.61 o                         
 -11   0   3       3539.02       3699.57       249.93 o                         
 -10   0   3       1653.82       1821.01       206.87 o                         
  -9   0   3       1696.80       1747.69       141.45 o                         
  -8   0   3       7975.20       7772.40       306.54 o                         
  -7   0   3        891.82        864.91        57.03 o                         
  -6   0   3       4857.63       4940.89        89.43 o                         
  -5   0   3       9622.13      10439.82       115.29 o                         
  -4   0   3      12650.25      12783.47       110.47 o                         
  -3   0   3        131.87        180.45        18.66 o                         
  -2   0   3      19965.91      19297.26       653.03 o                         
  -1   0   3        178.33        427.79        79.82 o                         
   0   0   3       9707.80      10699.78        82.76 o                         
   1   0   3       4104.48       3874.45       107.34 o                         
   2   0   3      54133.56      48090.36       598.22 o                         
   3   0   3       1023.81       1052.74        23.25 o                         
   4   0   3        706.63        671.68        29.15 o                         
   5   0   3        921.27       1256.02        37.52 o                         
   6   0   3      15147.96      15210.87       153.55 o                         
   7   0   3        723.65        799.49        48.41 o                         
   8   0   3       5973.06       6080.17       202.28 o                         
   9   0   3        624.73        659.05       204.38 o                         
  10   0   3       1027.27       1142.77       225.81 o                         
 -11   1   3       6428.03       6488.64       217.13 o                         
 -10   1   3       4079.83       4327.28       197.20 o                         
  -9   1   3        761.96        734.80       123.89 o                         
  -8   1   3       2132.70       1500.18       323.77 o                         
  -7   1   3      14838.83      15019.76       171.74 o                         
  -6   1   3      10944.89      11089.37       128.98 o                         
  -5   1   3      18571.48      18777.82       170.36 o                         
  -4   1   3        112.84        167.63        23.62 o                         
  -3   1   3       6850.96       7447.07        72.31 o                         
  -2   1   3      19462.56      19997.22       148.56 o                         
  -1   1   3      14016.92      13869.70       106.23 o                         
   0   1   3        788.54        945.67        23.68 o                         
   1   1   3      16763.61      16655.21       201.36 o                         
   2   1   3       8057.50       8222.22       115.30 o                         
   3   1   3      15939.21      16436.35       119.12 o                         
   4   1   3       8920.35       9212.48        79.70 o                         
   5   1   3        939.41        891.47        25.12 o                         
   6   1   3       1638.93       1886.96        57.40 o                         
   7   1   3       7401.80       7407.43       123.82 o                         
   8   1   3       3080.70       1217.16       222.38 o                         
   9   1   3       1091.21       2112.62       314.82 o                         
  10   1   3       2630.06       2560.31       374.23 o                         
 -11   2   3        487.73        466.76       160.59 o                         
 -10   2   3        851.46       1033.57       166.25 o                         
  -9   2   3       1027.62       1019.50       121.54 o                         
  -8   2   3      17940.38      18759.61       608.06 o                         
  -7   2   3       3343.73       3249.79        67.74 o                         
  -6   2   3      17123.77      17419.65       161.64 o                         
  -5   2   3       1421.91       1208.72        38.78 o                         
  -4   2   3      21945.39      20922.52       174.34 o                         
  -3   2   3       4434.91       4442.90        52.71 o                         
  -2   2   3      57032.23      55194.96      1648.90 o                         
  -1   2   3      57990.96      58112.03      2515.21 o                         
   0   2   3        469.08        340.67        30.32 o                         
   1   2   3       2544.80       2867.88        56.06 o                         
   2   2   3      58936.71      56903.88       513.82 o                         
   3   2   3      13273.78      12466.30       345.17 o                         
   4   2   3       2707.94       2753.23        51.42 o                         
   5   2   3        201.74        150.94        28.22 o                         
   6   2   3      10866.27      10624.46       116.38 o                         
   7   2   3       5272.26       5506.90       134.38 o                         
   8   2   3       9070.56       9579.33       327.68 o                         
   9   2   3         12.81        118.62       241.22 o                         
  10   2   3        818.31       1243.68       288.37 o                         
 -11   3   3       3739.71       3847.85       215.21 o                         
 -10   3   3       2524.31       2368.26       155.59 o                         
  -9   3   3        333.03        506.06       117.25 o                         
  -8   3   3       7747.11       7734.29       388.12 o                         
  -7   3   3       3297.33       3279.46        63.63 o                         
  -6   3   3         28.97         57.36        29.41 o                         
  -5   3   3       1956.22       1891.72        49.52 o                         
  -4   3   3      20858.48      21991.83       161.23 o                         
  -3   3   3        853.73        853.38        30.64 o                         
  -2   3   3      12820.28      13869.54       123.16 o                         
  -1   3   3       1029.68       1298.01        60.58 o                         
   0   3   3       5064.37       4804.51        60.77 o                         
   1   3   3       1237.41       1258.01        60.97 o                         
   2   3   3      26698.87      26394.82       288.30 o                         
   3   3   3       5547.57       5437.10       404.69 o                         
   4   3   3       3578.51       3536.72        74.58 o                         
   5   3   3        758.47        706.94        42.56 o                         
   6   3   3      14774.85      14838.77       203.29 o                         
   7   3   3        547.18        566.93        90.98 o                         
   8   3   3       1245.81        541.35       233.96 o                         
   9   3   3        279.99        222.55       329.42 o                         
 -12   4   3       1089.21        781.98       212.81 o                         
 -11   4   3       2037.33       2209.22       200.78 o                         
 -10   4   3       1021.42        791.27       178.38 o                         
  -9   4   3       7519.35       7956.07       186.96 o                         
  -8   4   3       1564.93       1855.61       196.90 o                         
  -7   4   3      11953.66      12048.08       121.25 o                         
  -6   4   3       2145.67       2183.48        56.88 o                         
  -5   4   3         18.63         -8.27        28.81 o                         
  -4   4   3         65.10         45.36        25.25 o                         
  -3   4   3      33296.53      33729.21       244.72 o                         
  -2   4   3       3860.28       4140.10        64.52 o                         
  -1   4   3       3875.90       3613.91        74.20 o                         
   0   4   3         95.23        168.78        40.54 o                         
   1   4   3       9899.96      10219.98       133.97 o                         
   2   4   3       2068.74       1924.97        92.07 o                         
   3   4   3      13442.24      13142.23       283.60 o                         
   4   4   3       2856.45       3016.11        76.94 o                         
   5   4   3       5999.37       6194.59       135.60 o                         
   6   4   3          8.06          0.22        61.40 o                         
   7   4   3       5392.51       5485.08       180.39 o                         
   8   4   3       2020.53       1463.07       266.93 o                         
 -12   5   3       2280.60       1909.18       226.75 o                         
 -11   5   3       3722.39       3639.93       210.20 o                         
 -10   5   3        629.98        831.45       125.62 o                         
  -9   5   3       6146.35       6233.13       155.61 o                         
  -8   5   3       7948.49       7838.90       379.45 o                         
  -7   5   3         77.85         47.65        42.93 o                         
  -6   5   3        271.36        277.04        42.61 o                         
  -5   5   3       7118.19       7105.20        98.80 o                         
  -4   5   3       3436.10       3167.57        59.39 o                         
  -3   5   3      13676.33      14513.91       560.94 o                         
  -2   5   3      14028.42      14724.76       253.76 o                         
  -1   5   3       4637.78       5110.66        96.50 o                         
   0   5   3       6651.45       5954.37        85.88 o                         
   1   5   3       9065.33       9478.60       159.17 o                         
   2   5   3       5507.79       5321.44       133.58 o                         
   3   5   3        457.12        330.81       147.98 o                         
   4   5   3        808.34        788.60        76.63 o                         
   5   5   3       3969.91       4145.29       129.40 o                         
   6   5   3       5236.97       5084.68       144.47 o                         
   7   5   3        468.07        537.07       112.24 o                         
   8   5   3        673.42        750.31       221.78 o                         
 -12   6   3         65.02        568.64       229.04 o                         
 -11   6   3       5783.17       5936.20       232.41 o                         
 -10   6   3       1456.12       1489.37       126.63 o                         
  -9   6   3       2993.11       3256.98       139.59 o                         
  -8   6   3        644.99        411.67       214.33 o                         
  -7   6   3      20766.53      20564.89       220.37 o                         
  -6   6   3        270.91        262.17        47.63 o                         
  -5   6   3        989.21       1058.41        53.49 o                         
  -4   6   3        226.20        321.25        31.79 o                         
  -3   6   3      14114.99      13695.66       471.33 o                         
  -2   6   3        894.38        842.61        97.12 o                         
  -1   6   3      10563.99      10804.97       157.92 o                         
   0   6   3        811.45        769.76        52.48 o                         
   1   6   3       3930.86       3976.93       124.52 o                         
   2   6   3        261.71        255.81       130.10 o                         
   3   6   3       9867.56      10152.50       301.50 o                         
   4   6   3       1506.92        930.60       409.63 o                         
   5   6   3        281.69        124.02        77.80 o                         
   6   6   3       1024.22        917.62       118.22 o                         
   7   6   3       2575.37       2345.28       153.96 o                         
 -12   7   3        907.59        648.85       249.20 o                         
 -11   7   3        234.70         38.98       185.23 o                         
 -10   7   3        811.24        892.90       124.59 o                         
  -9   7   3      11952.95      12450.45       221.12 o                         
  -8   7   3       2248.29       1916.37       195.61 o                         
  -7   7   3      12168.96      12582.90       186.58 o                         
  -6   7   3         86.90         33.34        49.61 o                         
  -5   7   3       7126.48       7143.61       124.88 o                         
  -4   7   3       4450.87       4298.07       100.55 o                         
  -3   7   3      29959.64      28692.28       823.48 o                         
  -2   7   3       1637.70       1347.58       115.70 o                         
  -1   7   3       1298.47       1450.78        97.54 o                         
   0   7   3       5195.15       5210.66       121.48 o                         
   1   7   3      20592.97      22141.03       319.99 o                         
   2   7   3        879.10        641.45       157.86 o                         
   3   7   3       2150.44       1950.45       188.11 o                         
   4   7   3       1043.96       -215.19       445.76 o                         
   5   7   3       6377.18       5778.63       168.45 o                         
   6   7   3       1008.78        993.80       132.20 o                         
 -11   8   3       3641.77       3776.70       205.52 o                         
 -10   8   3       2177.23       2612.79       168.67 o                         
  -9   8   3       2859.20       2823.32       160.22 o                         
  -8   8   3       5299.31       4534.45       316.86 o                         
  -7   8   3        906.54        923.72        80.40 o                         
  -6   8   3        263.21        387.80        69.08 o                         
  -5   8   3       6064.65       6059.53       103.43 o                         
  -4   8   3       5688.41       5761.01       116.27 o                         
  -3   8   3       1510.69        457.51       543.03 o                         
  -2   8   3        477.29        442.95       126.34 o                         
  -1   8   3       9763.46      10605.28       258.87 o                         
   0   8   3      11095.70      11771.69       199.91 o                         
   1   8   3       1453.67       1268.44       164.05 o                         
   2   8   3       1067.59       1053.21       170.07 o                         
   3   8   3        853.83        630.51       186.82 o                         
   4   8   3       3012.92       2437.64       465.40 o                         
   5   8   3       2260.83       1987.97       127.23 o                         
 -11   9   3        316.76        765.69       204.95 o                         
 -10   9   3       3344.98       3438.86       191.77 o                         
  -9   9   3       5555.37       5844.59       194.01 o                         
  -8   9   3       1167.22        756.67       206.00 o                         
  -7   9   3       4277.60       4364.65       152.66 o                         
  -6   9   3       1865.76       1851.92       106.60 o                         
  -5   9   3       1998.07       1930.15        98.29 o                         
  -4   9   3       1611.19       1594.53        92.28 o                         
  -3   9   3       7913.70       6417.90       410.43 o                         
  -2   9   3        317.93        510.05       122.24 o                         
  -1   9   3        495.66        771.33       190.21 o                         
   0   9   3       3754.87       3759.54       165.65 o                         
   1   9   3       4747.59       5594.64       187.15 o                         
   2   9   3        240.78        479.44       169.57 o                         
   3   9   3        727.86        878.51       206.24 o                         
   4   9   3       1639.23       1519.91       126.42 o                         
 -10  10   3        378.28        710.47       191.51 o                         
  -9  10   3       4346.98       4797.22       206.76 o                         
  -8  10   3       1956.73       1758.73       235.53 o                         
  -7  10   3        310.33        309.69       100.98 o                         
  -6  10   3        630.65        759.35       102.80 o                         
  -5  10   3       8452.25       8567.30       227.35 o                         
  -4  10   3        332.16        304.48        92.35 o                         
  -3  10   3        908.82       1240.30       400.02 o                         
  -2  10   3        585.16         45.77       308.10 o                         
  -1  10   3       3917.56       4379.94       221.63 o                         
   0  10   3          7.25        -44.06       117.55 o                         
   1  10   3       2373.47       2876.82       173.16 o                         
   2  10   3        483.33        729.04       232.99 o                         
 -10  11   3       1848.97       2094.79       212.45 o                         
  -9  11   3       1816.73       1838.90       191.31 o                         
  -8  11   3       3871.70       3481.57       286.68 o                         
  -7  11   3       1836.77       1830.57       131.07 o                         
  -6  11   3        175.65         66.43       115.26 o                         
  -5  11   3          3.09        -39.08        97.89 o                         
  -4  11   3       3528.51       3393.10       173.23 o                         
  -3  11   3       2330.01        420.46       849.17 o                         
  -2  11   3        481.07        284.02       361.88 o                         
  -1  11   3       1086.51        822.97       235.54 o                         
   0  11   3       1245.55       1303.76       174.70 o                         
   1  11   3        662.40       1074.24       155.71 o                         
  -8  12   3       1540.14       1379.68       248.27 o                         
  -7  12   3         51.58        176.06       139.92 o                         
  -6  12   3        683.25        593.03       122.23 o                         
  -5  12   3       5087.58       5461.98       288.53 o                         
  -4  12   3       1795.51       1862.30       188.31 o                         
  -3  12   3       1690.44       1238.38       400.02 o                         
  -2  12   3        203.91        -11.40       270.77 o                         
   4 -13   4       3521.77       3669.90       321.97 o                         
   5 -13   4       1063.97        887.54       124.77 o                         
   6 -13   4       1381.36       1060.72       165.33 o                         
   1 -12   4        958.20        863.07       213.07 o                         
   2 -12   4       2448.53       2263.33       232.61 o                         
   3 -12   4        955.30        702.64       205.45 o                         
   4 -12   4       5577.39       6890.55       563.10 o                         
   5 -12   4       1883.17       1879.73       133.51 o                         
   6 -12   4        268.52        292.38        97.38 o                         
   7 -12   4        822.69        804.35       136.79 o                         
   8 -12   4       4768.13       4092.21       426.93 o                         
   9 -12   4       1773.23       1821.84       181.56 o                         
  -1 -11   4       3162.00       3344.17       219.21 o                         
   0 -11   4        843.46        560.48       137.87 o                         
   1 -11   4        811.63        839.30       174.96 o                         
   2 -11   4       2303.08       2201.99       191.10 o                         
   3 -11   4       3380.42       3264.90       218.27 o                         
   4 -11   4         17.89         73.67        83.67 o                         
   5 -11   4         50.62        -22.91        74.75 o                         
   6 -11   4       3236.19       3308.55       137.36 o                         
   7 -11   4       5331.77       5635.30       198.50 o                         
   8 -11   4        898.65       1360.98       301.27 o                         
   9 -11   4       1893.11       2069.60       290.86 o                         
  10 -11   4       1048.44       1927.60       483.06 o                         
  -3 -10   4        922.25        785.53       148.30 o                         
  -2 -10   4       4830.50       5316.30       242.11 o                         
  -1 -10   4       1792.93       1781.19       181.72 o                         
   0 -10   4       1982.65       1964.78       151.00 o                         
   1 -10   4        638.48        213.55       151.48 o                         
   2 -10   4       5484.49       5642.61       219.24 o                         
   3 -10   4       1990.50       1845.68       193.89 o                         
   4 -10   4       5691.79       5953.61       156.50 o                         
   5 -10   4        188.26        154.39        68.69 o                         
   6 -10   4       1327.84       1489.53        81.55 o                         
   7 -10   4       2686.41       2654.83       170.62 o                         
   8 -10   4       7380.27       7932.45       595.40 o                         
   9 -10   4        122.74        640.17       246.10 o                         
  10 -10   4       1446.30       1938.05       263.38 o                         
  -4  -9   4       3713.15       3763.74       215.16 o                         
  -3  -9   4        363.04       -133.75       268.11 o                         
  -2  -9   4       5345.52       5693.42       238.70 o                         
  -1  -9   4        224.96        242.71       147.77 o                         
   0  -9   4       1497.84       1361.98       135.84 o                         
   1  -9   4        410.20        869.43       138.99 o                         
   2  -9   4      20658.69      21823.46       367.72 o                         
   3  -9   4        482.56        320.09       185.55 o                         
   4  -9   4         42.07         -9.76        65.24 o                         
   5  -9   4        135.92        143.60        60.27 o                         
   6  -9   4      15970.02      15685.50       228.14 o                         
   7  -9   4        370.24        375.74        69.60 o                         
   8  -9   4       4410.35       4724.21       164.88 o                         
   9  -9   4        411.06        572.83       216.97 o                         
  10  -9   4       2185.51       2608.99       248.32 o                         
  11  -9   4        683.40        885.09       205.84 o                         
  -5  -8   4       1084.40       1046.32       138.14 o                         
  -4  -8   4       2358.07       2260.47       132.43 o                         
  -3  -8   4       1900.36       1693.10       184.37 o                         
  -2  -8   4       2261.25       2148.04       145.27 o                         
  -1  -8   4       1039.51        942.35       112.87 o                         
   0  -8   4      10194.00      10339.49       169.01 o                         
   1  -8   4       1300.34       1277.51        84.71 o                         
   2  -8   4       1038.05        938.17       116.94 o                         
   3  -8   4       8796.03       9149.29       208.66 o                         
   4  -8   4       9091.97       9084.81       119.09 o                         
   5  -8   4         76.23         98.80        33.27 o                         
   6  -8   4       4925.33       4870.80        84.48 o                         
   7  -8   4       2659.11       2763.41        83.97 o                         
   8  -8   4       1588.87       1560.62        87.16 o                         
   9  -8   4        168.23        666.61       199.39 o                         
  10  -8   4       6883.37       6935.08       256.14 o                         
  11  -8   4        687.07        550.52       235.57 o                         
  -6  -7   4       4757.96       4408.46       182.82 o                         
  -5  -7   4         48.70        -97.08        97.08 o                         
  -4  -7   4       1851.87       1776.55       105.25 o                         
  -3  -7   4       1333.26        725.78       149.44 o                         
  -2  -7   4      16999.77      16943.25       241.46 o                         
  -1  -7   4       1683.20       1395.29        92.19 o                         
   0  -7   4         55.09         28.39        45.97 o                         
   1  -7   4        526.98        553.57        72.77 o                         
   2  -7   4      29127.39      29702.86       375.96 o                         
   3  -7   4       4356.84       4187.53       137.41 o                         
   4  -7   4       5121.39       5115.84        81.87 o                         
   5  -7   4         65.23         54.04        25.65 o                         
   6  -7   4       6253.41       6329.87        93.32 o                         
   7  -7   4       2268.19       2214.95        73.17 o                         
   8  -7   4      14293.37      14692.40       377.96 o                         
   9  -7   4         68.02        313.61       172.95 o                         
  10  -7   4       1148.28        887.03       191.68 o                         
  11  -7   4       1329.65        608.24       169.81 o                         
  -7  -6   4       2473.33       2127.17       130.06 o                         
  -6  -6   4        768.69        581.88       106.41 o                         
  -5  -6   4        873.51        678.83       100.07 o                         
  -4  -6   4       5750.73       5615.17       141.43 o                         
  -3  -6   4       1351.51       1124.16       136.99 o                         
  -2  -6   4       3573.64       3468.15       125.07 o                         
  -1  -6   4        384.55        307.91        82.24 o                         
   0  -6   4       6676.70       6433.84        92.71 o                         
   1  -6   4        739.11        716.90        59.42 o                         
   2  -6   4      15151.96      14680.18       210.07 o                         
   3  -6   4       4367.29       5055.13       178.06 o                         
   4  -6   4       3291.38       3257.43        53.66 o                         
   5  -6   4        442.09        351.13        19.02 o                         
   6  -6   4      14574.35      14741.83       164.16 o                         
   7  -6   4        969.10       1005.75        49.96 o                         
   8  -6   4       1091.70       1204.97       219.87 o                         
   9  -6   4        382.05        547.90       131.34 o                         
  10  -6   4       6449.51       5983.75       261.55 o                         
  11  -6   4        727.55         78.93       164.68 o                         
  12  -6   4       2917.16       3010.39       226.24 o                         
  -8  -5   4        468.04        745.48       291.83 o                         
  -7  -5   4       6638.13       6259.94       168.93 o                         
  -6  -5   4        195.38        167.24        89.28 o                         
  -5  -5   4         83.00        -27.39        66.49 o                         
  -4  -5   4          7.27        -23.40        51.95 o                         
  -3  -5   4      27332.79      28024.29       321.91 o                         
  -2  -5   4      10229.72      10790.08       142.31 o                         
  -1  -5   4       1544.24       1404.11        71.82 o                         
   0  -5   4       1866.86       1867.75        56.61 o                         
   1  -5   4      22147.42      23297.32       245.60 o                         
   2  -5   4       1528.83       1418.76        63.18 o                         
   3  -5   4      23675.93      23736.67       381.25 o                         
   4  -5   4       2303.27       2464.08        36.91 o                         
   5  -5   4      10323.80      10814.27       101.20 o                         
   6  -5   4        150.09        166.15        29.76 o                         
   7  -5   4      11470.37      11645.87       140.41 o                         
   8  -5   4       3755.01       3177.33       377.41 o                         
   9  -5   4        109.71        170.12       240.63 o                         
  10  -5   4       2036.25       2031.08       194.24 o                         
  11  -5   4       5429.81       5367.13       258.63 o                         
  12  -5   4         31.08        -23.16       122.19 o                         
  -9  -4   4       3804.68       2861.61       382.88 o                         
  -8  -4   4       5285.50       5431.23       342.05 o                         
  -7  -4   4       1041.36        714.61       425.11 o                         
  -6  -4   4        131.43         96.35        75.59 o                         
  -5  -4   4       5679.16       5597.08       112.14 o                         
  -4  -4   4      12608.69      13196.12       528.95 o                         
  -3  -4   4      12062.87      11990.95       268.03 o                         
  -2  -4   4       5122.67       5389.44        90.31 o                         
  -1  -4   4       7167.13       8169.63       103.85 o                         
   0  -4   4      21831.12      20389.56       166.83 o                         
   1  -4   4      18666.93      18126.65       153.89 o                         
   2  -4   4      11081.25      10581.17        99.68 o                         
   3  -4   4       4115.43       3601.17       115.63 o                         
   4  -4   4       9753.73       9342.67        84.20 o                         
   5  -4   4      14468.43      14645.79       132.14 o                         
   6  -4   4      18561.56      18582.34       172.28 o                         
   7  -4   4       7400.88       6849.25        92.78 o                         
   8  -4   4       3252.52       3011.49       388.54 o                         
   9  -4   4       3848.44       3768.55       145.05 o                         
  10  -4   4       4343.99       5100.49       249.61 o                         
  11  -4   4       5065.74       5552.94       273.82 o                         
  -9  -3   4        774.01        483.81       201.85 o                         
  -8  -3   4       1168.86       1344.10       260.07 o                         
  -7  -3   4       9902.34      10710.22       550.56 o                         
  -6  -3   4       2110.03       2350.28       103.18 o                         
  -5  -3   4       1135.20       1155.65        46.57 o                         
  -4  -3   4       2500.75       2555.47       296.31 o                         
  -3  -3   4       3125.98       3347.92       147.09 o                         
  -2  -3   4       1099.27       1105.65        64.09 o                         
  -1  -3   4      11523.09      12219.93       115.45 o                         
   0  -3   4       8427.48       8797.90        80.30 o                         
   1  -3   4         59.03        101.72        38.18 o                         
   2  -3   4       2184.75       2511.47        54.85 o                         
   3  -3   4      10148.76      10709.01       304.83 o                         
   4  -3   4      18876.28      19177.68       146.55 o                         
   5  -3   4        121.21        111.84        19.40 o                         
   6  -3   4       3400.87       3303.01        55.21 o                         
   7  -3   4       2386.56       2489.51        63.02 o                         
   8  -3   4       1943.47       2058.07       186.71 o                         
   9  -3   4       2605.81       2642.14       152.85 o                         
  10  -3   4       7092.58       7603.82       287.43 o                         
  11  -3   4        330.85       -156.52       216.06 o                         
 -10  -2   4        498.16         80.03       256.39 o                         
  -9  -2   4       6590.10       6902.03       243.17 o                         
  -8  -2   4       3251.88       2904.89       286.56 o                         
  -7  -2   4       9911.48      10163.18       177.89 o                         
  -6  -2   4        247.46        272.37        52.57 o                         
  -5  -2   4       5340.77       5266.21       101.36 o                         
  -4  -2   4       5286.75       4928.88        85.11 o                         
  -3  -2   4      39167.09      38080.75       679.97 o                         
  -2  -2   4       3807.04       3983.98        72.33 o                         
  -1  -2   4        122.21         99.87        34.58 o                         
   0  -2   4      13907.79      13125.00       108.58 o                         
   1  -2   4      49427.05      49806.64       346.87 o                         
   2  -2   4      12805.94      14021.25       362.45 o                         
   3  -2   4       9616.59       9100.02        86.17 o                         
   4  -2   4        143.11         65.08        17.21 o                         
   5  -2   4      17244.65      17467.71       156.14 o                         
   6  -2   4       5269.99       5373.48        71.88 o                         
   7  -2   4      11167.40      10759.66       126.89 o                         
   8  -2   4       1428.18       1552.98        67.87 o                         
   9  -2   4        426.62        499.06       143.50 o                         
  10  -2   4         78.84         52.55       211.55 o                         
  11  -2   4       4511.22       4587.29       294.36 o                         
 -10  -1   4       2302.94       2434.92       221.13 o                         
  -9  -1   4        947.64        714.51       164.03 o                         
  -8  -1   4       8548.96       8201.99       263.50 o                         
  -7  -1   4        787.63        892.14        81.58 o                         
  -6  -1   4        179.85        168.74        51.19 o                         
  -5  -1   4       3557.23       3560.31        61.64 o                         
  -4  -1   4      12538.23      12699.00       135.22 o                         
  -3  -1   4       5927.75       5852.46        60.97 o                         
  -2  -1   4       1779.15       2477.19       167.50 o                         
  -1  -1   4      20912.24      22028.32       188.13 o                         
   0  -1   4      52048.76      52702.83       341.23 o                         
   1  -1   4       6704.90       6007.46        93.95 o                         
   2  -1   4       5258.54       5011.41       358.57 o                         
   3  -1   4       1739.14       2260.71        34.56 o                         
   4  -1   4      11121.90      10586.26        88.53 o                         
   5  -1   4      12509.28      12362.82       116.48 o                         
   6  -1   4      19049.77      19387.56       181.59 o                         
   7  -1   4         23.41          6.09        38.92 o                         
   8  -1   4        844.21        850.15       164.11 o                         
   9  -1   4       3031.26       3115.62       244.88 o                         
  10  -1   4       6038.03       5746.34       239.05 o                         
 -11   0   4         50.72       -141.90       253.83 o                         
 -10   0   4       3209.71       3253.98       228.62 o                         
  -9   0   4      11303.51      11562.37       242.36 o                         
  -8   0   4       4022.38       3314.76       165.55 o                         
  -7   0   4       3268.26       3371.25        91.34 o                         
  -6   0   4        622.89        752.95        53.75 o                         
  -5   0   4       8814.81       8531.46       104.74 o                         
  -4   0   4       7773.77       8312.35        84.30 o                         
  -3   0   4       9712.05       9583.05        88.88 o                         
  -2   0   4       7030.74       7348.65       347.03 o                         
  -1   0   4       5815.55       5753.74       147.94 o                         
   0   0   4      11748.22      13216.67        97.30 o                         
   1   0   4      53322.19      55018.17       564.47 o                         
   2   0   4        533.51        117.59       184.43 o                         
   3   0   4         44.23         50.43        19.02 o                         
   4   0   4       7479.49       8097.21        75.24 o                         
   5   0   4       7166.09       7285.10        84.30 o                         
   6   0   4       5468.74       5385.09        83.92 o                         
   7   0   4       3687.66       3575.46        88.91 o                         
   8   0   4       4086.86       4259.18       166.95 o                         
   9   0   4        720.56        606.04       200.11 o                         
  10   0   4       4430.79       4213.80       238.66 o                         
 -11   1   4       4465.45       5039.46       209.39 o                         
 -10   1   4        237.54        218.99       138.84 o                         
  -9   1   4       9284.74       9311.03       193.80 o                         
  -8   1   4       3075.04       2949.77       261.43 o                         
  -7   1   4        444.52        415.33        53.81 o                         
  -6   1   4        583.79        736.48        51.86 o                         
  -5   1   4      46552.81      47138.85       412.68 o                         
  -4   1   4        194.51        279.66        25.36 o                         
  -3   1   4       3220.58       3015.36        50.47 o                         
  -2   1   4       2543.94       1934.40        41.76 o                         
  -1   1   4      35744.03      38114.25       279.02 o                         
   0   1   4         78.10        182.20        21.10 o                         
   1   1   4      33479.15      33243.91       352.82 o                         
   2   1   4       1344.11        845.20        62.61 o                         
   3   1   4      11718.11      11735.76       322.43 o                         
   4   1   4        416.28        334.64        30.10 o                         
   5   1   4      29034.39      28443.00       244.60 o                         
   6   1   4        226.68        162.37        46.76 o                         
   7   1   4        198.69        295.99        58.20 o                         
   8   1   4        249.75        251.23        79.08 o                         
   9   1   4       9046.21       9117.09       437.02 o                         
  10   1   4        203.81         74.38       327.76 o                         
 -11   2   4       3290.85       3080.68       183.09 o                         
 -10   2   4       2587.83       2805.24       154.22 o                         
  -9   2   4       1340.36       1114.25       126.25 o                         
  -8   2   4       2666.90       2561.18       301.49 o                         
  -7   2   4       7204.94       7214.27       109.11 o                         
  -6   2   4         22.50         -0.42        29.48 o                         
  -5   2   4       2717.85       2736.69        58.30 o                         
  -4   2   4       2962.21       3069.72        50.36 o                         
  -3   2   4      16002.03      17253.14       130.24 o                         
  -2   2   4        944.78       -150.49       150.49 o                         
  -1   2   4      23012.07      23841.53       285.23 o                         
   0   2   4       1676.80       1777.73        32.64 o                         
   1   2   4       4491.91       4423.52        59.75 o                         
   2   2   4        127.21         73.08        78.18 o                         
   3   2   4      19709.56      20269.97       409.33 o                         
   4   2   4       5975.25       5809.67        69.71 o                         
   5   2   4       1245.41       1283.95        37.15 o                         
   6   2   4       2628.68       2567.71        96.52 o                         
   7   2   4       5920.43       5943.18       134.92 o                         
   8   2   4       1211.54       1097.63       328.69 o                         
   9   2   4       3580.93       3739.16       283.84 o                         
 -11   3   4        639.00        522.12       156.07 o                         
 -10   3   4       2266.29       2179.90       150.60 o                         
  -9   3   4      15862.19      16130.91       249.65 o                         
  -8   3   4       2154.75       2126.17       218.76 o                         
  -7   3   4         30.97         56.24        35.68 o                         
  -6   3   4         79.65          2.40        35.08 o                         
  -5   3   4      22831.03      22150.58       189.34 o                         
  -4   3   4       7409.87       7002.25        69.16 o                         
  -3   3   4      13282.60      13958.62       101.12 o                         
  -2   3   4        589.74        417.60        23.84 o                         
  -1   3   4       7648.73       6576.32        91.76 o                         
   0   3   4       3460.31       3526.15        56.78 o                         
   1   3   4      40720.50      40541.40       357.72 o                         
   2   3   4       1954.23       2193.49        68.96 o                         
   3   3   4       1415.49       1364.41       165.31 o                         
   4   3   4       1220.49       1340.61        49.07 o                         
   5   3   4      16440.75      16408.59       177.88 o                         
   6   3   4        364.39        414.27        62.75 o                         
   7   3   4       3643.26       3682.91       153.76 o                         
   8   3   4       2397.97       1721.25       412.35 o                         
   9   3   4       1906.11       2651.43       479.87 o                         
 -12   4   4        161.90        523.33       225.14 o                         
 -11   4   4       3572.19       3789.00       216.70 o                         
 -10   4   4        943.12        718.73       123.38 o                         
  -9   4   4       6706.93       6840.73       167.08 o                         
  -8   4   4       7888.79       7977.77       276.70 o                         
  -7   4   4       3940.26       3914.75        67.44 o                         
  -6   4   4        173.25        189.87        39.63 o                         
  -5   4   4      19554.86      18843.76       180.03 o                         
  -4   4   4        841.03       1054.52        37.26 o                         
  -3   4   4       3427.50       3620.53       336.63 o                         
  -2   4   4        377.10        302.35       239.09 o                         
  -1   4   4      38176.27      39712.63       340.59 o                         
   0   4   4        267.51        376.64        43.43 o                         
   1   4   4       4712.53       4799.80        95.95 o                         
   2   4   4       4090.29       4312.06       114.45 o                         
   3   4   4      16605.39      16626.81       272.12 o                         
   4   4   4       1322.88       1322.01        56.57 o                         
   5   4   4       8083.67       7854.13       146.78 o                         
   6   4   4        600.01        453.72        86.71 o                         
   7   4   4        564.89        590.89       107.08 o                         
   8   4   4        196.27         84.38       633.77 o                         
 -12   5   4        755.56       1092.22       234.02 o                         
 -11   5   4        185.58        215.02       189.33 o                         
 -10   5   4      12646.66      13049.59       247.25 o                         
  -9   5   4       1240.21       1285.43       124.95 o                         
  -8   5   4       2645.14       2487.67       214.75 o                         
  -7   5   4        178.29        161.88        47.43 o                         
  -6   5   4       7240.43       7124.37       105.49 o                         
  -5   5   4         32.18         29.16        36.78 o                         
  -4   5   4      11641.91      11807.21       119.54 o                         
  -3   5   4       7290.80       7460.88       432.48 o                         
  -2   5   4       6648.78       6790.18       180.16 o                         
  -1   5   4       2166.44       2032.77        80.09 o                         
   0   5   4      17827.56      17545.96       186.98 o                         
   1   5   4       6000.05       5937.05       127.05 o                         
   2   5   4        858.31        685.19       112.00 o                         
   3   5   4       1566.33       1224.21       151.52 o                         
   4   5   4      13425.67      13168.93       198.91 o                         
   5   5   4        422.57        304.15        72.25 o                         
   6   5   4        485.26        416.28       102.94 o                         
   7   5   4        981.03        871.76       119.88 o                         
 -12   6   4       2719.66       2155.64       221.84 o                         
 -11   6   4       3863.72       4228.68       226.69 o                         
 -10   6   4       5055.14       4926.31       176.02 o                         
  -9   6   4       2104.09       2017.99       141.39 o                         
  -8   6   4       2995.05       2267.45       247.91 o                         
  -7   6   4       4800.67       4619.04        96.72 o                         
  -6   6   4      10538.27      10564.10       141.96 o                         
  -5   6   4       2561.86       2575.04        68.89 o                         
  -4   6   4       3398.74       3291.30        63.16 o                         
  -3   6   4       1815.98       1553.27        51.50 o                         
  -2   6   4      14002.78      14535.67       218.66 o                         
  -1   6   4      16955.23      16623.41       204.16 o                         
   0   6   4       5212.72       5146.64        93.28 o                         
   1   6   4       1112.30        921.60       102.88 o                         
   2   6   4       4602.51       4496.15       175.63 o                         
   3   6   4       6295.61       5401.97       222.20 o                         
   4   6   4       5844.77       5568.94       456.90 o                         
   5   6   4       2331.71       2235.05       106.32 o                         
   6   6   4        181.38        141.69       105.61 o                         
   7   6   4        352.18        640.11       268.18 o                         
 -11   7   4       1279.82       1022.61       191.21 o                         
 -10   7   4       1482.17       1508.10       150.67 o                         
  -9   7   4         83.97        162.14       132.79 o                         
  -8   7   4       7523.36       7598.32       290.34 o                         
  -7   7   4       5808.07       5784.45       135.03 o                         
  -6   7   4         62.80         83.28        51.13 o                         
  -5   7   4         16.83        -52.31        52.77 o                         
  -4   7   4       2553.99       2770.58        67.64 o                         
  -3   7   4       9026.51       8536.96       645.70 o                         
  -2   7   4       2831.30       2774.30       132.61 o                         
  -1   7   4       3564.26       3807.36       115.12 o                         
   0   7   4       2750.48       2995.21       105.45 o                         
   1   7   4       4277.16       4518.52       173.49 o                         
   2   7   4       2796.51       2799.09       184.67 o                         
   3   7   4       6267.91       5831.75       193.63 o                         
   4   7   4        562.83        160.64       414.76 o                         
   5   7   4          6.98        -94.48        94.48 o                         
   6   7   4       1074.70        979.33       135.37 o                         
 -11   8   4       1708.44       2029.15       203.65 o                         
 -10   8   4       6300.40       6538.83       183.57 o                         
  -9   8   4        793.94        777.06       157.01 o                         
  -8   8   4       1344.08       1262.28       224.79 o                         
  -7   8   4        109.97        113.56        70.43 o                         
  -6   8   4      12151.24      12287.90       194.80 o                         
  -5   8   4       3805.33       3929.21       120.58 o                         
  -4   8   4       3638.78       3756.17       103.30 o                         
  -3   8   4        550.90        344.01       509.84 o                         
  -2   8   4       5142.07       5419.75       162.41 o                         
  -1   8   4       4289.20       4663.30       147.29 o                         
   0   8   4       7509.76       7842.67       185.24 o                         
   1   8   4       4650.75       5151.84       199.14 o                         
   2   8   4        787.90        756.49       168.63 o                         
   3   8   4        224.88        294.59       186.06 o                         
   4   8   4       5457.96       5000.71       519.98 o                         
   5   8   4       1799.72       1711.76       247.77 o                         
 -11   9   4       5512.98       5883.06       260.99 o                         
 -10   9   4        443.81        512.78       150.40 o                         
  -9   9   4        665.79        795.55       181.27 o                         
  -8   9   4       4106.64       4225.51       348.94 o                         
  -7   9   4       4546.90       4676.54       153.16 o                         
  -6   9   4       3857.78       3858.53       146.56 o                         
  -5   9   4       2613.92       2661.33       117.46 o                         
  -4   9   4        422.89        423.95        78.61 o                         
  -3   9   4       4731.96       3706.22       366.90 o                         
  -2   9   4       4851.79       5237.55       169.10 o                         
  -1   9   4       6939.77       7258.83       276.72 o                         
   0   9   4          6.12         95.00       124.59 o                         
   1   9   4       1267.55       1473.90       167.23 o                         
   2   9   4       2908.99       3337.85       191.84 o                         
   3   9   4       3476.10       3817.05       204.75 o                         
 -10  10   4       4314.44       4203.59       193.60 o                         
  -9  10   4         13.37         61.37       185.74 o                         
  -8  10   4        377.08        517.14       246.50 o                         
  -7  10   4       2692.20       2758.76       132.76 o                         
  -6  10   4       3201.61       3178.42       136.58 o                         
  -5  10   4        625.68        613.09       103.09 o                         
  -4  10   4        243.75        295.11        88.08 o                         
  -3  10   4       3229.08       1338.01       755.31 o                         
  -2  10   4       1410.08       1093.42       237.49 o                         
  -1  10   4       1681.03       1638.14       185.58 o                         
   0  10   4       1505.56       1582.92       145.14 o                         
   1  10   4       1078.80       1358.62       165.61 o                         
   2  10   4        268.34        542.81       195.92 o                         
  -9  11   4        245.88        223.56       191.33 o                         
  -8  11   4       4039.18       4408.40       285.15 o                         
  -7  11   4        382.44        430.96       109.67 o                         
  -6  11   4       4387.17       4582.49       199.85 o                         
  -5  11   4         84.20         73.49       105.38 o                         
  -4  11   4       1753.59       1448.78       157.30 o                         
  -3  11   4         23.46        -40.87       213.99 o                         
  -2  11   4       5518.62       5321.55       407.03 o                         
  -1  11   4        322.15        111.08       244.62 o                         
   0  11   4        165.47        242.09       166.58 o                         
  -8  12   4       2497.36       2353.57       166.03 o                         
  -7  12   4        257.01        233.24       157.91 o                         
  -6  12   4         31.06       -121.88       159.84 o                         
  -5  12   4        138.78        162.78       153.09 o                         
  -4  12   4       4062.34       4114.34       235.34 o                         
  -3  12   4       1695.97       1700.32       411.22 o                         
   4 -13   5        540.69        706.98       195.53 o                         
   5 -13   5       2194.88       2353.25       150.62 o                         
   6 -13   5       5617.82       5937.33       412.77 o                         
   1 -12   5        226.25        345.69       209.10 o                         
   2 -12   5         59.83       -172.10       198.32 o                         
   3 -12   5       1448.94       1166.49       213.56 o                         
   4 -12   5       4911.58       4546.69       157.10 o                         
   5 -12   5        127.36         78.75        99.97 o                         
   6 -12   5       2953.40       2785.10       175.33 o                         
   7 -12   5        460.98        207.39       118.89 o                         
   8 -12   5       1930.15       2022.55       438.93 o                         
  -1 -11   5        221.10        150.12       199.81 o                         
   0 -11   5         29.66        110.83       152.00 o                         
   1 -11   5       4745.14       4913.45       213.84 o                         
   2 -11   5       2141.34       2067.80       198.46 o                         
   3 -11   5        781.46        425.97       186.47 o                         
   4 -11   5        841.67        674.62        92.34 o                         
   5 -11   5       5355.18       5480.59       151.28 o                         
   6 -11   5       1433.36       1258.78       131.73 o                         
   7 -11   5       1641.61       1829.31       136.40 o                         
   8 -11   5       3640.67       4666.80       334.78 o                         
   9 -11   5        703.11       1377.00       275.78 o                         
  -3 -10   5         51.14       -147.52       147.52 o                         
  -2 -10   5        147.85        176.63       227.06 o                         
  -1 -10   5       2826.36       3003.25       193.43 o                         
   0 -10   5       3633.98       3835.16       167.93 o                         
   1 -10   5        583.18        420.14       147.82 o                         
   2 -10   5       1822.42       1891.25       179.23 o                         
   3 -10   5       2160.79       1876.67       189.55 o                         
   4 -10   5       2298.27       2689.22       119.94 o                         
   5 -10   5       4344.42       4242.00       124.07 o                         
   6 -10   5       6154.69       5730.77       132.72 o                         
   7 -10   5        480.42        517.94       107.18 o                         
   8 -10   5        526.21       1853.59       500.47 o                         
   9 -10   5       2575.02       2875.56       273.66 o                         
  10 -10   5       2999.42       3598.77       283.27 o                         
  -4  -9   5        879.26        680.68       166.29 o                         
  -3  -9   5       3698.97       3403.99       333.89 o                         
  -2  -9   5        671.00        329.84       187.21 o                         
  -1  -9   5        252.99        -51.24       137.48 o                         
   0  -9   5       1971.64       1957.39       128.42 o                         
   1  -9   5      15531.63      16679.00       292.71 o                         
   2  -9   5        681.07        565.03       164.46 o                         
   3  -9   5       3076.65       2828.23       185.03 o                         
   4  -9   5       1647.64       1695.57        87.34 o                         
   5  -9   5       3385.78       3362.86       108.73 o                         
   6  -9   5       1154.90       1136.90        66.45 o                         
   7  -9   5       6086.96       6096.17       168.60 o                         
   8  -9   5       1693.97       1920.06       115.61 o                         
   9  -9   5         80.30        268.68       223.99 o                         
  10  -9   5       1388.09       1586.88       224.32 o                         
  11  -9   5       1411.90       1150.02       264.83 o                         
  -5  -8   5       8188.85       7597.14       277.91 o                         
  -4  -8   5        137.93         27.79       107.80 o                         
  -3  -8   5       2144.54       2249.97       211.67 o                         
  -2  -8   5       1886.22       1544.19       145.60 o                         
  -1  -8   5      14606.10      15012.08       215.42 o                         
   0  -8   5       1322.44       1253.39        84.13 o                         
   1  -8   5      23161.82      24069.13       321.05 o                         
   2  -8   5        621.70        550.24       116.47 o                         
   3  -8   5       9188.81       9373.01       224.45 o                         
   4  -8   5       2986.17       2659.80        73.52 o                         
   5  -8   5      23317.43      23016.08       229.27 o                         
   6  -8   5        235.33        228.93        65.41 o                         
   7  -8   5       1396.21       1406.72        68.68 o                         
   8  -8   5       2935.28       3244.08       392.62 o                         
   9  -8   5      12300.20      12314.92       340.50 o                         
  10  -8   5        375.27        329.15       225.01 o                         
  11  -8   5       3549.92       3319.78       270.64 o                         
  -6  -7   5        577.30        420.36       151.86 o                         
  -5  -7   5       2340.73       2169.85       128.61 o                         
  -4  -7   5       1431.27       1340.64       107.97 o                         
  -3  -7   5       2195.55       2039.92       158.27 o                         
  -2  -7   5       1772.31       1789.44       133.14 o                         
  -1  -7   5      10898.24      11271.82       162.17 o                         
   0  -7   5       3050.59       3285.88        79.16 o                         
   1  -7   5       1581.10       1386.97        96.18 o                         
   2  -7   5        515.32        399.22        99.33 o                         
   3  -7   5      14809.70      15078.58       187.76 o                         
   4  -7   5      11892.51      11950.82       412.27 o                         
   5  -7   5       5994.13       5510.71        69.56 o                         
   6  -7   5        172.28        136.27        42.09 o                         
   7  -7   5       3543.81       3437.65        85.62 o                         
   8  -7   5       4347.34       4675.98       233.46 o                         
   9  -7   5       9078.91       8520.78       232.31 o                         
  10  -7   5       2159.07       2215.96       228.41 o                         
  11  -7   5         41.31        115.53       208.17 o                         
  -7  -6   5         60.45       -112.92       112.92 o                         
  -6  -6   5        890.08        849.96       111.56 o                         
  -5  -6   5       2623.43       2781.67       132.16 o                         
  -4  -6   5       1220.82       1167.09        83.98 o                         
  -3  -6   5       5588.92       6067.03       172.21 o                         
  -2  -6   5       2031.30       2019.94       114.90 o                         
  -1  -6   5       5441.70       5018.59       107.45 o                         
   0  -6   5       1264.55       1396.50        67.17 o                         
   1  -6   5      15721.74      15374.96       182.71 o                         
   2  -6   5       1792.64       1874.66        85.61 o                         
   3  -6   5       1387.72       1216.31        84.39 o                         
   4  -6   5       6001.50       6279.37        70.64 o                         
   5  -6   5      11359.22      11302.16       124.37 o                         
   6  -6   5        197.94        171.88        40.57 o                         
   7  -6   5       3308.84       3385.89        78.96 o                         
   8  -6   5       4638.77       4414.43        97.71 o                         
   9  -6   5       1225.66        704.89       158.15 o                         
  10  -6   5        672.21        344.78       171.87 o                         
  11  -6   5       1401.87       1398.36       188.96 o                         
  -8  -5   5       3004.93       2384.69       284.63 o                         
  -7  -5   5       1551.44       1605.74       117.05 o                         
  -6  -5   5         30.16         31.94        89.55 o                         
  -5  -5   5       6010.60       6064.04       159.38 o                         
  -4  -5   5       1992.46       1974.80       357.60 o                         
  -3  -5   5       2863.55       3024.46       145.05 o                         
  -2  -5   5        397.83        391.01        81.19 o                         
  -1  -5   5      21313.63      20784.48       206.14 o                         
   0  -5   5       3392.70       3841.20        66.95 o                         
   1  -5   5       1624.33       1405.60        52.56 o                         
   2  -5   5       1889.76       2088.84        75.62 o                         
   3  -5   5      26072.04      25560.31       406.11 o                         
   4  -5   5       1897.68       1781.59        44.73 o                         
   5  -5   5      11483.53      10965.17       110.59 o                         
   6  -5   5        189.91        214.13        31.57 o                         
   7  -5   5       1373.46       1357.24        52.68 o                         
   8  -5   5        756.91        145.16       335.27 o                         
   9  -5   5      15869.52      15508.95       376.77 o                         
  10  -5   5       1417.75       1066.55       177.15 o                         
  11  -5   5         36.68        -95.01       177.24 o                         
  -8  -4   5       2406.73       2629.52       332.67 o                         
  -7  -4   5       1363.44        736.77       447.11 o                         
  -6  -4   5       4720.95       4753.48       148.88 o                         
  -5  -4   5       1925.87       1870.75        74.91 o                         
  -4  -4   5       9511.67      10433.18       458.25 o                         
  -3  -4   5       5574.01       6148.24       195.53 o                         
  -2  -4   5       1849.76       2047.86        72.08 o                         
  -1  -4   5       3202.85       3290.12        67.74 o                         
   0  -4   5      11231.31      11724.44       109.37 o                         
   1  -4   5      18629.17      19031.80       156.32 o                         
   2  -4   5        835.93        891.04        48.11 o                         
   3  -4   5       1243.64        996.92       176.08 o                         
   4  -4   5      17007.79      17634.15       149.94 o                         
   5  -4   5       4694.56       4870.57        62.44 o                         
   6  -4   5       2862.09       2787.52        52.06 o                         
   7  -4   5       3274.96       3476.97        62.86 o                         
   8  -4   5       2532.33       1953.48       389.55 o                         
   9  -4   5       2836.87       3149.40       126.32 o                         
  10  -4   5       4323.98       4097.16       213.55 o                         
  11  -4   5       1848.81       1661.22       202.29 o                         
  -9  -3   5       1963.15       1672.12       212.85 o                         
  -8  -3   5       2185.84       2349.35       275.26 o                         
  -7  -3   5       5723.32       6305.14       494.65 o                         
  -6  -3   5       7824.37       7936.05       144.30 o                         
  -5  -3   5       9278.14       9645.27       149.93 o                         
  -4  -3   5       8968.07       8905.35       386.88 o                         
  -3  -3   5       4757.02       4061.43       183.65 o                         
  -2  -3   5       6292.66       6329.25        91.15 o                         
  -1  -3   5      47056.95      46277.23       356.56 o                         
   0  -3   5      28372.24      27858.58       216.34 o                         
   1  -3   5       5633.72       6034.83        67.77 o                         
   2  -3   5       1175.56       1186.10        53.44 o                         
   3  -3   5      29979.95      29211.08       217.01 o                         
   4  -3   5      32662.62      32995.27       254.50 o                         
   5  -3   5      17577.57      17278.95       155.27 o                         
   6  -3   5        500.35        430.21        23.83 o                         
   7  -3   5       3274.54       3227.61        59.07 o                         
   8  -3   5       7271.90       7239.84       254.02 o                         
   9  -3   5       6154.21       6428.66       181.36 o                         
  10  -3   5       2539.65       2738.55       212.14 o                         
  11  -3   5        401.49         -8.44       208.93 o                         
 -10  -2   5        793.23        193.44       367.83 o                         
  -9  -2   5         50.78       -190.89       190.89 o                         
  -8  -2   5       3187.88       2962.19       251.76 o                         
  -7  -2   5       9601.53      10212.05       483.82 o                         
  -6  -2   5          7.01         52.88        51.52 o                         
  -5  -2   5        526.40        529.68        38.68 o                         
  -4  -2   5         82.58         34.71        36.56 o                         
  -3  -2   5      17111.70      16317.33       501.44 o                         
  -2  -2   5       2235.16       2242.87        82.93 o                         
  -1  -2   5      19408.12      19322.75       160.18 o                         
   0  -2   5       1607.26       2070.66        33.66 o                         
   1  -2   5      22411.97      22779.90       185.35 o                         
   2  -2   5       5435.99       5165.45       151.05 o                         
   3  -2   5      35498.80      35170.80       276.64 o                         
   4  -2   5       1748.44       1547.46        50.09 o                         
   5  -2   5       1973.16       1948.76        45.66 o                         
   6  -2   5       1110.63       1179.15        36.60 o                         
   7  -2   5      24113.79      24161.21       231.35 o                         
   8  -2   5        602.60        495.74       127.66 o                         
   9  -2   5       5802.64       6097.24       188.56 o                         
  10  -2   5        173.24         85.67       202.64 o                         
  11  -2   5       2886.87       3277.54       254.69 o                         
 -10  -1   5       3456.18       3795.06       191.96 o                         
  -9  -1   5       1151.48        519.55       172.82 o                         
  -8  -1   5        497.54        401.00       210.30 o                         
  -7  -1   5        456.11        531.19        79.63 o                         
  -6  -1   5       7785.21       8070.98       128.61 o                         
  -5  -1   5       3705.79       3800.32        72.98 o                         
  -4  -1   5        753.29        745.99        38.98 o                         
  -3  -1   5        316.45        475.42        28.05 o                         
  -2  -1   5       3809.82       3894.11       143.59 o                         
  -1  -1   5      11822.66      12285.55       110.29 o                         
   0  -1   5      19806.70      19458.68       144.76 o                         
   1  -1   5      20212.69      23023.12       200.32 o                         
   2  -1   5       9302.14       9852.00       224.26 o                         
   3  -1   5         59.27          7.51        17.17 o                         
   4  -1   5      14526.13      14483.57       122.40 o                         
   5  -1   5       6749.65       7232.97        83.92 o                         
   6  -1   5         36.46         69.60        29.09 o                         
   7  -1   5       2528.74       2562.61        64.92 o                         
   8  -1   5       4062.89       3945.70       251.20 o                         
   9  -1   5         59.49       -197.90       197.90 o                         
  10  -1   5        735.13        760.66       233.63 o                         
  11  -1   5       1763.87       1943.05       308.73 o                         
 -11   0   5       4092.80       4086.52       238.89 o                         
 -10   0   5        633.39        249.59       155.59 o                         
  -9   0   5        330.47        599.34       168.98 o                         
  -8   0   5       5575.95       5598.46       238.06 o                         
  -7   0   5       3918.89       3688.17       102.62 o                         
  -6   0   5       5609.59       5465.63        93.58 o                         
  -5   0   5       5450.09       5910.84        87.95 o                         
  -4   0   5       2897.29       3128.43        53.25 o                         
  -3   0   5       7602.38       6974.54        70.39 o                         
  -2   0   5      18708.82      18271.32       380.92 o                         
  -1   0   5      20361.72      21830.50       236.00 o                         
   0   0   5        258.48        114.27        21.28 o                         
   1   0   5        914.63        969.07        34.74 o                         
   2   0   5      31175.87      30853.73       624.04 o                         
   3   0   5      22787.09      22775.69       175.53 o                         
   4   0   5       4043.00       3401.80        52.15 o                         
   5   0   5       2513.22       2522.02        55.73 o                         
   6   0   5       3207.18       3309.10        70.71 o                         
   7   0   5       4472.29       4380.29        94.91 o                         
   8   0   5       3119.83       3173.22       277.94 o                         
   9   0   5       2812.52       2432.80       204.06 o                         
  10   0   5         40.13        -27.24       198.88 o                         
 -11   1   5       2243.16       2025.96       190.07 o                         
 -10   1   5       7259.57       7185.49       192.25 o                         
  -9   1   5         44.22        128.02       130.39 o                         
  -8   1   5        345.91         49.34       161.53 o                         
  -7   1   5       1018.12       1125.20        63.46 o                         
  -6   1   5       8111.04       8241.72       116.47 o                         
  -5   1   5       1369.86       1367.69        53.74 o                         
  -4   1   5       5799.04       6230.75        80.05 o                         
  -3   1   5       3148.13       3271.49        46.74 o                         
  -2   1   5       9660.18        998.09       155.88 o                         
  -1   1   5       2887.13       3197.34        69.12 o                         
   0   1   5      14327.52      14905.27       111.48 o                         
   1   1   5       6203.68       6431.26        76.52 o                         
   2   1   5       5185.03       4945.48        89.30 o                         
   3   1   5       5466.14       5560.15        72.81 o                         
   4   1   5       7783.03       8077.02        90.50 o                         
   5   1   5         16.49          4.77        36.47 o                         
   6   1   5       3048.57       3168.33        83.82 o                         
   7   1   5       8651.07       8558.81       137.50 o                         
   8   1   5       1474.25       1592.74       110.04 o                         
   9   1   5        775.35        669.30       216.26 o                         
  10   1   5        850.74        851.90       345.02 o                         
 -11   2   5        209.00        403.21       180.04 o                         
 -10   2   5       3313.79       3291.48       162.78 o                         
  -9   2   5        350.77        -33.14       152.02 o                         
  -8   2   5      10109.95      10654.15       458.09 o                         
  -7   2   5        339.64        367.89        39.55 o                         
  -6   2   5      22420.91      21843.12       219.86 o                         
  -5   2   5       1917.33       1696.83        57.49 o                         
  -4   2   5       4617.33       4745.45        65.14 o                         
  -3   2   5       3620.43       3249.96        46.67 o                         
  -2   2   5      63216.12      62291.71      1873.02 o                         
  -1   2   5       2149.79       2261.94        51.43 o                         
   0   2   5       7997.23       8072.95        75.29 o                         
   1   2   5       2104.66       1675.51        45.32 o                         
   2   2   5      54078.76      54146.93       674.12 o                         
   3   2   5       2205.59       2224.36       120.05 o                         
   4   2   5      12855.67      12429.89       123.55 o                         
   5   2   5         81.22        101.34        48.88 o                         
   6   2   5       3472.37       3309.96       106.00 o                         
   7   2   5        326.52        302.80        72.52 o                         
   8   2   5      10535.76      11118.41       507.71 o                         
   9   2   5        281.18         48.59       245.70 o                         
 -11   3   5       1917.62       1696.27       185.13 o                         
 -10   3   5       2526.82       2297.81       150.71 o                         
  -9   3   5        282.14        497.72       138.83 o                         
  -8   3   5      10804.87      11181.61       438.59 o                         
  -7   3   5       1955.53       1960.82        68.20 o                         
  -6   3   5       1910.90       1903.07        55.38 o                         
  -5   3   5        160.77        122.38        27.64 o                         
  -4   3   5      19590.77      19549.06       161.46 o                         
  -3   3   5      12935.35      12963.18       105.05 o                         
  -2   3   5      14316.74      14579.85       124.73 o                         
  -1   3   5        652.94        660.36        51.64 o                         
   0   3   5      10639.41      11557.11       106.79 o                         
   1   3   5      11771.17      11937.07       147.45 o                         
   2   3   5      30713.29      29614.91       316.39 o                         
   3   3   5       6322.29       6405.84       221.41 o                         
   4   3   5        103.48        154.06        33.81 o                         
   5   3   5       2762.19       2743.08        77.74 o                         
   6   3   5       9710.90       9758.23       187.40 o                         
   7   3   5       2504.77       2754.53       132.49 o                         
   8   3   5       2319.68       1937.90       341.93 o                         
 -11   4   5       1028.79        523.10       199.03 o                         
 -10   4   5       4136.22       4047.72       160.11 o                         
  -9   4   5       2345.30       1986.70       136.53 o                         
  -8   4   5       1094.97        916.90       314.09 o                         
  -7   4   5       2003.44       2096.18        55.55 o                         
  -6   4   5       4905.47       5023.64        74.48 o                         
  -5   4   5         51.32         82.83        36.43 o                         
  -4   4   5        733.59        902.69        38.84 o                         
  -3   4   5       6574.06       6927.23        81.83 o                         
  -2   4   5      38433.98      40427.48      1094.97 o                         
  -1   4   5       5787.74       6215.70        94.22 o                         
   0   4   5       3089.41       3220.57        68.16 o                         
   1   4   5       6368.23       6652.11       103.70 o                         
   2   4   5       1807.63       1471.42        86.09 o                         
   3   4   5       5499.63       5384.76       170.06 o                         
   4   4   5       6243.77       6315.88       118.76 o                         
   5   4   5       4674.40       4938.26       117.69 o                         
   6   4   5         94.00         82.86        81.11 o                         
   7   4   5       2990.24       2982.19       145.65 o                         
   8   4   5        754.82        968.74       204.63 o                         
 -11   5   5       2241.52       1922.53       211.74 o                         
 -10   5   5       1258.47       1674.96       157.64 o                         
  -9   5   5       1466.24       1052.62       147.25 o                         
  -8   5   5      11698.81      11534.21       480.33 o                         
  -7   5   5        306.21        272.47        50.08 o                         
  -6   5   5       1298.47       1432.37        58.98 o                         
  -5   5   5        166.76         74.35        41.02 o                         
  -4   5   5       9624.35       9558.78       102.96 o                         
  -3   5   5        376.48        379.14        32.49 o                         
  -2   5   5      19784.75      19131.40       252.27 o                         
  -1   5   5       4107.03       4758.88       109.46 o                         
   0   5   5       5222.67       5039.03        97.55 o                         
   1   5   5        467.76        434.42        57.38 o                         
   2   5   5      16532.28      16439.50       207.13 o                         
   3   5   5        915.71        698.85       151.05 o                         
   4   5   5        704.70        584.11       348.84 o                         
   5   5   5        512.37        591.01        75.83 o                         
   6   5   5       3954.95       4228.18       169.74 o                         
   7   5   5          7.42        -63.65       104.97 o                         
 -11   6   5       4977.64       5059.52       239.44 o                         
 -10   6   5       2741.66       2586.03       150.10 o                         
  -9   6   5        238.37         84.25       126.80 o                         
  -8   6   5        644.58        477.38       318.36 o                         
  -7   6   5       8849.67       8755.66       150.34 o                         
  -6   6   5       1662.23       1664.49        68.88 o                         
  -5   6   5         43.11         58.33        41.40 o                         
  -4   6   5        877.40        913.17        47.43 o                         
  -3   6   5       7284.94       7518.38       501.57 o                         
  -2   6   5       1359.71       1335.54       126.34 o                         
  -1   6   5       1343.98       1477.78        90.24 o                         
   0   6   5       6937.35       6911.40       109.54 o                         
   1   6   5       3594.69       3751.91       127.50 o                         
   2   6   5       1022.82        581.23       126.63 o                         
   3   6   5       4035.62       3766.52       197.30 o                         
   4   6   5       4008.12       4245.61       435.74 o                         
   5   6   5        403.04        341.12        98.61 o                         
   6   6   5       1010.09        961.07       123.77 o                         
 -11   7   5        800.01        891.95       210.50 o                         
 -10   7   5        271.33        238.33       118.11 o                         
  -9   7   5       2435.45       2257.62       163.33 o                         
  -8   7   5       8859.85       9076.80       326.04 o                         
  -7   7   5       8394.37       8693.36       166.14 o                         
  -6   7   5       1242.04       1304.04        75.04 o                         
  -5   7   5        236.34        255.18        32.37 o                         
  -4   7   5      14736.09      14764.41       156.72 o                         
  -3   7   5      10674.04       7837.21       649.59 o                         
  -2   7   5      12690.34      12465.74       210.05 o                         
  -1   7   5       1200.82       1171.00       102.00 o                         
   0   7   5       4919.49       4940.86       108.27 o                         
   1   7   5       6867.32       7344.09       199.13 o                         
   2   7   5       9215.78       9520.35       218.20 o                         
   3   7   5       3019.22       3083.23       173.16 o                         
   4   7   5       1048.38        716.36       294.70 o                         
   5   7   5       2616.28       2699.05       151.52 o                         
 -11   8   5       1849.22       2122.84       218.97 o                         
 -10   8   5       5165.09       5400.14       202.26 o                         
  -9   8   5       1023.52        812.71       157.54 o                         
  -8   8   5       5141.45       5001.49       266.79 o                         
  -7   8   5         29.73         85.00        71.69 o                         
  -6   8   5       2302.11       2341.95       106.91 o                         
  -5   8   5        721.69        705.94        76.25 o                         
  -4   8   5      11396.02      11441.09       178.46 o                         
  -3   8   5        969.81       -132.17       505.71 o                         
  -2   8   5        570.89        658.49       131.11 o                         
  -1   8   5       2468.12       2770.24       135.09 o                         
   0   8   5      21406.97      23174.91       343.34 o                         
   1   8   5         74.00        207.58       157.14 o                         
   2   8   5       3248.72       3520.16       195.98 o                         
   3   8   5        657.07        412.15       169.46 o                         
   4   8   5       1847.61       1976.86       127.44 o                         
 -11   9   5       1010.36       1301.39       241.19 o                         
 -10   9   5       2522.83       2198.24       160.39 o                         
  -9   9   5       3921.44       4032.08       207.13 o                         
  -8   9   5        386.87        585.47       240.40 o                         
  -7   9   5       2658.13       2864.26       134.87 o                         
  -6   9   5       2680.08       2744.35       130.06 o                         
  -5   9   5        595.65        592.27        84.95 o                         
  -4   9   5         44.81        -36.37        73.88 o                         
  -3   9   5       2831.59       2691.39       262.66 o                         
  -2   9   5       4821.07       4574.26       229.49 o                         
  -1   9   5         22.98        164.20       220.35 o                         
   0   9   5       2978.72       3041.28       139.92 o                         
   1   9   5       3218.56       3851.73       193.18 o                         
   2   9   5        497.51        724.43       180.45 o                         
   3   9   5       1024.29       1468.12       203.71 o                         
 -10  10   5        558.14        717.14       171.60 o                         
  -9  10   5       2617.98       2920.96       207.25 o                         
  -8  10   5       2931.10       3135.64       262.78 o                         
  -7  10   5        177.43        127.80        92.53 o                         
  -6  10   5        100.27          6.28        81.91 o                         
  -5  10   5       2754.95       2778.45       143.04 o                         
  -4  10   5       6021.40       6194.48       194.18 o                         
  -3  10   5        977.12       -700.35       700.35 o                         
  -2  10   5       1521.28        946.61       248.69 o                         
  -1  10   5       1780.92       2291.87       226.05 o                         
   0  10   5       1254.10       1193.04       156.88 o                         
   1  10   5       2403.37       2833.62       176.80 o                         
   2  10   5       2986.41       3034.25       199.02 o                         
  -9  11   5       1047.45       1215.85       208.74 o                         
  -8  11   5        667.27       1216.09       262.55 o                         
  -7  11   5       1170.14       1246.71       121.14 o                         
  -6  11   5        140.53        147.99       130.84 o                         
  -5  11   5         96.40         63.17       114.54 o                         
  -4  11   5       1691.17       1435.98       156.73 o                         
  -3  11   5       2166.39       1800.70       274.51 o                         
  -2  11   5        401.22        165.84       372.76 o                         
  -1  11   5       1162.62       1021.42       242.61 o                         
   0  11   5       3284.22       3699.25       259.12 o                         
  -7  12   5        918.85       1035.85       196.11 o                         
  -6  12   5         84.26        109.64       152.07 o                         
  -5  12   5       3783.86       4409.60       264.41 o                         
  -4  12   5         53.53        -99.17       145.10 o                         
   1 -12   6       2253.78       2035.14       212.46 o                         
   2 -12   6       1107.66        799.74       199.72 o                         
   3 -12   6       3872.23       3948.70       236.39 o                         
   4 -12   6       2505.27       3484.95       590.32 o                         
   5 -12   6       6344.47       6477.89       204.78 o                         
   6 -12   6         18.32        133.68       123.94 o                         
   7 -12   6        228.66        332.26       127.40 o                         
   8 -12   6       1030.56       1076.08       165.45 o                         
  -1 -11   6       4952.43       5448.57       313.39 o                         
   0 -11   6        409.17        189.86       160.83 o                         
   1 -11   6       1667.16       1657.97       181.24 o                         
   2 -11   6        941.51        922.67       184.53 o                         
   3 -11   6      10727.68      11432.18       291.81 o                         
   4 -11   6         23.78        -47.83        80.46 o                         
   5 -11   6        610.52        546.41        82.97 o                         
   6 -11   6        137.50        177.37        92.45 o                         
   7 -11   6       8548.21       8736.97       235.45 o                         
   8 -11   6        155.34        843.81       310.31 o                         
   9 -11   6       3804.21       4451.22       312.02 o                         
  -3 -10   6        309.70        489.92       179.13 o                         
  -2 -10   6       3267.51       3521.38       304.88 o                         
  -1 -10   6        739.64        351.52       182.91 o                         
   0 -10   6       2026.03       1874.53       150.38 o                         
   1 -10   6       3407.75       3418.82       173.15 o                         
   2 -10   6       4326.93       4284.60       198.76 o                         
   3 -10   6        421.23        185.61       159.55 o                         
   4 -10   6       4912.91       5061.46       147.02 o                         
   5 -10   6       1378.19       1323.12        87.08 o                         
   6 -10   6         58.53         66.97        80.48 o                         
   7 -10   6       3021.71       3011.88       128.48 o                         
   8 -10   6       3531.68       3815.00       318.54 o                         
   9 -10   6        116.77        171.06       238.77 o                         
  10 -10   6        220.11        627.73       229.95 o                         
  -4  -9   6       1518.00       1518.70       187.11 o                         
  -3  -9   6       3020.94       2620.27       350.10 o                         
  -2  -9   6       3108.49       3511.60       232.65 o                         
  -1  -9   6       2541.17       2439.98       154.46 o                         
   0  -9   6        143.82        -20.42       113.53 o                         
   1  -9   6       1146.51       1114.38       156.03 o                         
   2  -9   6      16630.38      16488.94       296.57 o                         
   3  -9   6       9831.61      10152.02       214.64 o                         
   4  -9   6       2547.35       2275.17       102.53 o                         
   5  -9   6        102.14         26.83        57.14 o                         
   6  -9   6       3766.96       3823.76       131.31 o                         
   7  -9   6       2911.28       3060.03       137.97 o                         
   8  -9   6       5117.53       6265.28       551.63 o                         
   9  -9   6       1252.28       1915.07       236.85 o                         
  10  -9   6        429.75        795.42       217.49 o                         
  -5  -8   6         18.16       -132.81       132.81 o                         
  -4  -8   6       1838.44       1562.88       150.69 o                         
  -3  -8   6       4362.80       4458.68       322.58 o                         
  -2  -8   6       1995.18       1756.29       147.21 o                         
  -1  -8   6        366.68        263.27       118.19 o                         
   0  -8   6       7257.26       7626.57       159.70 o                         
   1  -8   6       5806.32       6034.15       156.49 o                         
   2  -8   6       2202.59       2103.81       134.83 o                         
   3  -8   6       4357.09       4294.99       139.35 o                         
   4  -8   6       2594.54       2771.38        86.74 o                         
   5  -8   6       1202.55       1281.56        63.02 o                         
   6  -8   6       4162.51       4096.61       124.04 o                         
   7  -8   6       5288.49       5524.91       121.49 o                         
   8  -8   6        111.47        716.98       446.92 o                         
   9  -8   6        273.82        457.24       189.39 o                         
  10  -8   6       2090.88       2010.01       247.47 o                         
  11  -8   6       2843.07       2685.29       260.98 o                         
  -6  -7   6       4582.78       4291.76       236.90 o                         
  -5  -7   6        231.52         79.14       121.82 o                         
  -4  -7   6        308.31        167.64        89.05 o                         
  -3  -7   6       1109.71        797.16       139.85 o                         
  -2  -7   6      18144.78      19061.98       256.17 o                         
  -1  -7   6       3305.58       3371.72       115.58 o                         
   0  -7   6       2871.33       2775.13        78.50 o                         
   1  -7   6        232.60         23.10        93.14 o                         
   2  -7   6      16036.74      16740.16       205.86 o                         
   3  -7   6       3681.53       3359.85       103.03 o                         
   4  -7   6      15753.27      15456.19       164.01 o                         
   5  -7   6        872.49        969.73        41.63 o                         
   6  -7   6        523.23        527.66        47.65 o                         
   7  -7   6         35.44         20.44        45.62 o                         
   8  -7   6      11015.94       9131.25       282.93 o                         
   9  -7   6       1112.22       1302.78       144.19 o                         
  10  -7   6       1027.73       1160.02       185.73 o                         
  11  -7   6        510.04        673.60       196.11 o                         
  -7  -6   6       2784.94       2579.93       161.10 o                         
  -6  -6   6        692.23        605.62       121.24 o                         
  -5  -6   6         80.98        -25.92        87.72 o                         
  -4  -6   6       4062.37       3728.16       118.96 o                         
  -3  -6   6      11754.48      12521.81       218.90 o                         
  -2  -6   6       7337.12       7370.76       149.46 o                         
  -1  -6   6        535.94        654.34        75.50 o                         
   0  -6   6       1210.31       1250.90        57.68 o                         
   1  -6   6      15009.40      14262.03       173.38 o                         
   2  -6   6      27322.48      27227.72       280.84 o                         
   3  -6   6      11416.70      11479.60       190.12 o                         
   4  -6   6        112.56         77.21        12.58 o                         
   5  -6   6       4846.83       4695.98        92.59 o                         
   6  -6   6      11832.14      11796.61       137.09 o                         
   7  -6   6       7237.79       7093.09       109.46 o                         
   8  -6   6       5978.08       5703.06       415.13 o                         
   9  -6   6        125.15        174.57       157.93 o                         
  10  -6   6       1610.68       1086.50       166.24 o                         
  11  -6   6       4176.20       4084.27       213.05 o                         
  -8  -5   6        970.92        880.21       275.06 o                         
  -7  -5   6       1640.82       1488.44       126.14 o                         
  -6  -5   6       1300.70       1339.59       109.29 o                         
  -5  -5   6        133.18        125.44        81.01 o                         
  -4  -5   6        749.25        695.69       363.15 o                         
  -3  -5   6       8424.54       8831.48       177.01 o                         
  -2  -5   6      11396.31      12167.34       161.89 o                         
  -1  -5   6       4435.59       4595.20        87.21 o                         
   0  -5   6        585.25        619.84        45.59 o                         
   1  -5   6       8714.13       9001.87       108.43 o                         
   2  -5   6       3596.27       3505.65        68.85 o                         
   3  -5   6       4791.32       4619.15        99.16 o                         
   4  -5   6       5752.10       5805.19        72.75 o                         
   5  -5   6       8880.05       8849.44       102.82 o                         
   6  -5   6         57.50         58.08        30.41 o                         
   7  -5   6       7207.83       7251.64        99.73 o                         
   8  -5   6       1160.36        228.24       346.74 o                         
   9  -5   6       1049.05        690.78       138.17 o                         
  10  -5   6       1095.80        948.92       112.20 o                         
  11  -5   6       4492.88       4197.66       216.77 o                         
  -8  -4   6       6855.23       7364.81       307.58 o                         
  -7  -4   6        149.96       -279.21       446.41 o                         
  -6  -4   6         10.20        -42.96        80.60 o                         
  -5  -4   6        181.11        170.43        52.23 o                         
  -4  -4   6      14709.94      15578.05       565.69 o                         
  -3  -4   6       1205.73       1305.37       123.40 o                         
  -2  -4   6      16889.62      16953.61       180.82 o                         
  -1  -4   6       2816.98       3226.93        67.34 o                         
   0  -4   6      20560.35      20397.00       178.87 o                         
   1  -4   6        364.53        562.24        46.94 o                         
   2  -4   6      34575.15      32677.13       257.71 o                         
   3  -4   6       1000.60        652.85       164.09 o                         
   4  -4   6         44.41         57.55        25.41 o                         
   5  -4   6       2198.84       2423.94        46.77 o                         
   6  -4   6      17347.09      16984.84       164.64 o                         
   7  -4   6       1152.81       1138.49        39.54 o                         
   8  -4   6       3907.50       3440.03       425.35 o                         
   9  -4   6       1299.37       1309.56        93.87 o                         
  10  -4   6       3107.10       3157.54       132.99 o                         
  11  -4   6        373.58        -23.93       162.69 o                         
  -9  -3   6        238.65         42.60       205.02 o                         
  -8  -3   6        704.34        341.29       262.58 o                         
  -7  -3   6       4861.96       5493.17       486.32 o                         
  -6  -3   6       3070.33       3318.58       118.97 o                         
  -5  -3   6        127.86         99.01        48.69 o                         
  -4  -3   6       7481.12       8039.71       412.51 o                         
  -3  -3   6       5106.23       5069.63       176.40 o                         
  -2  -3   6       3335.09       3507.90        77.01 o                         
  -1  -3   6        417.32        572.58        41.54 o                         
   0  -3   6      35373.21      34728.14       253.38 o                         
   1  -3   6       3701.95       3488.84        56.59 o                         
   2  -3   6       2166.58       2063.68        60.71 o                         
   3  -3   6       2234.28       2557.84        42.68 o                         
   4  -3   6      13947.47      14324.50       136.58 o                         
   5  -3   6        599.19        527.09        29.26 o                         
   6  -3   6      11185.70      10934.91       124.10 o                         
   7  -3   6       1641.13       1788.21        42.52 o                         
   8  -3   6       1081.50        863.97        89.24 o                         
   9  -3   6         98.77        221.97       104.44 o                         
  10  -3   6       4881.18       5415.48       235.38 o                         
  11  -3   6       1028.13        582.19       192.98 o                         
  -9  -2   6       1205.18        766.50       203.47 o                         
  -8  -2   6       5916.64       6219.27       258.51 o                         
  -7  -2   6       4322.63       4456.90       404.41 o                         
  -6  -2   6       2323.46       2298.82        84.62 o                         
  -5  -2   6         84.42        111.24        40.26 o                         
  -4  -2   6      14693.01      14209.04       160.43 o                         
  -3  -2   6       6083.93       6138.15        87.03 o                         
  -2  -2   6      34109.67      33939.09       345.26 o                         
  -1  -2   6       1271.45       1270.03        48.75 o                         
   0  -2   6       4964.75       4678.96        50.90 o                         
   1  -2   6       8205.11       8753.72        84.79 o                         
   2  -2   6      26775.55      24562.85       282.72 o                         
   3  -2   6       7227.93       7033.63        78.89 o                         
   4  -2   6       8704.56       9186.67       149.11 o                         
   5  -2   6       3371.38       3494.81        58.37 o                         
   6  -2   6       8626.37       8425.14        93.80 o                         
   7  -2   6       2062.94       2035.06        57.59 o                         
   8  -2   6       5451.18       5456.82       229.10 o                         
   9  -2   6        603.15        836.03       127.99 o                         
  10  -2   6        162.83         42.64       185.56 o                         
  11  -2   6       1492.48       1367.80       145.14 o                         
 -10  -1   6       3028.90       2906.25       199.42 o                         
  -9  -1   6         30.12         41.85       171.09 o                         
  -8  -1   6       9882.24       9771.25       342.33 o                         
  -7  -1   6        132.67         24.48        73.07 o                         
  -6  -1   6       1642.44       1606.80        64.81 o                         
  -5  -1   6        290.71        334.55        40.84 o                         
  -4  -1   6      40139.27      39578.97       334.74 o                         
  -3  -1   6       1027.66       3542.49       392.63 o                         
  -2  -1   6       3490.30       3728.43       127.81 o                         
  -1  -1   6       3051.01       3157.79        61.67 o                         
   0  -1   6      67523.09      65747.65       439.53 o                         
   1  -1   6       2863.26       2880.67        41.30 o                         
   2  -1   6      33884.79      32521.13       638.51 o                         
   3  -1   6       1524.31       1192.12        24.49 o                         
   4  -1   6       7653.62       7655.50        82.40 o                         
   5  -1   6        770.44        764.58        31.81 o                         
   6  -1   6      27859.65      27546.18       257.70 o                         
   7  -1   6         38.38         36.57        40.30 o                         
   8  -1   6         78.04        -88.79       138.68 o                         
   9  -1   6        173.49       -199.52       199.52 o                         
  10  -1   6       5837.34       6593.93       296.35 o                         
 -10   0   6       1302.87        847.63       169.97 o                         
  -9   0   6       6620.51       6560.31       219.02 o                         
  -8   0   6       1324.15       1161.66       153.05 o                         
  -7   0   6       2365.54       2380.44        95.67 o                         
  -6   0   6       1967.86       2051.82        72.37 o                         
  -5   0   6       6675.69       6898.69        89.12 o                         
  -4   0   6        442.08        496.27        31.69 o                         
  -3   0   6      10089.15      11675.56       551.64 o                         
  -2   0   6       9337.74       8764.97       232.77 o                         
  -1   0   6       3748.48       3717.68        64.92 o                         
   0   0   6      20510.79      21382.98       146.98 o                         
   1   0   6      19091.42      20576.78       160.18 o                         
   2   0   6       2646.03       2165.07        94.13 o                         
   3   0   6        139.84        221.40        25.17 o                         
   4   0   6      12802.87      12922.96       134.58 o                         
   5   0   6       4941.58       4830.28        77.89 o                         
   6   0   6       4018.05       3949.33        80.55 o                         
   7   0   6        943.68        946.08        57.93 o                         
   8   0   6       4202.06       4469.04       202.36 o                         
   9   0   6       1418.75       1226.02       272.92 o                         
  10   0   6       2790.68       2596.70       272.00 o                         
 -11   1   6       1363.82       1217.89       199.25 o                         
 -10   1   6       1107.24        834.66       157.24 o                         
  -9   1   6       6836.39       6754.65       190.10 o                         
  -8   1   6       2315.86       2167.02       179.40 o                         
  -7   1   6        561.85        580.13        52.31 o                         
  -6   1   6       1118.16       1040.32        45.32 o                         
  -5   1   6      17045.47      17468.52       192.45 o                         
  -4   1   6      14767.70      14752.35       135.68 o                         
  -3   1   6       5373.20       4695.19        62.23 o                         
  -2   1   6       9798.21       8774.76       379.67 o                         
  -1   1   6      13535.37      15047.27       157.06 o                         
   0   1   6      18292.13      17307.91       125.66 o                         
   1   1   6      33585.59      33408.56       251.90 o                         
   2   1   6       6579.91       6689.64       151.62 o                         
   3   1   6       1604.94       1974.29        48.39 o                         
   4   1   6       2806.81       2519.20        62.48 o                         
   5   1   6      14114.62      13844.62       156.25 o                         
   6   1   6       1656.39       1654.26        73.38 o                         
   7   1   6        854.35        838.76        72.01 o                         
   8   1   6       2021.41       2194.92       624.91 o                         
   9   1   6       3636.20       3429.76       234.41 o                         
 -11   2   6       3101.99       2846.07       208.26 o                         
 -10   2   6       3122.52       3050.60       167.64 o                         
  -9   2   6        533.37         69.68       150.51 o                         
  -8   2   6        570.31        432.13       304.48 o                         
  -7   2   6       2324.37       2223.08        86.82 o                         
  -6   2   6       2492.40       2460.39        70.65 o                         
  -5   2   6       2133.40       2062.91        57.45 o                         
  -4   2   6       5418.43       5528.34        72.30 o                         
  -3   2   6       3964.08       4036.38        60.31 o                         
  -2   2   6       7424.00       7365.89        69.51 o                         
  -1   2   6      20128.50      21526.35       194.38 o                         
   0   2   6      23280.09      22746.57       182.39 o                         
   1   2   6       2704.79       2901.59        58.35 o                         
   2   2   6       3395.88       2981.21        90.80 o                         
   3   2   6       8886.76       8601.29       464.22 o                         
   4   2   6      11349.63      11297.47       132.35 o                         
   5   2   6       1398.66       1334.35        65.00 o                         
   6   2   6       2450.35       2622.50       102.18 o                         
   7   2   6        886.24        795.59        85.05 o                         
   8   2   6       2139.99       1805.44       574.78 o                         
   9   2   6        632.79        416.03       241.10 o                         
 -11   3   6         78.72        120.20       188.02 o                         
 -10   3   6        234.76        159.03       142.75 o                         
  -9   3   6      15867.44      15856.70       250.49 o                         
  -8   3   6       1068.14       1213.59       214.81 o                         
  -7   3   6       3399.95       3346.46        76.11 o                         
  -6   3   6       1470.60       1243.00        48.02 o                         
  -5   3   6      10453.39      10292.40       114.24 o                         
  -4   3   6       3035.36       3029.27        56.09 o                         
  -3   3   6      20680.20      21143.48       174.59 o                         
  -2   3   6       3591.94       4213.32        58.49 o                         
  -1   3   6       9316.59       9795.69       112.73 o                         
   0   3   6        556.14        421.97        34.09 o                         
   1   3   6      32050.73      33680.83       334.37 o                         
   2   3   6       7057.97       6811.91       118.83 o                         
   3   3   6        570.31        533.66        99.57 o                         
   4   3   6       1077.64       1122.40        40.57 o                         
   5   3   6       5669.36       5485.59       128.31 o                         
   6   3   6        228.07        230.72        77.33 o                         
   7   3   6       1871.28       2110.20       122.08 o                         
   8   3   6       2239.34       2538.36       354.70 o                         
 -11   4   6       1826.48       1609.78       146.41 o                         
 -10   4   6       3450.71       3237.57       156.23 o                         
  -9   4   6       6973.50       6716.55       177.89 o                         
  -8   4   6       3547.96       3464.56       209.49 o                         
  -7   4   6        119.79        167.46        36.26 o                         
  -6   4   6       9610.23       9459.50       115.40 o                         
  -5   4   6      18028.49      18137.41       168.79 o                         
  -4   4   6      11524.69      11908.75       123.45 o                         
  -3   4   6        512.58        348.84        29.61 o                         
  -2   4   6      11811.07      11448.61       284.09 o                         
  -1   4   6      27179.34      27255.15       264.09 o                         
   0   4   6      26037.82      26222.65       232.84 o                         
   1   4   6      14606.76      14550.64       162.94 o                         
   2   4   6        423.35        384.32        67.72 o                         
   3   4   6       3738.16       3996.79       159.67 o                         
   4   4   6       7161.92       7279.54       125.89 o                         
   5   4   6       7088.80       7143.61       169.15 o                         
   6   4   6        765.58        864.85       107.70 o                         
   7   4   6         66.26         37.39        98.48 o                         
   8   4   6        507.45        675.98       196.17 o                         
 -11   5   6        106.59        -47.31       174.21 o                         
 -10   5   6       4923.77       4820.02       194.74 o                         
  -9   5   6       2948.11       2767.01       171.59 o                         
  -8   5   6        304.17          4.88       303.30 o                         
  -7   5   6       1183.51       1110.65        67.91 o                         
  -6   5   6       5720.23       5987.48       106.65 o                         
  -5   5   6        539.54        516.96        48.08 o                         
  -4   5   6       2221.26       2318.45        55.06 o                         
  -3   5   6       3456.48       3622.98        63.21 o                         
  -2   5   6      14169.24      14492.31       251.31 o                         
  -1   5   6       4198.69       4193.07       102.53 o                         
   0   5   6      11960.59      12129.07       158.16 o                         
   1   5   6       6090.99       6270.61       111.36 o                         
   2   5   6        806.56        661.51       105.84 o                         
   3   5   6       3261.66       3127.82       210.31 o                         
   4   5   6       9223.62       9582.97       473.79 o                         
   5   5   6         14.74         66.20        88.93 o                         
   6   5   6         30.79        103.08        97.62 o                         
   7   5   6        230.62        343.12       129.29 o                         
 -11   6   6       2950.53       3051.22       183.52 o                         
 -10   6   6        939.39        675.88       129.39 o                         
  -9   6   6       5301.08       5424.85       178.50 o                         
  -8   6   6       1339.12       1182.13       315.88 o                         
  -7   6   6       3876.79       3879.88       113.66 o                         
  -6   6   6        160.41        186.94        54.54 o                         
  -5   6   6      13736.12      14106.28       174.08 o                         
  -4   6   6         72.60        101.53        33.10 o                         
  -3   6   6        174.66         -4.07       248.90 o                         
  -2   6   6       1084.30       1217.78       113.10 o                         
  -1   6   6      19885.67      20363.75       259.92 o                         
   0   6   6        161.27        139.48        62.61 o                         
   1   6   6       6248.79       6296.77       147.69 o                         
   2   6   6       1242.80       1017.52       133.11 o                         
   3   6   6       4168.10       4029.96       224.98 o                         
   4   6   6       2679.92       3029.71       409.09 o                         
   5   6   6       3924.59       3722.50       156.95 o                         
   6   6   6        119.85        152.81       106.39 o                         
 -11   7   6       1360.17       1318.05       186.37 o                         
 -10   7   6        498.91        228.72       132.10 o                         
  -9   7   6         62.04         20.52       166.45 o                         
  -8   7   6       1918.59       1884.68       230.90 o                         
  -7   7   6       9108.92       9501.58       173.47 o                         
  -6   7   6       1602.43       1633.73        86.16 o                         
  -5   7   6        200.52        176.90        54.03 o                         
  -4   7   6        460.84        487.86        65.63 o                         
  -3   7   6       5652.13       3546.45       515.76 o                         
  -2   7   6        486.26        367.22       121.88 o                         
  -1   7   6       7771.68       8199.73       171.62 o                         
   0   7   6       2629.28       2468.62       126.18 o                         
   1   7   6       2293.15       2652.67       159.63 o                         
   2   7   6         51.18         18.12       137.87 o                         
   3   7   6       6825.84       6712.23       204.75 o                         
   4   7   6        777.56       1105.55       297.21 o                         
   5   7   6        500.94        466.12       119.48 o                         
 -11   8   6       2125.28       2538.24       240.11 o                         
 -10   8   6       1778.05       1614.66       168.80 o                         
  -9   8   6       4813.20       4818.54       194.94 o                         
  -8   8   6        907.55        832.06       253.69 o                         
  -7   8   6         41.09         22.98        77.57 o                         
  -6   8   6       2566.59       2577.53       119.53 o                         
  -5   8   6       9301.82       9659.35       167.68 o                         
  -4   8   6        418.74        460.78        69.30 o                         
  -3   8   6       2444.81       2129.38       244.60 o                         
  -2   8   6       1369.38       1773.82       144.42 o                         
  -1   8   6       3768.84       3764.73       180.00 o                         
   0   8   6       2113.20       2185.50       121.36 o                         
   1   8   6       9638.30      10480.60       252.41 o                         
   2   8   6        968.93        908.93       191.98 o                         
   3   8   6         41.46        358.40       186.49 o                         
   4   8   6       2034.96       2011.29       150.12 o                         
 -10   9   6         39.29        333.07       188.79 o                         
  -9   9   6        966.01       1304.28       196.59 o                         
  -8   9   6       3142.19       3631.20       241.92 o                         
  -7   9   6       6854.05       6920.79       181.22 o                         
  -6   9   6          0.90         40.54        84.94 o                         
  -5   9   6       9072.10       9132.14       188.45 o                         
  -4   9   6         65.06         -1.08        76.21 o                         
  -3   9   6       4375.31       3994.15       403.47 o                         
  -2   9   6         56.02         22.09       203.58 o                         
  -1   9   6      15895.95      17241.08       459.88 o                         
   0   9   6         21.98       -113.34       113.34 o                         
   1   9   6        727.06        835.43       181.86 o                         
   2   9   6       1255.38       1600.74       178.16 o                         
   3   9   6       4749.70       5630.55       222.13 o                         
 -10  10   6       1351.93       1641.31       235.72 o                         
  -9  10   6        636.39        752.63       200.50 o                         
  -8  10   6        697.61        823.31       244.98 o                         
  -7  10   6       1993.88       2028.30       124.74 o                         
  -6  10   6       1503.39       1413.49       105.17 o                         
  -5  10   6        129.18         -5.73        98.79 o                         
  -4  10   6         16.35         17.27        94.59 o                         
  -3  10   6       3063.69       3003.75       250.31 o                         
  -2  10   6       1630.77       1763.91       281.75 o                         
  -1  10   6       1714.49       1928.70       209.48 o                         
   0  10   6       1331.25       1231.82       171.36 o                         
   1  10   6       1809.65       2105.42       204.07 o                         
  -8  11   6       1218.33       1313.45       337.47 o                         
  -7  11   6        481.73        623.27       132.51 o                         
  -6  11   6       2937.98       2987.90       217.78 o                         
  -5  11   6       1468.56       1371.01       170.83 o                         
  -4  11   6        581.38        559.45       156.45 o                         
  -3  11   6        115.77         42.49       221.54 o                         
  -2  11   6       3597.42       3825.07       453.62 o                         
  -1  11   6       1459.37       2159.21       259.28 o                         
  -6  12   6         23.32        -15.70       363.26 o                         
  -5  12   6        105.34         82.18       234.26 o                         
   1 -12   7       1125.41       1408.48       269.52 o                         
   2 -12   7        778.29        657.01       198.14 o                         
   3 -12   7        793.24        907.59       187.02 o                         
   4 -12   7       4194.16       3900.95       150.44 o                         
   5 -12   7        535.48        493.57       109.22 o                         
   6 -12   7       5239.48       5677.29       235.69 o                         
   7 -12   7        183.43         76.53       123.51 o                         
   8 -12   7        278.85        575.05       180.24 o                         
  -1 -11   7        769.05       1334.26       253.73 o                         
   0 -11   7        130.02        -52.63       147.78 o                         
   1 -11   7       1640.19       1425.96       179.55 o                         
   2 -11   7       5973.58       6028.44       222.58 o                         
   3 -11   7        439.92        518.28       167.97 o                         
   4 -11   7       3322.73       3142.24       133.33 o                         
   5 -11   7       1538.88       1364.76       117.23 o                         
   6 -11   7        965.93        914.08       104.10 o                         
   7 -11   7        119.36        228.10       116.64 o                         
   8 -11   7       3338.28       3926.71       326.94 o                         
   9 -11   7        681.10       2037.68       540.20 o                         
  -2 -10   7        343.23       -228.56       281.03 o                         
  -1 -10   7        979.49        433.64       196.85 o                         
   0 -10   7       9196.95       9442.27       225.68 o                         
   1 -10   7        176.41         43.24       155.81 o                         
   2 -10   7       4447.57       4788.25       208.34 o                         
   3 -10   7        587.40        150.77       157.04 o                         
   4 -10   7        704.45        685.40        82.10 o                         
   5 -10   7        308.53        257.49        88.42 o                         
   6 -10   7       8824.33       9295.01       206.32 o                         
   7 -10   7        213.46        170.61        82.52 o                         
   8 -10   7         37.22        616.08       275.78 o                         
   9 -10   7         42.43        380.39       234.57 o                         
  10 -10   7       3552.11       4330.68       453.49 o                         
  -4  -9   7        100.69         35.57       155.85 o                         
  -3  -9   7       2652.93       1925.65       344.95 o                         
  -2  -9   7       2639.99       2489.26       236.34 o                         
  -1  -9   7        292.58        120.46       154.04 o                         
   0  -9   7       3629.50       3463.50       149.31 o                         
   1  -9   7       7784.80       7870.52       204.30 o                         
   2  -9   7       2886.19       2668.93       170.42 o                         
   3  -9   7       1345.71       1153.76       142.24 o                         
   4  -9   7       3531.03       3682.06       115.75 o                         
   5  -9   7       1023.93       1040.35        72.22 o                         
   6  -9   7       1407.26       1385.99        95.34 o                         
   7  -9   7       1526.25       1702.10        97.05 o                         
   8  -9   7       3860.46       4215.76       298.17 o                         
   9  -9   7       2077.96       2319.22       219.06 o                         
  10  -9   7       1199.81       1045.28       247.07 o                         
  -5  -8   7       4257.08       3785.52       249.64 o                         
  -4  -8   7       6016.02       6425.09       487.80 o                         
  -3  -8   7       1518.73       1666.57       299.05 o                         
  -2  -8   7       1303.36       1159.32       173.27 o                         
  -1  -8   7       4902.54       4954.63       161.93 o                         
   0  -8   7       6732.12       6949.95       173.69 o                         
   1  -8   7      12178.23      12842.70       241.15 o                         
   2  -8   7       6762.48       6991.03       173.76 o                         
   3  -8   7        106.52        -85.13       123.49 o                         
   4  -8   7       1964.84       1988.45        78.75 o                         
   5  -8   7       9020.14       9475.60       166.78 o                         
   6  -8   7       3112.99       3172.97       106.60 o                         
   7  -8   7       2336.09       2287.46       105.41 o                         
   8  -8   7         51.23        104.98        98.66 o                         
   9  -8   7       4206.51       4089.24       267.97 o                         
  10  -8   7       2214.82       2106.42       239.74 o                         
  11  -8   7       1266.32       1279.87       239.75 o                         
  -6  -7   7       3783.59       3935.57       228.60 o                         
  -5  -7   7       1112.60        907.78       140.46 o                         
  -4  -7   7       2966.70       2406.74       155.20 o                         
  -3  -7   7        749.02        597.30       166.51 o                         
  -2  -7   7       8332.26       8873.39       187.78 o                         
  -1  -7   7       5545.55       5721.50       139.35 o                         
   0  -7   7      12449.48      12659.84       180.93 o                         
   1  -7   7       3703.32       3522.78        90.03 o                         
   2  -7   7        523.14        294.54        88.34 o                         
   3  -7   7       5004.14       5111.97       121.72 o                         
   4  -7   7      22160.10      22377.04       210.01 o                         
   5  -7   7       5160.43       4786.08        90.69 o                         
   6  -7   7       2487.14       2476.68        86.71 o                         
   7  -7   7        160.92        174.60        48.36 o                         
   8  -7   7       7105.84       7764.11       312.09 o                         
   9  -7   7       1731.29       1961.94       141.32 o                         
  10  -7   7       5113.37       5214.40       252.09 o                         
  11  -7   7         48.44        293.60       186.51 o                         
  -7  -6   7         65.80       -134.27       134.27 o                         
  -6  -6   7        172.19       -103.65       127.12 o                         
  -5  -6   7       1934.56       1697.51       127.69 o                         
  -4  -6   7        625.96        504.49        68.95 o                         
  -3  -6   7       4294.17       4375.61       150.66 o                         
  -2  -6   7       7786.26       8636.00       158.41 o                         
  -1  -6   7       1924.11       1965.21        79.82 o                         
   0  -6   7         52.37         27.71        48.49 o                         
   1  -6   7      10868.87      11115.66       130.12 o                         
   2  -6   7       9673.11       9547.78       123.53 o                         
   3  -6   7       1005.34        984.88        70.54 o                         
   4  -6   7       4676.97       4510.27        70.05 o                         
   5  -6   7       4321.19       4526.00        87.78 o                         
   6  -6   7       1694.28       1704.90        58.98 o                         
   7  -6   7       1137.48       1173.49        53.55 o                         
   8  -6   7       4850.10       4964.47       121.53 o                         
   9  -6   7        882.80        571.74       138.40 o                         
  10  -6   7         44.93        246.22       142.72 o                         
  11  -6   7        158.63       1328.96       728.01 o                         
  -7  -5   7        732.37        496.36       117.22 o                         
  -6  -5   7       2914.71       2937.06       151.82 o                         
  -5  -5   7       3402.41       3569.74       132.07 o                         
  -4  -5   7       6617.28       7346.56       462.18 o                         
  -3  -5   7         53.13       -117.97       136.89 o                         
  -2  -5   7        752.12        616.15        91.90 o                         
  -1  -5   7      16225.87      16529.88       174.74 o                         
   0  -5   7      17644.15      17110.17       179.37 o                         
   1  -5   7       7527.95       7052.84        99.78 o                         
   2  -5   7       2337.81       2490.76        67.94 o                         
   3  -5   7      10369.58       9593.25       262.96 o                         
   4  -5   7       9071.26       8768.20       107.43 o                         
   5  -5   7       7609.49       7314.27       104.70 o                         
   6  -5   7       3025.38       3148.24        61.34 o                         
   7  -5   7        215.58        232.22        35.51 o                         
   8  -5   7        624.67        702.54       350.08 o                         
   9  -5   7       5393.08       5122.19       127.86 o                         
  10  -5   7       5132.04       4916.10       127.89 o                         
  11  -5   7         41.08         36.99       131.87 o                         
  -8  -4   7        510.50        522.01       223.41 o                         
  -7  -4   7       1039.99        358.54       456.53 o                         
  -6  -4   7       4767.71       4956.00       153.18 o                         
  -5  -4   7       1629.13       1697.09       103.14 o                         
  -4  -4   7       1672.76       2155.47       379.48 o                         
  -3  -4   7       3424.44       3452.89       154.55 o                         
  -2  -4   7      11855.21      11807.13       149.40 o                         
  -1  -4   7       2197.44       2320.78        63.45 o                         
   0  -4   7      15570.35      15781.54       145.62 o                         
   1  -4   7      15728.31      17242.30       181.55 o                         
   2  -4   7       1478.61       1268.44        45.76 o                         
   3  -4   7       6938.90       5683.10       154.12 o                         
   4  -4   7      19064.95      19005.58       191.96 o                         
   5  -4   7        309.08        355.55        24.98 o                         
   6  -4   7          9.42          7.83        19.33 o                         
   7  -4   7        862.64        958.35        53.17 o                         
   8  -4   7       7757.99       8417.13       192.76 o                         
   9  -4   7        280.28        255.21        63.49 o                         
  10  -4   7       3200.18       3372.16       111.09 o                         
  11  -4   7       1059.97        738.44       149.53 o                         
  -9  -3   7       3401.56       3260.23       241.68 o                         
  -8  -3   7       1147.98       1108.99       272.04 o                         
  -7  -3   7       3722.89       4304.85       477.95 o                         
  -6  -3   7         79.07         39.80        87.41 o                         
  -5  -3   7      15080.98      15064.67       203.59 o                         
  -4  -3   7        732.05        662.21        72.76 o                         
  -3  -3   7        327.91        328.60       119.11 o                         
  -2  -3   7       1247.82       1503.69        81.11 o                         
  -1  -3   7      49137.68      48922.37       408.73 o                         
   0  -3   7        938.60        912.90        33.99 o                         
   1  -3   7      25496.75      26179.28       229.16 o                         
   2  -3   7       1620.73       1779.44        54.15 o                         
   3  -3   7       9422.34       8941.84       266.77 o                         
   4  -3   7       4167.63       4280.19        65.31 o                         
   5  -3   7      16993.03      16957.65       256.75 o                         
   6  -3   7        140.71        186.22        70.44 o                         
   7  -3   7       1613.37       1622.48        45.09 o                         
   8  -3   7       2314.19       2675.75       311.23 o                         
   9  -3   7       4922.68       4692.48       127.76 o                         
  10  -3   7        182.70        224.73        98.73 o                         
  11  -3   7        121.08         55.42        90.74 o                         
  -9  -2   7         48.08       -209.90       209.90 o                         
  -8  -2   7       1601.33       2010.43       181.42 o                         
  -7  -2   7      12161.99      12911.15       556.74 o                         
  -6  -2   7       2055.66       2199.42        86.43 o                         
  -5  -2   7       4210.34       4068.90        92.18 o                         
  -4  -2   7        273.97        188.12        35.11 o                         
  -3  -2   7      15932.93      16648.09       175.57 o                         
  -2  -2   7       3061.52       2703.94       117.74 o                         
  -1  -2   7      52644.89      51883.94       404.07 o                         
   0  -2   7       3240.20       3704.61        49.88 o                         
   1  -2   7       1510.54       1625.06        47.16 o                         
   2  -2   7       6810.95       5564.73       138.78 o                         
   3  -2   7      36245.96      36255.81       298.16 o                         
   4  -2   7        392.32        426.05        28.48 o                         
   5  -2   7       6552.47       6332.56       176.02 o                         
   6  -2   7       1204.97       1086.76        28.76 o                         
   7  -2   7      10711.98      10584.49       148.34 o                         
   8  -2   7       2139.16       2014.33       111.51 o                         
   9  -2   7       5465.38       5406.94       165.24 o                         
  10  -2   7        710.23        339.70       176.91 o                         
 -10  -1   7        701.73        866.99       197.39 o                         
  -9  -1   7       2286.08       2067.99       178.00 o                         
  -8  -1   7         53.35         15.14       197.95 o                         
  -7  -1   7        401.97         87.76       223.18 o                         
  -6  -1   7       3777.12       3920.49        95.13 o                         
  -5  -1   7      11668.65      11757.04       144.91 o                         
  -4  -1   7        746.69        869.73        39.83 o                         
  -3  -1   7       7048.90       7444.00       443.59 o                         
  -2  -1   7       5353.29       5941.53       132.94 o                         
  -1  -1   7       2283.55       2088.79        58.18 o                         
   0  -1   7       1160.58       1369.06        31.48 o                         
   1  -1   7      37157.59      38858.62       303.26 o                         
   2  -1   7       9430.16       9297.28       196.07 o                         
   3  -1   7       1513.90       1375.08        33.13 o                         
   4  -1   7       3233.44       3177.16        48.57 o                         
   5  -1   7       5428.93       5616.05        74.09 o                         
   6  -1   7       2357.45       2370.09        55.84 o                         
   7  -1   7       2327.06       2422.56        85.69 o                         
   8  -1   7       3563.29       3401.58       161.53 o                         
   9  -1   7        120.76        201.21       188.54 o                         
  10  -1   7         88.79       -188.01       203.76 o                         
 -10   0   7        351.33         98.12       167.89 o                         
  -9   0   7        716.76        416.98       163.78 o                         
  -8   0   7       3258.67       3234.07       198.76 o                         
  -7   0   7       6640.30       6530.56       138.77 o                         
  -6   0   7         16.44         44.90        46.84 o                         
  -5   0   7      16868.83      16645.42       165.86 o                         
  -4   0   7       1186.89       1518.77        47.55 o                         
  -3   0   7       9079.23       8814.08        97.57 o                         
  -2   0   7       2076.00       1496.09       165.12 o                         
  -1   0   7      44047.31      44751.66       367.44 o                         
   0   0   7        466.67        317.21        27.40 o                         
   1   0   7       3694.78       3775.18        53.44 o                         
   2   0   7       7430.69       6893.03       285.87 o                         
   3   0   7      34840.05      33063.96       780.41 o                         
   4   0   7        165.75        108.08        29.33 o                         
   5   0   7       6578.39       6496.30        95.14 o                         
   6   0   7        286.46        291.54        43.05 o                         
   7   0   7       3099.12       3002.85       106.41 o                         
   8   0   7         27.82       -163.79       163.79 o                         
   9   0   7       3610.72       3977.12       699.91 o                         
  10   0   7        183.77         67.25       126.80 o                         
 -11   1   7       1108.56       1362.83       251.11 o                         
 -10   1   7       4208.69       3819.69       174.22 o                         
  -9   1   7        783.43        782.19       161.34 o                         
  -8   1   7       1997.81       2180.46       210.78 o                         
  -7   1   7       2550.66       2498.06        92.37 o                         
  -6   1   7       6657.13       6816.12       101.26 o                         
  -5   1   7          2.83          1.57        37.04 o                         
  -4   1   7         73.11        108.60        30.52 o                         
  -3   1   7      12655.92      12582.25       121.92 o                         
  -2   1   7      10615.97      11300.71       603.59 o                         
  -1   1   7       6027.78       5936.19        81.17 o                         
   0   1   7       6819.91       7515.29        70.13 o                         
   1   1   7       9738.78       9881.70        98.85 o                         
   2   1   7       4200.47       3979.44       119.77 o                         
   3   1   7       9963.65       9611.54       106.57 o                         
   4   1   7       2203.86       2221.41        62.28 o                         
   5   1   7        412.84        382.77        53.04 o                         
   6   1   7          9.54        -22.83        53.20 o                         
   7   1   7       5900.59       6110.75       148.31 o                         
   8   1   7       2721.94       2777.26       152.78 o                         
   9   1   7        602.10        653.92       200.92 o                         
 -11   2   7       1889.01       1925.18       169.20 o                         
 -10   2   7       3549.97       3405.92       175.00 o                         
  -9   2   7        180.87        335.04       182.20 o                         
  -8   2   7       2596.50       2432.24       196.10 o                         
  -7   2   7       6550.99       6313.75       126.12 o                         
  -6   2   7       9813.64       9696.17       119.57 o                         
  -5   2   7       3267.37       3429.67        69.33 o                         
  -4   2   7        433.45        495.22        33.96 o                         
  -3   2   7       7826.08       7541.74        84.86 o                         
  -2   2   7      23189.73      23756.17       184.34 o                         
  -1   2   7      13528.03      13809.91       142.11 o                         
   0   2   7       8633.13       8473.12        88.53 o                         
   1   2   7       3896.27       4221.19        79.68 o                         
   2   2   7      18789.20      19102.92       224.93 o                         
   3   2   7       6031.90       5911.32       246.05 o                         
   4   2   7       5006.51       5092.48        95.40 o                         
   5   2   7        652.18        609.52        62.81 o                         
   6   2   7       1174.49       1359.61        78.64 o                         
   7   2   7        148.39         62.77        86.52 o                         
   8   2   7       3956.37       3833.94       735.64 o                         
 -11   3   7       1711.23       1235.29       163.24 o                         
 -10   3   7        517.24        178.94       145.72 o                         
  -9   3   7       2618.86       2958.24       158.37 o                         
  -8   3   7       3527.97       3615.32       239.49 o                         
  -7   3   7      10442.53      10440.87       135.12 o                         
  -6   3   7       2364.03       2241.45        66.10 o                         
  -5   3   7        283.73        240.21        37.94 o                         
  -4   3   7       4061.12       4556.08        70.54 o                         
  -3   3   7      41593.29      40591.40       332.10 o                         
  -2   3   7       4681.01       4559.69        68.37 o                         
  -1   3   7       7842.95       8078.25       104.32 o                         
   0   3   7        108.00         94.66        53.80 o                         
   1   3   7      13163.37      13353.89       161.08 o                         
   2   3   7      12353.34      12219.61       155.92 o                         
   3   3   7      20274.59      20415.61       277.39 o                         
   4   3   7       1204.42       1141.57        61.79 o                         
   5   3   7       2907.81       3068.71       120.76 o                         
   6   3   7        471.56        501.22        83.57 o                         
   7   3   7       5898.88       6291.71       212.21 o                         
   8   3   7       1000.86        984.60       330.34 o                         
 -11   4   7       1222.24        958.97       151.83 o                         
 -10   4   7       2330.30       2009.56       150.33 o                         
  -9   4   7       3770.15       3465.49       151.87 o                         
  -8   4   7        605.94        649.00       211.42 o                         
  -7   4   7         12.69        -39.74        39.74 o                         
  -6   4   7       3226.73       3320.47        71.40 o                         
  -5   4   7       6909.84       7291.31        98.71 o                         
  -4   4   7       1557.03       1531.91        52.92 o                         
  -3   4   7       6478.58       6666.34       105.72 o                         
  -2   4   7      11174.86      11674.11       173.83 o                         
  -1   4   7       9667.72      10108.33       148.39 o                         
   0   4   7       3245.10       3178.41        65.84 o                         
   1   4   7      11321.28      11642.07       138.25 o                         
   2   4   7         68.28         53.27        80.07 o                         
   3   4   7       1123.36       1226.25       134.54 o                         
   4   4   7       1531.49       1595.36        76.90 o                         
   5   4   7       3431.35       3609.79       139.23 o                         
   6   4   7         39.41         50.25        91.11 o                         
   7   4   7       1618.97       1526.96       141.68 o                         
 -11   5   7       2919.54       2619.26       190.14 o                         
 -10   5   7       1124.91       1064.35       144.89 o                         
  -9   5   7        257.66        212.15       150.89 o                         
  -8   5   7       7303.19       7080.76       436.86 o                         
  -7   5   7      10871.69      10902.06       165.48 o                         
  -6   5   7       1749.95       1725.48        69.65 o                         
  -5   5   7        396.97        635.24        63.81 o                         
  -4   5   7       2534.16       2700.45        62.63 o                         
  -3   5   7       5826.56       5734.89        83.13 o                         
  -2   5   7      11703.43      10972.61       182.46 o                         
  -1   5   7      10956.69      11641.34       160.91 o                         
   0   5   7         67.72        113.22        51.30 o                         
   1   5   7        462.39        413.08        74.76 o                         
   2   5   7      10325.99      10773.49       217.58 o                         
   3   5   7       4220.32       4566.28       221.80 o                         
   4   5   7       1144.33       1654.61       320.03 o                         
   5   5   7        357.87        232.31        90.49 o                         
   6   5   7       1070.72       1038.25       115.86 o                         
   7   5   7        540.56        668.64       235.81 o                         
 -11   6   7        660.54        358.95       177.42 o                         
 -10   6   7       1733.07       1499.82       150.01 o                         
  -9   6   7       1249.30       1296.64       185.99 o                         
  -8   6   7        179.83        -39.90       275.59 o                         
  -7   6   7       8297.45       8129.09       169.71 o                         
  -6   6   7       2352.71       2469.12        92.93 o                         
  -5   6   7       1157.43       1129.08        79.11 o                         
  -4   6   7        764.94        710.16        41.95 o                         
  -3   6   7      14828.14      14543.36       538.97 o                         
  -2   6   7         50.37        -38.94       109.83 o                         
  -1   6   7        784.12        800.44       111.08 o                         
   0   6   7       2551.97       2805.92        91.70 o                         
   1   6   7       7758.37       7997.24       166.13 o                         
   2   6   7       1344.03        968.22       130.82 o                         
   3   6   7       4515.83       4042.51       198.43 o                         
   4   6   7       2057.24       2292.88       371.31 o                         
   5   6   7        957.06        883.94       103.76 o                         
   6   6   7        111.49         85.57       134.45 o                         
 -11   7   7        333.91        152.40       205.04 o                         
 -10   7   7         55.00       -143.35       143.35 o                         
  -9   7   7        191.42        128.52       167.42 o                         
  -8   7   7       7439.99       7267.80       282.35 o                         
  -7   7   7        200.09        181.07        75.02 o                         
  -6   7   7       4416.50       4308.88       125.57 o                         
  -5   7   7        890.58        783.83        76.22 o                         
  -4   7   7       3939.08       4086.69       114.02 o                         
  -3   7   7       1345.02       1495.92       447.10 o                         
  -2   7   7      12876.11      13676.73       292.69 o                         
  -1   7   7       2554.70       2689.62       146.56 o                         
   0   7   7        277.90        331.07        74.74 o                         
   1   7   7       1799.68       1656.65       125.27 o                         
   2   7   7       5337.23       5489.45       205.21 o                         
   3   7   7        427.97        252.20       190.42 o                         
   4   7   7       2438.80       3368.24       488.27 o                         
   5   7   7       1613.82       1694.45       162.05 o                         
 -10   8   7       4445.03       4377.65       196.16 o                         
  -9   8   7       1265.94       1542.63       184.82 o                         
  -8   8   7       6853.77       7042.12       279.14 o                         
  -7   8   7        461.69        398.11        88.42 o                         
  -6   8   7        931.42        871.94        94.90 o                         
  -5   8   7       1404.01       1385.04        85.86 o                         
  -4   8   7      14360.04      14738.60       221.06 o                         
  -3   8   7       1846.67       1990.51       250.94 o                         
  -2   8   7       3714.52       3652.17       168.10 o                         
  -1   8   7        605.59        490.99       177.46 o                         
   0   8   7      10589.08      11111.29       220.45 o                         
   1   8   7        888.95        712.91       159.74 o                         
   2   8   7       6083.13       6452.97       235.03 o                         
   3   8   7        659.61        649.94       246.28 o                         
   4   8   7        302.99       -124.79       318.51 o                         
 -10   9   7       2434.85       2351.39       198.14 o                         
  -9   9   7       1821.69       1855.22       190.52 o                         
  -8   9   7        732.79        680.48       246.72 o                         
  -7   9   7         28.06        -39.02        86.85 o                         
  -6   9   7       6059.24       6109.47       164.21 o                         
  -5   9   7       2445.78       2254.27       111.34 o                         
  -4   9   7        318.78        166.47        88.85 o                         
  -3   9   7       1746.37       1559.31       501.55 o                         
  -2   9   7       3575.65       3915.18       247.47 o                         
  -1   9   7        400.87        713.30       221.94 o                         
   0   9   7       5225.17       5443.47       175.59 o                         
   1   9   7       2234.77       2680.91       184.77 o                         
   2   9   7        174.85        292.08       197.95 o                         
  -9  10   7        193.63         91.15       230.95 o                         
  -8  10   7       4211.11       4855.83       584.40 o                         
  -7  10   7         49.68       -103.02       103.02 o                         
  -6  10   7        446.96        304.56       106.66 o                         
  -5  10   7       1222.95       1162.41       137.23 o                         
  -4  10   7       5640.27       5682.39       229.36 o                         
  -3  10   7        196.11        372.94       455.67 o                         
  -2  10   7       4396.35       4222.99       432.56 o                         
  -1  10   7       1223.49       1348.32       218.34 o                         
   0  10   7        132.00         43.86       142.75 o                         
   1  10   7        445.96        457.42       132.33 o                         
  -7  11   7        614.06        424.30       134.68 o                         
  -6  11   7        810.26        561.77       160.57 o                         
  -5  11   7        157.67        -66.71       154.66 o                         
  -4  11   7       4165.49       4011.77       244.33 o                         
  -3  11   7       1928.65       2103.54       293.49 o                         
  -2  11   7         55.92        137.43       348.33 o                         
   2 -12   8       1202.82       1176.27       180.57 o                         
   3 -12   8       1366.59        790.78       191.56 o                         
   4 -12   8         98.85        171.45       113.73 o                         
   5 -12   8       5524.05       5794.14       196.86 o                         
   6 -12   8        643.46        437.90       130.89 o                         
   7 -12   8          3.29        -66.54       160.50 o                         
   0 -11   8       1898.06       1504.20       171.61 o                         
   1 -11   8         42.36        -20.38       165.93 o                         
   2 -11   8        937.99        676.34       170.88 o                         
   3 -11   8       8692.46       8707.68       225.82 o                         
   4 -11   8       1505.51       1577.63       115.54 o                         
   5 -11   8       2658.26       2789.05       149.11 o                         
   6 -11   8        179.66        320.20        95.23 o                         
   7 -11   8       3401.29       3313.27       237.51 o                         
   8 -11   8       2793.64       3779.07       339.10 o                         
   9 -11   8       2343.02       2421.88       274.25 o                         
  -2 -10   8       3399.45       3137.40       404.15 o                         
  -1 -10   8         35.12        -39.43       197.57 o                         
   0 -10   8        537.76        351.45       129.21 o                         
   1 -10   8       5147.93       5012.03       192.17 o                         
   2 -10   8       5764.22       5574.03       188.94 o                         
   3 -10   8       1253.27       1044.91       159.70 o                         
   4 -10   8        879.44        870.77        82.35 o                         
   5 -10   8        301.40        351.20        95.01 o                         
   6 -10   8       1875.95       1905.84       113.65 o                         
   7 -10   8       2385.50       2292.08       147.23 o                         
   8 -10   8       3759.34       4507.09       305.93 o                         
   9 -10   8         82.22         12.99       223.62 o                         
  -3  -9   8       2149.52       1900.48       325.50 o                         
  -2  -9   8        632.46        466.21       219.47 o                         
  -1  -9   8       7214.75       7082.11       214.72 o                         
   0  -9   8        157.83        -72.83       111.90 o                         
   1  -9   8        309.68        135.19       141.10 o                         
   2  -9   8       3236.58       3141.26       152.71 o                         
   3  -9   8      14038.07      15143.07       257.06 o                         
   4  -9   8        120.90         71.03        64.81 o                         
   5  -9   8       1719.60       1649.20       107.35 o                         
   6  -9   8        595.89        676.63        88.89 o                         
   7  -9   8       2084.04       2239.84       120.69 o                         
   8  -9   8        395.97        530.16       224.81 o                         
   9  -9   8       2593.30       2642.20       271.12 o                         
  10  -9   8       1603.30       1597.86       232.71 o                         
  -5  -8   8        383.61        264.25       170.03 o                         
  -4  -8   8        754.47        491.18       155.36 o                         
  -3  -8   8       7493.10       7951.69       370.74 o                         
  -2  -8   8       2905.07       3061.51       190.96 o                         
  -1  -8   8        387.92        112.75       146.29 o                         
   0  -8   8       1100.57       1211.90       116.31 o                         
   1  -8   8       7515.66       7861.52       191.84 o                         
   2  -8   8        579.35        429.95       124.77 o                         
   3  -8   8       7570.62       8042.19       179.88 o                         
   4  -8   8        807.09        829.11        61.49 o                         
   5  -8   8        986.92       1111.01        81.15 o                         
   6  -8   8          7.77         -3.83        65.52 o                         
   7  -8   8       6919.18       7288.15       161.10 o                         
   8  -8   8       1494.26       1488.33       284.87 o                         
   9  -8   8        351.92        287.62       213.17 o                         
  10  -8   8       1239.39       1227.40       191.71 o                         
  -6  -7   8       2183.11       1892.22       180.63 o                         
  -5  -7   8       2610.81       2262.65       172.52 o                         
  -4  -7   8         36.17        -88.31       116.72 o                         
  -3  -7   8       1065.83        976.04       171.27 o                         
  -2  -7   8       6732.60       7377.33       195.80 o                         
  -1  -7   8       9600.27      10058.49       177.91 o                         
   0  -7   8       3529.79       3576.18       102.77 o                         
   1  -7   8       3831.31       3838.21       102.31 o                         
   2  -7   8       4215.82       3948.52       106.86 o                         
   3  -7   8       5538.81       5523.61       118.96 o                         
   4  -7   8       4312.07       4479.92        99.90 o                         
   5  -7   8       3918.55       4028.73        94.73 o                         
   6  -7   8        568.06        577.48        56.09 o                         
   7  -7   8        112.46        106.16        54.45 o                         
   8  -7   8       3102.60       3365.08       167.37 o                         
   9  -7   8       3779.98       3627.06       151.20 o                         
  10  -7   8        656.72        769.54       158.17 o                         
  11  -7   8         14.70        318.23        80.22 o                         
  -7  -6   8       5851.17       6289.96       429.56 o                         
  -6  -6   8         50.02         29.97       137.44 o                         
  -5  -6   8         58.88       -113.26       114.78 o                         
  -4  -6   8        257.34        238.42        97.82 o                         
  -3  -6   8      22899.76      24507.58       404.62 o                         
  -2  -6   8       1822.51       1828.22       114.28 o                         
  -1  -6   8      10760.56      10595.81       154.41 o                         
   0  -6   8       1365.71       1090.31        57.83 o                         
   1  -6   8       8372.33       8154.82       110.40 o                         
   2  -6   8       9096.67       9378.92       120.61 o                         
   3  -6   8      32868.30      33011.86       422.31 o                         
   4  -6   8       1452.84       1402.97        52.15 o                         
   5  -6   8       1801.98       1799.14        73.30 o                         
   6  -6   8         58.16         -7.40        48.19 o                         
   7  -6   8      14079.41      13696.47       185.28 o                         
   8  -6   8       2459.49       2246.53       165.25 o                         
   9  -6   8       1402.37       1555.62       130.89 o                         
  10  -6   8        421.25        163.68        54.07 o                         
  11  -6   8       5774.60       6376.81       826.51 o                         
  -7  -5   8        713.44        604.12       130.14 o                         
  -6  -5   8        725.17        616.61       115.77 o                         
  -5  -5   8       3420.68       3400.63       155.30 o                         
  -4  -5   8        361.34        950.10       371.42 o                         
  -3  -5   8       9990.96      11190.26       253.42 o                         
  -2  -5   8       4558.60       4921.02       106.84 o                         
  -1  -5   8       3224.79       3236.82        76.88 o                         
   0  -5   8        169.20        182.36        43.67 o                         
   1  -5   8      19426.24      19340.31       195.20 o                         
   2  -5   8        493.80        429.92        58.70 o                         
   3  -5   8       4784.74       4364.57       283.23 o                         
   4  -5   8         51.85         93.16        35.55 o                         
   5  -5   8      11538.77      11406.13       133.69 o                         
   6  -5   8       1827.31       1854.34        53.80 o                         
   7  -5   8       5906.74       6006.66       101.22 o                         
   8  -5   8        761.18        607.92       366.49 o                         
   9  -5   8       1560.96       1719.14       277.26 o                         
  10  -5   8        371.92        409.67       347.43 o                         
  11  -5   8       6058.16       7663.09       557.62 o                         
  -8  -4   8       3819.58       3712.14       311.36 o                         
  -7  -4   8       3264.56       2997.03       496.22 o                         
  -6  -4   8        213.29        157.44        99.63 o                         
  -5  -4   8        229.71        323.13        90.41 o                         
  -4  -4   8       4249.82       4432.36       105.86 o                         
  -3  -4   8       4789.13       4801.79       152.90 o                         
  -2  -4   8      13429.48      13745.58       195.74 o                         
  -1  -4   8      13032.72      13376.55       167.73 o                         
   0  -4   8       1103.41       1159.84        38.69 o                         
   1  -4   8        588.52        558.06        54.87 o                         
   2  -4   8      18730.70      18901.04       177.88 o                         
   3  -4   8       6046.02       3710.54       290.62 o                         
   4  -4   8       1284.05       1217.60        46.53 o                         
   5  -4   8        191.26        214.02        28.64 o                         
   6  -4   8       6596.02       6523.10        74.94 o                         
   7  -4   8       1909.31       1900.21       136.03 o                         
   8  -4   8        451.03       1069.14       289.96 o                         
   9  -4   8       2604.10       2886.24       281.16 o                         
  10  -4   8       2460.88       2473.07       493.71 o                         
  11  -4   8          0.34        166.52       182.26 o                         
  -9  -3   8       1101.54       1053.80       225.55 o                         
  -8  -3   8        120.70       -189.70       189.70 o                         
  -7  -3   8       2707.43       3240.26       470.11 o                         
  -6  -3   8       3053.67       3412.70       151.02 o                         
  -5  -3   8       1580.85       1809.51        89.53 o                         
  -4  -3   8       3486.00       3560.45       113.41 o                         
  -3  -3   8      16943.10      17567.72       287.34 o                         
  -2  -3   8        192.02        185.76        84.60 o                         
  -1  -3   8       1746.37       1860.61        69.40 o                         
   0  -3   8      15897.38      16631.18       160.06 o                         
   1  -3   8      17201.21      17043.74       160.96 o                         
   2  -3   8       8974.30       8603.15       122.57 o                         
   3  -3   8       4960.91       4652.52       171.98 o                         
   4  -3   8        870.89        997.69        37.06 o                         
   5  -3   8       7560.10       7359.33       197.08 o                         
   6  -3   8       1486.76       1238.42       128.20 o                         
   7  -3   8       4949.13       5081.33       181.96 o                         
   8  -3   8        858.30       1255.62       315.16 o                         
   9  -3   8        710.50        633.22       487.39 o                         
  10  -3   8       2029.09       1806.20        78.43 o                         
  -9  -2   8         49.99       -142.52       243.60 o                         
  -8  -2   8       5882.10       5610.91       219.45 o                         
  -7  -2   8          4.28         98.74        82.95 o                         
  -6  -2   8       7289.80       7143.58       145.16 o                         
  -5  -2   8        583.70        615.75        65.09 o                         
  -4  -2   8       4445.51       4448.16        80.51 o                         
  -3  -2   8       1443.21       1397.18       153.76 o                         
  -2  -2   8      28287.62      28629.66       371.13 o                         
  -1  -2   8       6581.24       6815.78        88.93 o                         
   0  -2   8        896.61        758.07        34.73 o                         
   1  -2   8       1616.07       1499.32        49.12 o                         
   2  -2   8      18828.70      19032.20       237.05 o                         
   3  -2   8        310.75       -116.12       344.99 o                         
   4  -2   8       4290.15       4296.10        56.00 o                         
   5  -2   8       1762.47       1932.70        45.41 o                         
   6  -2   8       4642.01       4420.41        77.78 o                         
   7  -2   8          2.66        -10.21        27.12 o                         
   8  -2   8       2268.26       2469.94       344.81 o                         
   9  -2   8       1605.98       1665.63        97.93 o                         
  10  -2   8        204.61        -73.15       155.03 o                         
 -10  -1   8       2096.92       2354.17       204.67 o                         
  -9  -1   8       2937.22       3186.10       194.17 o                         
  -8  -1   8       8352.26       8369.96       234.51 o                         
  -7  -1   8       1805.52        594.98       246.21 o                         
  -6  -1   8        113.69         50.54        55.55 o                         
  -5  -1   8       3076.02       3023.91        81.66 o                         
  -4  -1   8      27427.46      27695.14       250.90 o                         
  -3  -1   8      11566.14      11242.85       391.92 o                         
  -2  -1   8      18143.30      17123.20       227.43 o                         
  -1  -1   8       1770.15       1495.37        44.87 o                         
   0  -1   8      20737.32      20963.38       167.08 o                         
   1  -1   8      13625.59      13180.58       127.77 o                         
   2  -1   8      31773.67      30769.74       489.48 o                         
   3  -1   8       1076.27        658.46       304.53 o                         
   4  -1   8         53.56         90.65        22.29 o                         
   5  -1   8       4051.88       3774.85        62.29 o                         
   6  -1   8      12968.16      12873.20       160.09 o                         
   7  -1   8       1713.27       1810.76        76.11 o                         
   8  -1   8        492.55        558.34       162.15 o                         
   9  -1   8        678.37        524.56       181.55 o                         
  10  -1   8       3757.67       3844.94       231.26 o                         
 -10   0   8       1549.36       1692.77       206.50 o                         
  -9   0   8       4504.23       4575.95       196.19 o                         
  -8   0   8       2067.97       1781.49       171.18 o                         
  -7   0   8        413.34        457.21        78.30 o                         
  -6   0   8       5617.41       5678.83        89.35 o                         
  -5   0   8      11877.53      12412.50       144.49 o                         
  -4   0   8       2682.16       2564.14        62.24 o                         
  -3   0   8       4932.79       5093.12        77.25 o                         
  -2   0   8       6650.76       6963.18       161.87 o                         
  -1   0   8       9058.75       8793.69        99.78 o                         
   0   0   8      16760.87      16164.49       133.60 o                         
   1   0   8      24037.17      24408.06       208.95 o                         
   2   0   8        901.28        757.34        99.25 o                         
   3   0   8       1868.43       1935.33        47.75 o                         
   4   0   8       1145.30       1179.13        54.14 o                         
   5   0   8       9232.14       9163.94       119.79 o                         
   6   0   8       4193.84       4108.96        94.73 o                         
   7   0   8        915.52        880.96        68.00 o                         
   8   0   8       1490.50       1224.23       202.43 o                         
   9   0   8       5542.70       5980.53       290.68 o                         
 -10   1   8       1477.98       1656.14       172.24 o                         
  -9   1   8        976.00        699.75       178.11 o                         
  -8   1   8       6314.32       6447.86       225.00 o                         
  -7   1   8        356.61        427.89        63.91 o                         
  -6   1   8         90.00         77.89        39.53 o                         
  -5   1   8       2962.49       3159.10        72.12 o                         
  -4   1   8      17670.45      17896.14       167.24 o                         
  -3   1   8        323.77        291.91        35.19 o                         
  -2   1   8      15621.90      14556.06       363.67 o                         
  -1   1   8      10003.77      11043.17       117.84 o                         
   0   1   8       3556.84       3312.66        47.91 o                         
   1   1   8       3212.20       3175.43        56.25 o                         
   2   1   8      15126.04      14905.11       245.90 o                         
   3   1   8       1302.24       1416.55        51.55 o                         
   4   1   8         29.81         55.36        42.95 o                         
   5   1   8       1855.95       1963.10        75.74 o                         
   6   1   8       3182.46       3098.16        99.57 o                         
   7   1   8         43.28         49.41        66.31 o                         
   8   1   8        219.90        415.88        99.33 o                         
   9   1   8       3881.79       4084.61       297.50 o                         
 -11   2   8        785.95        483.70       176.74 o                         
 -10   2   8       4758.99       4827.75       192.24 o                         
  -9   2   8       1744.85       1636.06       197.11 o                         
  -8   2   8        681.94        597.02       157.56 o                         
  -7   2   8        937.02        870.81        59.97 o                         
  -6   2   8       6584.72       6325.13        98.36 o                         
  -5   2   8        217.41        259.21        41.74 o                         
  -4   2   8      12523.42      12045.00       123.72 o                         
  -3   2   8       3484.70       3583.32        63.51 o                         
  -2   2   8       2023.02       1709.46       136.70 o                         
  -1   2   8        983.31       1097.80        61.43 o                         
   0   2   8      22553.77      21887.29       209.75 o                         
   1   2   8        524.86        488.37        57.79 o                         
   2   2   8       3965.35       3582.71       102.30 o                         
   3   2   8        198.17        269.62       185.83 o                         
   4   2   8       6982.24       7406.35       116.43 o                         
   5   2   8        771.81        868.85        66.68 o                         
   6   2   8       2482.46       2466.07       106.81 o                         
   7   2   8        666.82        556.66        98.70 o                         
   8   2   8       1919.91       2907.80       743.80 o                         
 -11   3   8         78.93        -30.59       161.24 o                         
 -10   3   8         79.44       -142.13       142.13 o                         
  -9   3   8       5983.65       5867.44       189.96 o                         
  -8   3   8       9585.62       9733.55       229.22 o                         
  -7   3   8        875.55        826.52        57.26 o                         
  -6   3   8        778.43        781.57        49.36 o                         
  -5   3   8       3495.95       3673.37        75.39 o                         
  -4   3   8       5159.49       5294.39        82.11 o                         
  -3   3   8       8306.39       8915.38       109.03 o                         
  -2   3   8      13729.98      13758.77       200.62 o                         
  -1   3   8       1100.69       1003.59        76.03 o                         
   0   3   8        161.01        128.27        52.38 o                         
   1   3   8       6412.65       6682.42       116.10 o                         
   2   3   8       7107.87       7260.67       120.69 o                         
   3   3   8        652.40        685.81        96.37 o                         
   4   3   8        339.21        345.89        62.31 o                         
   5   3   8       2838.07       2802.29       119.95 o                         
   6   3   8       1091.25        979.96        93.46 o                         
   7   3   8        238.69        292.90       110.27 o                         
   8   3   8       1114.28       1393.22       191.95 o                         
 -11   4   8         80.60         43.45       163.31 o                         
 -10   4   8       8751.11       8832.04       242.56 o                         
  -9   4   8        712.19        555.07       141.42 o                         
  -8   4   8       6259.81       6147.57       184.03 o                         
  -7   4   8         55.83         55.12        45.52 o                         
  -6   4   8      10892.89      11030.14       133.87 o                         
  -5   4   8       2490.37       2677.66        74.14 o                         
  -4   4   8      26254.04      26737.16       268.92 o                         
  -3   4   8       2103.36       1906.46        61.87 o                         
  -2   4   8       1570.09       1259.71       120.20 o                         
  -1   4   8       2464.27       2694.26        94.57 o                         
   0   4   8      32202.65      31908.48       302.47 o                         
   1   4   8       3871.46       3979.52        82.66 o                         
   2   4   8       5000.85       5006.68       134.74 o                         
   3   4   8        708.66        718.11       133.01 o                         
   4   4   8       6763.50       7229.97       167.80 o                         
   5   4   8        615.89        587.55        93.37 o                         
   6   4   8       3198.81       3570.12       158.96 o                         
   7   4   8         21.49        204.38       123.57 o                         
 -11   5   8        137.10        111.11       175.93 o                         
 -10   5   8       3976.19       3919.55       173.88 o                         
  -9   5   8       2432.95       2365.52       196.50 o                         
  -8   5   8       1062.09       1396.87       221.20 o                         
  -7   5   8         35.98         49.86        59.58 o                         
  -6   5   8      13016.86      13001.69       181.16 o                         
  -5   5   8        561.38        582.17        71.05 o                         
  -4   5   8       4771.66       4929.49       107.21 o                         
  -3   5   8        111.40        -76.20       206.59 o                         
  -2   5   8       9000.83       9413.63       195.54 o                         
  -1   5   8       1294.52       1427.85       105.78 o                         
   0   5   8      16987.12      17010.81       188.45 o                         
   1   5   8       1645.63       1654.76        92.45 o                         
   2   5   8        865.50        718.77       109.30 o                         
   3   5   8        982.76        967.25       148.81 o                         
   4   5   8      10886.86      11934.56       509.72 o                         
   5   5   8        395.98        626.01        97.59 o                         
   6   5   8        163.97        340.45       124.70 o                         
 -11   6   8       1356.88       1201.29       219.02 o                         
 -10   6   8        492.28        403.65       149.95 o                         
  -9   6   8       3163.49       3476.54       195.29 o                         
  -8   6   8       3935.72       3583.99       251.67 o                         
  -7   6   8       1270.35       1306.42       101.31 o                         
  -6   6   8         12.07        -30.27        65.24 o                         
  -5   6   8       4427.79       4441.70       129.60 o                         
  -4   6   8       2740.28       2822.77        85.41 o                         
  -3   6   8       1869.77       2060.22       488.62 o                         
  -2   6   8       4777.24       4864.35       160.55 o                         
  -1   6   8       5511.32       5901.87       129.40 o                         
   0   6   8       1438.03       1406.95        80.81 o                         
   1   6   8       2480.01       2747.50       121.47 o                         
   2   6   8       2598.75       2067.40       164.14 o                         
   3   6   8       1065.67        596.72       198.84 o                         
   4   6   8        473.49        490.95       113.30 o                         
   5   6   8       1874.35       1955.36       157.82 o                         
 -10   7   8       2285.59       2226.68       207.32 o                         
  -9   7   8         49.40       -176.40       176.40 o                         
  -8   7   8         47.71       -187.61       262.55 o                         
  -7   7   8       3964.62       3881.53       133.13 o                         
  -6   7   8       8236.77       8261.30       176.17 o                         
  -5   7   8        979.24        921.12        84.41 o                         
  -4   7   8       2659.49       2674.98       110.04 o                         
  -3   7   8       1924.50       2825.55       358.25 o                         
  -2   7   8       1430.91       1445.52       172.75 o                         
  -1   7   8       4914.25       5073.44       207.30 o                         
   0   7   8       7415.75       7234.57       173.66 o                         
   1   7   8        474.05        189.77       149.91 o                         
   2   7   8        218.27         11.83       174.79 o                         
   3   7   8       1922.24       1783.72       264.96 o                         
   4   7   8       2542.21       3756.84       486.37 o                         
 -10   8   8         54.83        100.06       180.44 o                         
  -9   8   8       4580.08       4937.68       210.43 o                         
  -8   8   8        981.72        869.98       245.56 o                         
  -7   8   8         98.97         -9.80        86.32 o                         
  -6   8   8       1084.29        928.98        95.90 o                         
  -5   8   8       7152.05       7167.86       154.23 o                         
  -4   8   8         70.18         49.71        71.26 o                         
  -3   8   8       3047.22       2580.50       558.26 o                         
  -2   8   8       2564.40       2446.07       173.95 o                         
  -1   8   8        893.48        631.76       183.06 o                         
   0   8   8        499.96        582.52       116.60 o                         
   1   8   8       4392.47       4675.51       192.54 o                         
   2   8   8       2168.52       2371.82       202.06 o                         
   3   8   8        135.39         70.10       302.67 o                         
 -10   9   8       1856.62       2081.35       396.05 o                         
  -9   9   8       1422.98       1177.55       239.32 o                         
  -8   9   8       1212.90        823.86       310.28 o                         
  -7   9   8       2673.50       2481.29       156.80 o                         
  -6   9   8       2018.05       1959.90       131.17 o                         
  -5   9   8       9596.29      10150.97       239.83 o                         
  -4   9   8       1341.92       1211.97       116.92 o                         
  -3   9   8        383.39        556.79       504.34 o                         
  -2   9   8        330.62       -127.71       210.90 o                         
  -1   9   8       7930.74       7949.16       263.33 o                         
   0   9   8        781.21        769.86       136.10 o                         
   1   9   8       1696.13       1983.75       180.42 o                         
   2   9   8         27.92         11.08       128.26 o                         
  -8  10   8       1458.01       1775.01       258.08 o                         
  -7  10   8       2366.12       2231.16       148.65 o                         
  -6  10   8       4536.85       4251.27       182.11 o                         
  -5  10   8         90.33        -27.77       117.67 o                         
  -4  10   8          5.41         47.70       119.20 o                         
  -3  10   8       2305.87       2712.34       548.01 o                         
  -2  10   8       4008.39       4258.11       449.75 o                         
  -1  10   8       2487.72       2769.27       212.52 o                         
   0  10   8       1169.33       1073.31       181.47 o                         
  -7  11   8        277.20        509.08       170.57 o                         
  -6  11   8        483.39        248.49       204.12 o                         
  -5  11   8       2657.65       2542.32       207.39 o                         
  -4  11   8        876.53        774.10       172.77 o                         
  -3  11   8        109.24         89.93       236.25 o                         
   3 -12   9       1199.70       1109.46       241.72 o                         
   4 -12   9       1764.18       2359.24       592.87 o                         
   5 -12   9       3119.81       3779.29       181.36 o                         
   6 -12   9       1713.94       1910.70       188.67 o                         
   0 -11   9        820.11        922.28       171.56 o                         
   1 -11   9       1385.39       1093.13       157.79 o                         
   2 -11   9       1178.21       1107.89       178.42 o                         
   3 -11   9       1238.23        905.11       176.39 o                         
   4 -11   9       1161.54       1085.19       114.03 o                         
   5 -11   9       2456.03       2743.74       146.10 o                         
   6 -11   9        279.28        239.57        98.42 o                         
   7 -11   9        215.47         81.20       153.41 o                         
   8 -11   9        741.60        706.55       161.41 o                         
  -2 -10   9       1895.32       1770.75       196.68 o                         
  -1 -10   9        650.60        580.40       193.85 o                         
   0 -10   9       2539.53       2400.50       155.07 o                         
   1 -10   9       3032.38       2651.72       159.19 o                         
   2 -10   9       5961.86       6159.60       188.56 o                         
   3 -10   9       1092.82       1102.18       164.87 o                         
   4 -10   9         16.91        -19.02        90.46 o                         
   5 -10   9       1064.41       1133.87       107.39 o                         
   6 -10   9       4984.63       5180.14       169.21 o                         
   7 -10   9       3238.84       3297.43       172.04 o                         
   8 -10   9        117.90        957.13       274.63 o                         
   9 -10   9        102.55       -210.68       702.02 o                         
  -3  -9   9       3007.28       1966.12       411.86 o                         
  -2  -9   9        487.61        -21.27       248.64 o                         
  -1  -9   9       1429.91       1088.85       168.21 o                         
   0  -9   9       3067.43       3122.24       146.72 o                         
   1  -9   9       7676.07       7985.77       190.42 o                         
   2  -9   9        548.41        431.43       140.63 o                         
   3  -9   9        603.72        340.53       143.11 o                         
   4  -9   9        754.35        752.56        97.53 o                         
   5  -9   9       6962.54       7033.50       175.95 o                         
   6  -9   9        960.70        965.14        95.38 o                         
   7  -9   9       1243.73       1288.83       115.14 o                         
   8  -9   9       1760.99       1448.08       292.74 o                         
   9  -9   9       6229.66       6500.60       327.30 o                         
  10  -9   9        633.33        547.59       133.52 o                         
  -4  -8   9       5186.13       5081.84       481.28 o                         
  -3  -8   9        558.78        514.87       294.24 o                         
  -2  -8   9       2933.65       3056.38       196.53 o                         
  -1  -8   9       3021.11       3019.50       164.38 o                         
   0  -8   9       2853.97       2830.34       139.03 o                         
   1  -8   9       3157.72       3579.15       138.91 o                         
   2  -8   9       8870.70       9096.54       191.75 o                         
   3  -8   9        879.49        637.50       123.29 o                         
   4  -8   9       1051.63       1037.07        92.88 o                         
   5  -8   9       1964.20       2044.56       106.08 o                         
   6  -8   9       2806.26       2933.14       123.16 o                         
   7  -8   9          7.80         61.23        85.42 o                         
   8  -8   9       1044.47       1152.58       248.98 o                         
   9  -8   9       5525.86       5587.51       261.69 o                         
  10  -8   9       2331.41       1962.12       179.29 o                         
  -5  -7   9         45.63        182.31       130.97 o                         
  -4  -7   9       7958.47       8289.78       266.39 o                         
  -3  -7   9       1310.42        986.11       199.77 o                         
  -2  -7   9       1832.62       1681.70       146.26 o                         
  -1  -7   9       1053.40       1108.16       136.69 o                         
   0  -7   9      19036.17      19608.29       253.11 o                         
   1  -7   9        469.88        568.51        90.50 o                         
   2  -7   9       2640.00       2426.19       132.23 o                         
   3  -7   9        260.87        213.23       101.47 o                         
   4  -7   9      13215.83      13406.65       200.33 o                         
   5  -7   9        866.79        911.56        69.95 o                         
   6  -7   9       5419.96       5363.01       115.71 o                         
   7  -7   9         64.04         86.38        59.81 o                         
   8  -7   9       3545.98       3488.02       155.15 o                         
   9  -7   9        175.12        341.47        96.68 o                         
  10  -7   9       6448.85       6909.05       901.43 o                         
  -6  -6   9       1592.97       1861.53       169.68 o                         
  -5  -6   9        872.61        782.37       136.01 o                         
  -4  -6   9        899.73        670.00       124.46 o                         
  -3  -6   9       1073.78       1600.97       189.51 o                         
  -2  -6   9      13528.53      14835.69       285.47 o                         
  -1  -6   9       1457.24       1483.01        95.12 o                         
   0  -6   9       1219.92       1145.51        61.80 o                         
   1  -6   9       1541.30       1587.43        67.26 o                         
   2  -6   9       8258.13       8663.18       123.48 o                         
   3  -6   9       1529.83       1663.36       250.25 o                         
   4  -6   9       3584.83       3620.00        89.48 o                         
   5  -6   9       1500.05       1506.17        66.93 o                         
   6  -6   9       1491.71       1432.32        64.05 o                         
   7  -6   9        541.61        654.90        51.92 o                         
   8  -6   9       6063.79       5985.63       202.63 o                         
   9  -6   9       5829.37       6259.63       418.21 o                         
  10  -6   9         36.09       -203.47       644.68 o                         
  -7  -5   9        236.14        257.95       129.27 o                         
  -6  -5   9       3109.61       3038.17       190.05 o                         
  -5  -5   9        242.37        234.01       109.90 o                         
  -4  -5   9      14760.28      15380.14       628.30 o                         
  -3  -5   9        370.69        376.91       157.15 o                         
  -2  -5   9       1103.63       1145.04       128.49 o                         
  -1  -5   9       1479.13       1368.33        56.91 o                         
   0  -5   9      25428.41      24894.82       233.25 o                         
   1  -5   9       1366.19       1283.57        64.39 o                         
   2  -5   9       8575.17       8325.14       105.44 o                         
   3  -5   9        331.43        164.64       119.25 o                         
   4  -5   9       7235.68       7105.55       106.92 o                         
   5  -5   9         31.33         52.92        33.85 o                         
   6  -5   9       7915.55       8017.19       130.78 o                         
   7  -5   9        124.98        127.35        26.05 o                         
   8  -5   9        372.68        686.90       390.94 o                         
   9  -5   9       1892.33       2204.59       289.30 o                         
  10  -5   9       7096.62       6819.73       464.04 o                         
  -8  -4   9        817.04       1182.06       238.45 o                         
  -7  -4   9         95.47       -112.28       115.73 o                         
  -6  -4   9       7549.59       8207.09       216.60 o                         
  -5  -4   9       2849.08       3042.32       122.71 o                         
  -4  -4   9       4048.77       3999.48       154.04 o                         
  -3  -4   9        452.14        664.28       135.37 o                         
  -2  -4   9       8361.37       8727.10       168.78 o                         
  -1  -4   9       1937.15       2005.45        80.68 o                         
   0  -4   9      24353.73      23152.17       204.12 o                         
   1  -4   9       4234.62       4427.66        73.40 o                         
   2  -4   9       2692.35       2601.81        43.84 o                         
   3  -4   9       1680.99       1108.60       150.03 o                         
   4  -4   9      19304.67       7248.80       474.37 o                         
   5  -4   9       1743.40       1857.30        47.36 o                         
   6  -4   9        495.68        549.77        97.77 o                         
   7  -4   9        261.73        244.84       112.40 o                         
   8  -4   9       8380.43       9586.61       459.76 o                         
   9  -4   9       1057.40       1167.34       279.41 o                         
  10  -4   9       5559.35       6140.29       467.44 o                         
  -8  -3   9       1922.27       1828.75       242.99 o                         
  -7  -3   9       1603.01       1737.20       120.64 o                         
  -6  -3   9         75.42         67.21        89.91 o                         
  -5  -3   9       8509.41       8658.73       175.83 o                         
  -4  -3   9        984.17       1054.45        63.30 o                         
  -3  -3   9       1187.70       1087.37       150.85 o                         
  -2  -3   9       3879.52       4101.05       123.05 o                         
  -1  -3   9      14413.52      14746.61       184.71 o                         
   0  -3   9       2724.64       2763.03        60.56 o                         
   1  -3   9       8612.88       8956.72       118.47 o                         
   2  -3   9       3883.00       4054.43        87.42 o                         
   3  -3   9       4442.61       3506.43       438.65 o                         
   4  -3   9        127.67        136.04        25.10 o                         
   5  -3   9       6513.96       6591.18        78.28 o                         
   6  -3   9       2299.12       2341.40       182.21 o                         
   7  -3   9       2666.36       2785.12       216.15 o                         
   8  -3   9       3059.62       3471.49       374.74 o                         
   9  -3   9       4832.09       4802.02       537.34 o                         
  10  -3   9         94.50        -86.48       462.26 o                         
  -9  -2   9         38.14        322.78       226.37 o                         
  -8  -2   9        183.02        285.51       180.69 o                         
  -7  -2   9       4889.98       4789.75       158.73 o                         
  -6  -2   9      10783.25      11068.90       190.32 o                         
  -5  -2   9       4502.38       4288.15       121.74 o                         
  -4  -2   9       1921.08       1898.57        71.96 o                         
  -3  -2   9        599.23        516.86       129.70 o                         
  -2  -2   9       9233.91       8693.44       145.14 o                         
  -1  -2   9      19037.83      19562.73       198.60 o                         
   0  -2   9      18655.51      17989.83       165.98 o                         
   1  -2   9        106.08         60.46        39.04 o                         
   2  -2   9       7184.56       6668.48       113.00 o                         
   3  -2   9       6221.45       2710.50       422.72 o                         
   4  -2   9      10178.78      10228.24       114.20 o                         
   5  -2   9       2370.99       2271.57        40.92 o                         
   6  -2   9         22.44        -10.54        74.41 o                         
   7  -2   9       1838.72       1800.74       129.69 o                         
   8  -2   9       5756.20       5878.03       435.73 o                         
   9  -2   9       1546.12       1579.12       527.73 o                         
  10  -2   9       2386.36       2432.35       116.26 o                         
  -9  -1   9       2890.25       3245.37       222.35 o                         
  -8  -1   9       2151.58       2574.12       219.76 o                         
  -7  -1   9       1024.16        309.24       250.06 o                         
  -6  -1   9       5299.25       5721.42       127.03 o                         
  -5  -1   9       4487.08       4624.74        91.33 o                         
  -4  -1   9       3547.52       3612.08        70.75 o                         
  -3  -1   9       3868.91       3914.94       189.73 o                         
  -2  -1   9       9537.97       9267.83       163.90 o                         
  -1  -1   9        218.68         92.78        39.78 o                         
   0  -1   9        300.35        249.46        31.99 o                         
   1  -1   9       8971.21       9328.51        91.32 o                         
   2  -1   9      23386.09      23569.83       311.86 o                         
   3  -1   9        272.88        -63.25       303.62 o                         
   4  -1   9       3021.83       2864.84        54.53 o                         
   5  -1   9        268.81        320.50        34.58 o                         
   6  -1   9       3900.51       3964.21        93.64 o                         
   7  -1   9        279.22        277.19        45.47 o                         
   8  -1   9       6513.12       6992.68       232.69 o                         
   9  -1   9        520.80        257.46        99.05 o                         
 -10   0   9       3487.96       4083.15       220.18 o                         
  -9   0   9       1189.34       1228.74       183.13 o                         
  -8   0   9        934.18        532.72       158.42 o                         
  -7   0   9       2339.05       2495.28       114.42 o                         
  -6   0   9       4781.20       4636.58       114.51 o                         
  -5   0   9      16078.53      16378.33       190.71 o                         
  -4   0   9       4930.82       5136.69        81.00 o                         
  -3   0   9         32.99         35.29        37.30 o                         
  -2   0   9       4337.32       4133.31       117.51 o                         
  -1   0   9      18019.77      18192.35       167.34 o                         
   0   0   9      11371.16      11786.98       111.75 o                         
   1   0   9       6644.99       6498.38        78.32 o                         
   2   0   9       2809.50       2695.33       113.80 o                         
   3   0   9       8157.45       5648.63       520.57 o                         
   4   0   9       4070.28       4091.51        74.06 o                         
   5   0   9       4789.70       4635.94        93.56 o                         
   6   0   9       1907.23       1892.91        87.24 o                         
   7   0   9       1242.56       1225.50        72.29 o                         
   8   0   9        795.66        718.42       197.49 o                         
   9   0   9       3137.28       3248.36       268.31 o                         
 -10   1   9       4206.45       4515.20       203.45 o                         
  -9   1   9       1523.50       1466.68       184.10 o                         
  -8   1   9       3264.79       2969.91       166.09 o                         
  -7   1   9       2038.01       2072.35        79.53 o                         
  -6   1   9      13620.38      13689.51       173.09 o                         
  -5   1   9       1487.55       1415.75        52.89 o                         
  -4   1   9         39.30         65.76        37.32 o                         
  -3   1   9       4032.11       4063.58        80.78 o                         
  -2   1   9      25642.19      25992.05       393.70 o                         
  -1   1   9      10682.35      10158.57       117.36 o                         
   0   1   9       3544.15       3720.13        55.88 o                         
   1   1   9       1429.24       1511.80        51.87 o                         
   2   1   9      12600.45      12733.23       167.59 o                         
   3   1   9       2790.20       2894.05        71.18 o                         
   4   1   9       4292.72       4432.49        95.61 o                         
   5   1   9        400.79        442.40        55.45 o                         
   6   1   9        593.99        552.97        69.25 o                         
   7   1   9       2503.33       2433.33       126.74 o                         
   8   1   9       7647.09       8508.32       800.61 o                         
   9   1   9         40.09        473.14       217.89 o                         
 -10   2   9        511.60        724.11       181.24 o                         
  -9   2   9       1755.66       1537.53       191.63 o                         
  -8   2   9       2420.50       2257.54       169.55 o                         
  -7   2   9       4483.10       4562.66       103.98 o                         
  -6   2   9       3737.22       3664.85        91.38 o                         
  -5   2   9       7559.15       7622.99       116.55 o                         
  -4   2   9        548.57        630.55        43.49 o                         
  -3   2   9        509.17        470.92        36.52 o                         
  -2   2   9       9575.91       8605.65       203.90 o                         
  -1   2   9       4790.11       4621.10        88.24 o                         
   0   2   9        742.25        840.08        52.36 o                         
   1   2   9       3380.65       3566.99        78.82 o                         
   2   2   9       9282.70       9377.06       119.18 o                         
   3   2   9       3943.24       3747.38       186.12 o                         
   4   2   9       1088.08       1050.58        64.80 o                         
   5   2   9        505.86        428.51        62.51 o                         
   6   2   9       3747.74       4082.40       160.76 o                         
   7   2   9        440.05        305.36        96.29 o                         
   8   2   9       3531.88       3989.23       336.57 o                         
 -10   3   9        469.62        259.25       151.35 o                         
  -9   3   9       2085.87       2032.35       155.71 o                         
  -8   3   9        197.15        231.17       155.89 o                         
  -7   3   9      15052.72      15358.13       187.47 o                         
  -6   3   9        195.09        166.37        48.30 o                         
  -5   3   9       3557.46       3517.82        83.30 o                         
  -4   3   9        352.36        400.73        38.83 o                         
  -3   3   9      18271.84      18881.87       191.34 o                         
  -2   3   9       4215.68       4158.68       140.11 o                         
  -1   3   9      10218.66       9762.84       145.13 o                         
   0   3   9        540.62        408.03        57.65 o                         
   1   3   9       3014.97       3231.05       101.97 o                         
   2   3   9        535.67        525.86        71.61 o                         
   3   3   9      19011.18      19863.07       383.62 o                         
   4   3   9        583.63        659.15        77.35 o                         
   5   3   9        311.24        317.51        75.42 o                         
   6   3   9         68.16         95.34        92.92 o                         
   7   3   9       5236.24       5181.54       208.63 o                         
 -11   4   9       1950.05       1745.17       205.58 o                         
 -10   4   9        544.54        353.41       135.08 o                         
  -9   4   9       6011.13       5772.92       190.33 o                         
  -8   4   9       2724.58       2872.13       174.94 o                         
  -7   4   9        695.37        631.78        59.68 o                         
  -6   4   9       1403.04       1451.34        64.55 o                         
  -5   4   9       3464.43       3603.36        82.54 o                         
  -4   4   9        176.96        227.55        49.62 o                         
  -3   4   9      11246.46      11586.16       156.22 o                         
  -2   4   9       4370.53       4585.61       147.67 o                         
  -1   4   9       1289.78       1481.06        92.57 o                         
   0   4   9       1568.55       1567.85        77.68 o                         
   1   4   9       9245.88       9832.50       159.91 o                         
   2   4   9       2206.70       2183.72       117.79 o                         
   3   4   9       1738.39       1765.74       127.12 o                         
   4   4   9        145.86        166.56        73.75 o                         
   5   4   9       2876.22       2808.31       125.11 o                         
   6   4   9       1781.09       2095.44       147.88 o                         
   7   4   9       1704.41       2073.33       306.88 o                         
 -10   5   9        754.28        555.55       152.13 o                         
  -9   5   9        439.86        588.00       177.23 o                         
  -8   5   9       1288.38        959.48       188.70 o                         
  -7   5   9      15522.34      15288.22       229.33 o                         
  -6   5   9         16.96        120.56        68.23 o                         
  -5   5   9       6037.39       5876.89       140.34 o                         
  -4   5   9        116.86         35.99        45.23 o                         
  -3   5   9       3054.62       3081.72       552.22 o                         
  -2   5   9       1749.14       1721.97       127.53 o                         
  -1   5   9      14155.23      14676.94       255.24 o                         
   0   5   9        179.41        136.64        97.27 o                         
   1   5   9       1099.77       1111.36       126.84 o                         
   2   5   9       2527.86       1975.57       153.21 o                         
   3   5   9       7469.84       8098.18       372.76 o                         
   4   5   9         30.54         21.18        98.53 o                         
   5   5   9       1040.45       1180.45       133.73 o                         
   6   5   9        986.45       1205.23       180.62 o                         
 -10   6   9        647.69         -1.64       179.32 o                         
  -9   6   9       1948.22       1691.83       196.97 o                         
  -8   6   9        743.77        649.46       229.89 o                         
  -7   6   9      10596.98      10580.20       218.48 o                         
  -6   6   9       1153.92       1010.30        85.47 o                         
  -5   6   9        124.39        113.79        67.00 o                         
  -4   6   9         32.60         14.09        61.55 o                         
  -3   6   9      19588.59      19403.18       948.67 o                         
  -2   6   9        849.41        741.94       179.21 o                         
  -1   6   9       3812.67       3948.04       202.98 o                         
   0   6   9         50.70         70.08        97.33 o                         
   1   6   9       6599.96       6932.61       179.26 o                         
   2   6   9       1464.38       1081.53       160.73 o                         
   3   6   9       5418.99       5931.48       374.43 o                         
   4   6   9        520.40        178.28       116.02 o                         
   5   6   9       1360.81       1486.91       144.85 o                         
 -10   7   9         71.37       -171.34       187.20 o                         
  -9   7   9        426.35        334.45       223.16 o                         
  -8   7   9       3377.23       3194.08       210.15 o                         
  -7   7   9        124.04         36.38        86.33 o                         
  -6   7   9       2619.36       2569.07       118.89 o                         
  -5   7   9       1740.21       1691.60        93.90 o                         
  -4   7   9       2672.81       2583.67       117.72 o                         
  -3   7   9       1824.73       1699.66       297.02 o                         
  -2   7   9       6099.91       6399.16       245.20 o                         
  -1   7   9       2359.80       2408.35       180.90 o                         
   0   7   9       1484.74       1424.10       121.61 o                         
   1   7   9        727.19        356.34       145.48 o                         
   2   7   9       2675.21       2720.53       189.77 o                         
   3   7   9        437.82        354.49       256.07 o                         
   4   7   9         10.13        207.46       142.58 o                         
 -10   8   9       1985.36       1993.92       289.87 o                         
  -9   8   9       3537.62       3879.03       261.20 o                         
  -8   8   9       2503.68       2518.67       241.89 o                         
  -7   8   9       4154.43       4417.12       194.37 o                         
  -6   8   9         20.08       -104.72       104.72 o                         
  -5   8   9        126.18         47.67        85.56 o                         
  -4   8   9       4344.07       4454.24       154.08 o                         
  -3   8   9       6788.55       6296.20       639.06 o                         
  -2   8   9       2603.90       2433.72       222.76 o                         
  -1   8   9        890.72        617.84       193.79 o                         
   0   8   9       1661.07       1346.47       126.12 o                         
   1   8   9       2887.90       3046.13       179.73 o                         
   2   8   9       1456.46        751.34       231.72 o                         
   3   8   9        475.92        594.79       190.19 o                         
  -9   9   9       3483.85       3438.62       276.41 o                         
  -8   9   9        562.05        183.86       250.86 o                         
  -7   9   9        335.16        219.02       119.68 o                         
  -6   9   9       2667.85       2642.17       150.96 o                         
  -5   9   9       5266.03       5046.31       191.48 o                         
  -4   9   9        232.90        207.35       106.74 o                         
  -3   9   9       3204.59       3812.29       360.24 o                         
  -2   9   9       1062.64        580.63       208.41 o                         
  -1   9   9       1531.40       1526.58       194.98 o                         
   0   9   9       1031.83       1035.66       141.00 o                         
   1   9   9       3309.12       3673.97       204.10 o                         
  -8  10   9       2692.13       1895.65       369.95 o                         
  -7  10   9       1197.34        949.08       130.09 o                         
  -6  10   9       1799.80       1612.76       138.90 o                         
  -5  10   9        836.30        587.76       165.30 o                         
  -4  10   9       1805.71       1817.62       160.06 o                         
  -3  10   9       1458.77       1318.68       557.32 o                         
  -2  10   9       1730.75       1960.17       428.99 o                         
  -1  10   9       1898.22       1862.56       212.91 o                         
   1 -11  10        189.78        101.82       152.95 o                         
   2 -11  10       1149.85        555.05       178.89 o                         
   3 -11  10       1692.36       1663.99       224.02 o                         
   4 -11  10       5298.00       5703.83       199.93 o                         
   5 -11  10       1007.70       1014.76       115.75 o                         
   6 -11  10        372.27        234.69       118.98 o                         
   7 -11  10       1223.88       1124.71       176.04 o                         
  -1 -10  10        117.71        132.91       191.47 o                         
   0 -10  10        277.64         33.88       105.02 o                         
   1 -10  10        693.75        878.68       145.30 o                         
   2 -10  10       8252.72       8674.35       214.71 o                         
   3 -10  10         33.19         89.05       195.09 o                         
   4 -10  10       2054.82       1985.94       126.22 o                         
   5 -10  10         40.34        129.79        96.33 o                         
   6 -10  10       2627.80       2517.46       153.98 o                         
   7 -10  10         71.15        381.37       350.21 o                         
   8 -10  10       8628.42      10012.93       467.72 o                         
  -3  -9  10        288.81        201.13       153.18 o                         
  -2  -9  10        343.75         28.69       250.17 o                         
  -1  -9  10       1531.17       1338.05       161.87 o                         
   0  -9  10       2415.46       2200.92       130.03 o                         
   1  -9  10        647.42        672.83       131.14 o                         
   2  -9  10       2292.60       1832.98       149.99 o                         
   3  -9  10       4862.19       4943.93       215.66 o                         
   4  -9  10       2154.47       2301.41       127.25 o                         
   5  -9  10        415.50        448.01        90.27 o                         
   6  -9  10       3008.29       3057.94       161.99 o                         
   7  -9  10       1076.51        977.22       111.67 o                         
   8  -9  10        152.66        272.11       281.09 o                         
   9  -9  10       1334.20       1248.76       241.14 o                         
  -4  -8  10        234.86       -141.47       142.32 o                         
  -3  -8  10       3020.35       2944.87       302.67 o                         
  -2  -8  10       6221.00       6363.95       221.58 o                         
  -1  -8  10       1121.43        901.64       145.98 o                         
   0  -8  10       1799.09       1534.94       102.97 o                         
   1  -8  10       2044.72       1911.30       127.26 o                         
   2  -8  10       3159.42       3115.47       140.46 o                         
   3  -8  10       5035.31       5271.36       161.44 o                         
   4  -8  10       5169.03       5126.93       160.85 o                         
   5  -8  10        127.99        159.19        77.14 o                         
   6  -8  10        764.62        762.62        98.86 o                         
   7  -8  10       2165.43       2077.38       121.90 o                         
   8  -8  10       7000.81       7025.28       323.84 o                         
   9  -8  10         79.54        132.31       173.46 o                         
  10  -8  10        280.88        451.14       212.60 o                         
  -5  -7  10       2925.34       2262.60       199.85 o                         
  -4  -7  10        227.36        193.13       127.37 o                         
  -3  -7  10         25.76        -26.41       276.06 o                         
  -2  -7  10       2934.09       3267.63       207.41 o                         
  -1  -7  10       4842.23       5040.94       190.84 o                         
   0  -7  10         15.53        -79.68        79.68 o                         
   1  -7  10       5203.67       5117.34       128.47 o                         
   2  -7  10       4755.12       4859.35       130.90 o                         
   3  -7  10       2633.70       2304.06       127.14 o                         
   4  -7  10         40.05         69.02        60.38 o                         
   5  -7  10       1994.68       2024.10        93.96 o                         
   6  -7  10       3353.63       3350.75       118.36 o                         
   7  -7  10        234.88        253.66        61.43 o                         
   8  -7  10       3522.03       3715.33       143.57 o                         
   9  -7  10       3767.21       3198.98       126.51 o                         
  10  -7  10       1335.70       1613.00       646.94 o                         
  -6  -6  10        275.01        367.38       146.30 o                         
  -5  -6  10       1429.80       1341.68       147.27 o                         
  -4  -6  10         31.44        -60.28       110.78 o                         
  -3  -6  10      10141.58      10413.60       266.73 o                         
  -2  -6  10       1273.00       1219.24       181.32 o                         
  -1  -6  10      13229.81      13612.48       243.92 o                         
   0  -6  10         76.22        -57.58        75.42 o                         
   1  -6  10       1477.32       1523.23       101.37 o                         
   2  -6  10       1394.69       1222.22        93.69 o                         
   3  -6  10      20362.63      21128.03       314.36 o                         
   4  -6  10        898.18        768.81        62.94 o                         
   5  -6  10         58.66         80.85        47.03 o                         
   6  -6  10        786.32        787.87        61.57 o                         
   7  -6  10       7922.73       8004.32       133.83 o                         
   8  -6  10        472.39        474.53       308.86 o                         
   9  -6  10       3488.19       4578.42       469.14 o                         
  10  -6  10       1039.18       1311.06       697.31 o                         
  -7  -5  10       1829.99       2107.42       182.40 o                         
  -6  -5  10       1171.08       1077.63       147.40 o                         
  -5  -5  10       1182.47       1038.39       138.57 o                         
  -4  -5  10       1734.90       1771.43       137.60 o                         
  -3  -5  10      11575.91      12488.47       272.34 o                         
  -2  -5  10       5563.43       6061.74       179.82 o                         
  -1  -5  10        452.35        411.19        92.84 o                         
   0  -5  10       6389.96       5920.93        95.10 o                         
   1  -5  10      10605.32      10632.30       126.84 o                         
   2  -5  10       5743.13       5445.70        88.37 o                         
   3  -5  10       4916.67       4618.13       137.18 o                         
   4  -5  10        347.18        291.68        49.57 o                         
   5  -5  10       4273.91       4377.87        92.38 o                         
   6  -5  10       9375.87       9512.01       146.67 o                         
   7  -5  10       5405.37       5791.38       194.73 o                         
   8  -5  10       2513.96       2452.47       325.49 o                         
   9  -5  10        114.51        287.62       275.95 o                         
  10  -5  10        595.19        490.98       362.95 o                         
  -7  -4  10       3527.10       3794.71       189.80 o                         
  -6  -4  10         12.02        117.19       122.88 o                         
  -5  -4  10       2839.89       2945.32       137.74 o                         
  -4  -4  10       1622.39       1754.32        97.51 o                         
  -3  -4  10       1061.41        938.49       162.58 o                         
  -2  -4  10        803.55        672.90       129.05 o                         
  -1  -4  10      11413.55      11428.95       154.46 o                         
   0  -4  10       5948.58       5662.51        85.82 o                         
   1  -4  10        718.60        505.14        51.81 o                         
   2  -4  10       1945.13       2020.65        78.22 o                         
   3  -4  10       8422.38       9070.97       205.52 o                         
   4  -4  10        905.72        727.69       394.57 o                         
   5  -4  10       2775.94       2942.27        80.74 o                         
   6  -4  10       7240.38       7706.78       209.10 o                         
   7  -4  10       1665.72       1439.28       153.26 o                         
   8  -4  10         12.46        400.13       307.67 o                         
   9  -4  10       2625.17       2692.67       361.80 o                         
  10  -4  10       3250.83       3801.87       408.16 o                         
  -8  -3  10        154.98        586.52       225.58 o                         
  -7  -3  10       6766.24       6988.40       216.86 o                         
  -6  -3  10       1797.15       1652.92       121.52 o                         
  -5  -3  10        256.34        279.07        70.82 o                         
  -4  -3  10         12.76         72.19        60.88 o                         
  -3  -3  10      15977.16      16136.65       257.46 o                         
  -2  -3  10       1773.72       1812.02       106.00 o                         
  -1  -3  10       2140.80       1981.87        84.33 o                         
   0  -3  10        168.44        142.75        45.02 o                         
   1  -3  10      11752.73      11233.87       140.88 o                         
   2  -3  10       3561.79       3648.77       109.50 o                         
   3  -3  10      11310.05       7920.31       566.93 o                         
   4  -3  10        833.63        900.72        40.28 o                         
   5  -3  10       2221.21       2044.48        50.76 o                         
   6  -3  10        276.00        237.11       128.12 o                         
   7  -3  10       7384.21       7613.20       313.79 o                         
   8  -3  10       2101.31       2157.98       370.23 o                         
   9  -3  10        522.65        762.72       362.75 o                         
  10  -3  10        552.63        401.50       206.95 o                         
  -9  -2  10        262.96        399.56       258.10 o                         
  -8  -2  10       3895.12       3429.34       232.83 o                         
  -7  -2  10        172.83        182.04        90.24 o                         
  -6  -2  10       4537.76       4500.77       134.16 o                         
  -5  -2  10       4086.95       4431.36       126.75 o                         
  -4  -2  10       2759.01       2748.50        80.60 o                         
  -3  -2  10       1481.58       1317.07       142.26 o                         
  -2  -2  10       4196.96       4573.68       117.95 o                         
  -1  -2  10       5449.06       5726.56       109.69 o                         
   0  -2  10       1489.68       1446.12        54.58 o                         
   1  -2  10       2586.00       2348.90        65.56 o                         
   2  -2  10       6466.97       6393.22       124.40 o                         
   3  -2  10       1049.01        406.86       414.46 o                         
   4  -2  10         22.77         26.77        26.88 o                         
   5  -2  10       5475.26       5498.49        83.24 o                         
   6  -2  10       4812.79       4827.62       216.16 o                         
   7  -2  10         22.46         75.62       103.53 o                         
   8  -2  10       1062.51        687.21       366.55 o                         
  -9  -1  10       5405.00       6884.80       260.57 o                         
  -8  -1  10       2978.51       3225.98       193.30 o                         
  -7  -1  10       8388.95       8373.68       187.88 o                         
  -6  -1  10        721.43        711.48        67.50 o                         
  -5  -1  10       1463.75       1447.39        74.09 o                         
  -4  -1  10       5009.05       5192.81        83.49 o                         
  -3  -1  10      20246.36      20304.12       418.71 o                         
  -2  -1  10       7959.69       7617.02       154.53 o                         
  -1  -1  10       1137.50       1081.78        64.07 o                         
   0  -1  10        708.57        753.92        38.77 o                         
   1  -1  10      20144.94      20525.33       207.98 o                         
   2  -1  10       5467.71       5173.02       143.08 o                         
   3  -1  10       8748.01       5816.17       543.00 o                         
   4  -1  10         62.94         16.29        29.46 o                         
   5  -1  10       2613.77       2606.93        69.85 o                         
   6  -1  10       5963.56       6054.44       113.38 o                         
   7  -1  10       7530.58       7565.33       131.61 o                         
   8  -1  10        556.27        315.40       376.32 o                         
   8  -1  11       5569.69       5133.38       208.91 o                         
   8  -1  10          0.77       5133.38       208.91 o                         
   9  -1  10        299.03        137.05        73.40 o                         
  -9   0  10       8917.54       9733.71       249.24 o                         
  -8   0  10       1043.55        533.51       155.95 o                         
  -7   0  10        687.96        716.38        79.37 o                         
  -6   0  10        425.93        497.79        59.64 o                         
  -5   0  10      13160.41      13287.79       158.06 o                         
  -4   0  10        904.26        797.62        49.95 o                         
  -3   0  10      11513.83      11398.04       142.03 o                         
  -2   0  10       3082.70       2905.18       115.90 o                         
  -1   0  10       9228.41       9864.54       110.60 o                         
   0   0  10        275.00        284.74        33.40 o                         
   1   0  10      27046.66      26459.88       257.19 o                         
   2   0  10        256.73        149.90        75.81 o                         
   3   0  10       1186.79        916.42       379.02 o                         
   4   0  10        267.08        318.89        39.09 o                         
   5   0  10      14886.11      14945.57       191.01 o                         
   6   0  10        120.08        198.57        55.35 o                         
   7   0  10       4090.37       4372.41       117.71 o                         
   8   0  10       1306.85        661.65       205.12 o                         
   9   0  10       3742.30       3812.84       191.53 o                         
 -10   1  10       1066.85       1202.28       206.85 o                         
  -9   1  10         82.17         51.03       227.08 o                         
  -8   1  10       4626.66       4491.37       183.51 o                         
  -7   1  10       2594.61       2500.41        93.46 o                         
  -6   1  10        552.72        533.95        57.12 o                         
  -5   1  10       4394.89       4295.07        88.06 o                         
  -4   1  10       3308.09       3277.10        79.54 o                         
  -3   1  10       1018.87        926.98        55.40 o                         
  -2   1  10       2750.03       2848.30       111.63 o                         
  -1   1  10      12714.95      13256.72       143.06 o                         
   0   1  10        661.66        709.58        37.80 o                         
   1   1  10        786.44        730.68        49.99 o                         
   2   1  10       3353.62       3471.97        99.33 o                         
   3   1  10       5942.57       5509.13       530.17 o                         
   4   1  10       1424.12       1455.57        67.17 o                         
   5   1  10       3683.87       3671.39       100.43 o                         
   6   1  10       2897.45       2706.26       110.96 o                         
   7   1  10        360.25        382.14        88.12 o                         
   8   1  10         43.70        204.16       143.58 o                         
 -10   2  10       3474.73       3583.51       221.79 o                         
  -9   2  10       6997.33       7226.47       238.77 o                         
  -8   2  10        533.22        322.27       162.86 o                         
  -7   2  10       2867.55       2706.81        93.01 o                         
  -6   2  10        452.94        422.49        54.81 o                         
  -5   2  10       1466.42       1418.43        63.74 o                         
  -4   2  10       6881.86       6622.48        98.43 o                         
  -3   2  10      12718.89      12923.21       144.27 o                         
  -2   2  10        107.59        169.27        95.12 o                         
  -1   2  10       1440.75       1301.38        77.35 o                         
   0   2  10       1618.20       1618.71        53.91 o                         
   1   2  10       9899.43      10141.98       134.94 o                         
   2   2  10       1330.37       1217.37        44.81 o                         
   3   2  10       1889.01       2014.32       163.64 o                         
   4   2  10       2787.10       2803.44        94.48 o                         
   5   2  10       5441.25       5892.63       145.97 o                         
   6   2  10       1059.30       1005.23       106.95 o                         
   7   2  10       2860.25       2887.47       143.68 o                         
   8   2  10        565.86        663.00       197.16 o                         
 -10   3  10         10.63        -67.32       143.70 o                         
  -9   3  10       3481.95       3407.06       192.58 o                         
  -8   3  10       6325.62       6498.98       212.13 o                         
  -7   3  10         14.52         15.94        54.49 o                         
  -6   3  10       1771.24       1765.70        71.59 o                         
  -5   3  10       4296.41       4245.78        91.35 o                         
  -4   3  10        230.62        231.51        40.21 o                         
  -3   3  10       1800.68       1617.13       316.87 o                         
  -2   3  10       3985.55       4218.08       129.01 o                         
  -1   3  10       7223.24       7324.81       131.54 o                         
   0   3  10        652.56        841.69        62.73 o                         
   1   3  10       2890.89       2869.53       102.19 o                         
   2   3  10       2796.25       2780.84       105.05 o                         
   3   3  10       1897.35       2091.47       233.81 o                         
   4   3  10         33.94          3.98        64.89 o                         
   5   3  10       4876.05       5057.82       158.71 o                         
   6   3  10        965.04       1001.92       112.59 o                         
   7   3  10         99.97        235.05       141.14 o                         
 -10   4  10       5410.96       4813.58       212.23 o                         
  -9   4  10        559.04        631.21       148.80 o                         
  -8   4  10       9516.47       8748.79       314.61 o                         
  -7   4  10        329.07        235.09        71.29 o                         
  -6   4  10       1447.57       1469.29        65.31 o                         
  -5   4  10        384.86        347.67        47.35 o                         
  -4   4  10      19219.78      19725.77       222.80 o                         
  -3   4  10       1776.74       1627.37       147.01 o                         
  -2   4  10       1141.38       1075.29       118.39 o                         
  -1   4  10       1069.57       1067.64        94.35 o                         
   0   4  10      14665.91      15051.40       229.16 o                         
   1   4  10       1832.38       1913.02       138.45 o                         
   2   4  10       5833.32       5800.91       196.12 o                         
   3   4  10        947.30       1174.35       266.02 o                         
   4   4  10       3708.44       3707.70       159.50 o                         
   5   4  10         11.19        -11.23       120.98 o                         
   6   4  10       3911.50       4333.65       252.73 o                         
 -10   5  10       4782.09       5050.47       263.89 o                         
  -9   5  10       2924.02       3182.70       200.08 o                         
  -8   5  10       1706.02       1107.84       247.68 o                         
  -7   5  10        399.77        370.81        90.92 o                         
  -6   5  10       8132.00       7989.57       166.22 o                         
  -5   5  10       4346.73       4514.33       130.42 o                         
  -4   5  10       5512.46       5348.72       135.88 o                         
  -3   5  10        678.57        568.70       466.89 o                         
  -2   5  10       2308.87       2265.03       183.74 o                         
  -1   5  10       5233.51       5531.23       207.73 o                         
   0   5  10       8712.99       8857.61       178.96 o                         
   1   5  10       2265.10       2267.78       134.41 o                         
   2   5  10         88.62         24.81       139.32 o                         
   3   5  10       1333.90       1902.20       299.51 o                         
   4   5  10       6672.76       7087.93       211.65 o                         
   5   5  10       3899.33       3742.12       239.25 o                         
 -10   6  10         73.54        -15.24       250.74 o                         
  -9   6  10        810.99        834.49       185.71 o                         
  -8   6  10       4578.21       4632.30       284.76 o                         
  -7   6  10       1810.47       1672.31       113.93 o                         
  -6   6  10        621.67        594.51        80.40 o                         
  -5   6  10       1998.72       1895.87       101.69 o                         
  -4   6  10       1591.09       1532.72       100.79 o                         
  -3   6  10        734.67        534.61       276.39 o                         
  -2   6  10       5363.95       5903.87       232.48 o                         
  -1   6  10       4189.89       4526.48       205.50 o                         
   0   6  10        677.90        622.45       110.29 o                         
   1   6  10        264.30        119.60       130.56 o                         
   2   6  10       1520.43       1427.66       208.42 o                         
   3   6  10       3074.32       3123.81       336.72 o                         
   4   6  10          2.52        -23.76       115.85 o                         
 -10   7  10       4118.41       4730.48       402.02 o                         
  -9   7  10        542.32         25.67       238.51 o                         
  -8   7  10       1565.90       1730.82       279.98 o                         
  -7   7  10        996.24        782.36       135.13 o                         
  -6   7  10       4577.76       4491.44       215.58 o                         
  -5   7  10        358.54        357.09        95.74 o                         
  -4   7  10       5623.15       5709.31       177.36 o                         
  -3   7  10       1478.49       1490.37       296.19 o                         
  -2   7  10        181.69         37.36       192.74 o                         
  -1   7  10        102.78       -116.61       165.72 o                         
   0   7  10       6395.07       6618.11       188.44 o                         
   1   7  10       1692.45       1640.57       160.17 o                         
   2   7  10        211.41       -218.64       218.64 o                         
   3   7  10        265.86         23.65       260.04 o                         
  -9   8  10       2794.78       2793.21       265.17 o                         
  -8   8  10       2767.87       2349.24       260.20 o                         
  -7   8  10         20.21          6.74       121.85 o                         
  -6   8  10       2434.00       2071.82       138.97 o                         
  -5   8  10       3308.14       3560.23       173.46 o                         
  -4   8  10        410.31        363.42       100.95 o                         
  -3   8  10        426.73         10.73       525.51 o                         
  -2   8  10       2024.58       1693.29       225.12 o                         
  -1   8  10       1505.14       1185.35       185.49 o                         
   0   8  10        268.16        308.88       114.25 o                         
   1   8  10       1565.51       1244.90       177.51 o                         
   2   8  10       2636.64       3381.48       303.82 o                         
  -8   9  10       1509.81        907.41       267.33 o                         
  -7   9  10        272.55        -79.02       112.19 o                         
  -6   9  10       1680.05       1531.69       134.11 o                         
  -5   9  10       2218.88       2191.25       142.70 o                         
  -4   9  10       4534.17       4311.05       672.51 o                         
  -3   9  10        949.67       1024.22       331.35 o                         
  -2   9  10        730.80        268.42       216.52 o                         
  -1   9  10       1913.52       1513.25       206.82 o                         
   0   9  10       3046.89       2740.24       156.40 o                         
  -7  10  10        575.05        297.95       155.62 o                         
  -6  10  10       5300.59       5465.50       214.78 o                         
  -5  10  10         74.17        117.63       151.30 o                         
  -4  10  10         29.36        131.21       581.23 o                         
  -3  10  10        221.85        640.85       579.65 o                         
  -2  10  10       4736.97       5285.58       491.60 o                         
   2 -11  11       1061.99       1046.84       228.32 o                         
   3 -11  11       1317.94       1341.68       238.67 o                         
   4 -11  11         79.72         28.02       111.95 o                         
   5 -11  11       3604.53       3938.79       175.15 o                         
   6 -11  11       1501.79       1463.11       144.08 o                         
  -1 -10  11       1127.99       1120.01       120.76 o                         
   0 -10  11        268.54        175.53       125.62 o                         
   1 -10  11       3992.84       3616.91       164.28 o                         
   2 -10  11        184.67        261.05       149.10 o                         
   3 -10  11       5463.99       5709.87       248.15 o                         
   4 -10  11         67.44        -30.90        97.46 o                         
   5 -10  11         91.76        -18.20        90.85 o                         
   6 -10  11        958.11        856.69       127.11 o                         
   7 -10  11       6269.05       6316.27       219.87 o                         
   8 -10  11        106.45        197.23       136.69 o                         
  -2  -9  11        354.06        -56.75       272.43 o                         
  -1  -9  11       1904.85       1492.04       173.47 o                         
   0  -9  11        105.31        133.19       116.94 o                         
   1  -9  11      10816.19      11179.58       215.30 o                         
   2  -9  11        112.64       -138.96       138.96 o                         
   3  -9  11        142.53         29.17       170.03 o                         
   4  -9  11        138.72        126.77        89.35 o                         
   5  -9  11      10124.83      10073.94       218.92 o                         
   6  -9  11         55.99        147.27       102.01 o                         
   7  -9  11       4345.43       4420.18       179.51 o                         
   8  -9  11        983.01        751.91       269.79 o                         
   9  -9  11       2804.57       2641.20       165.11 o                         
  -4  -8  11       2397.13       1963.07       255.79 o                         
  -3  -8  11        442.59        -15.85       272.81 o                         
  -2  -8  11        186.11        -47.41       196.48 o                         
  -1  -8  11       4468.22       4399.43       184.64 o                         
   0  -8  11       2095.47       2054.52       120.56 o                         
   1  -8  11       1029.35        647.14       136.02 o                         
   2  -8  11       2059.78       2011.51       148.84 o                         
   3  -8  11       4054.31       4079.27       269.96 o                         
   4  -8  11       2587.96       2767.37       129.40 o                         
   5  -8  11       2520.84       2569.48       123.81 o                         
   6  -8  11       2340.17       2249.91       139.04 o                         
   7  -8  11        255.24        126.60        86.42 o                         
   8  -8  11         53.98         96.58       205.64 o                         
   9  -8  11       5928.27       6044.57       221.94 o                         
  -5  -7  11        463.36        296.25       159.01 o                         
  -4  -7  11       3295.68       2936.97       208.42 o                         
  -3  -7  11       4312.99       4203.19       251.01 o                         
  -2  -7  11        199.45        213.17       196.35 o                         
  -1  -7  11        963.31        680.78       145.90 o                         
   0  -7  11       3991.84       3919.46       130.18 o                         
   1  -7  11       6266.25       6502.76       155.58 o                         
   2  -7  11       1500.04       1303.62       117.92 o                         
   3  -7  11        209.27       -196.05       196.05 o                         
   4  -7  11       4797.07       4619.52       143.83 o                         
   5  -7  11       5736.03       5863.18       132.93 o                         
   6  -7  11       1739.99       1898.61        98.29 o                         
   7  -7  11       1739.93       1832.95        93.05 o                         
   8  -7  11       1537.52       1731.18       109.35 o                         
   9  -7  11        386.05        724.37       689.58 o                         
  -6  -6  11       1183.34        997.17       182.20 o                         
  -5  -6  11       1785.64       2207.97       164.91 o                         
  -4  -6  11         43.18        152.47       386.76 o                         
  -3  -6  11        217.40        466.70       198.34 o                         
  -2  -6  11       2905.40       2904.07       176.04 o                         
  -1  -6  11       7640.80       7594.76       184.86 o                         
   0  -6  11        122.20         40.16        78.05 o                         
   1  -6  11       1303.57       1133.94       106.14 o                         
   2  -6  11       1843.64       1882.52       108.82 o                         
   3  -6  11       5649.96       5186.29       162.07 o                         
   4  -6  11        771.93        850.56        66.76 o                         
   5  -6  11       8184.85       8285.89       147.02 o                         
   6  -6  11        637.33        656.64        60.72 o                         
   7  -6  11        260.69        389.38        55.13 o                         
   8  -6  11       1506.71       1239.09       368.91 o                         
   9  -6  11       5991.08       6434.57       500.01 o                         
  -6  -5  11        104.18        131.45       130.32 o                         
  -5  -5  11        430.07        451.54       132.20 o                         
  -4  -5  11       6504.50       6571.65       190.55 o                         
  -3  -5  11       2342.61       2446.64       201.42 o                         
  -2  -5  11       1909.80       1758.77       155.44 o                         
  -1  -5  11        503.20        380.05       116.05 o                         
   0  -5  11      10731.90      10718.96       164.95 o                         
   1  -5  11       8929.62       8990.87       145.97 o                         
   2  -5  11       4267.00       4081.46        90.55 o                         
   3  -5  11       1779.49       1717.16       120.93 o                         
   4  -5  11       2138.21       2245.20        83.88 o                         
   5  -5  11        373.29        456.92        72.87 o                         
   6  -5  11       5392.03       5744.11       195.79 o                         
   7  -5  11       2206.66       2187.48       148.13 o                         
   8  -5  11         61.61        480.11       325.08 o                         
   9  -5  11       1835.51       2364.63       383.52 o                         
  -7  -4  11          2.15        -43.29       120.61 o                         
  -6  -4  11       2974.85       3396.08       197.32 o                         
  -5  -4  11       6246.51       6685.19       184.20 o                         
  -4  -4  11       5934.49       6173.07       160.62 o                         
  -3  -4  11        333.32         48.24       173.91 o                         
  -2  -4  11        813.45        738.17       145.45 o                         
  -1  -4  11      16263.96      16195.39       282.08 o                         
   0  -4  11       7911.11       7321.86       107.27 o                         
   1  -4  11       7113.38       7110.34       112.26 o                         
   2  -4  11       2330.61       2186.73       107.47 o                         
   3  -4  11       4036.11       4229.58       148.22 o                         
   4  -4  11      12018.07       5169.03       518.37 o                         
   5  -4  11      12115.42      12695.77       191.51 o                         
   6  -4  11       2758.58       2811.49       175.18 o                         
   7  -4  11         65.79         78.77       118.58 o                         
   8  -4  11       2298.18       2662.43       387.82 o                         
   9  -4  11       2963.35       3156.24       386.83 o                         
  -8  -3  11       3667.10       3754.62       269.80 o                         
  -7  -3  11       1280.79       1139.43       132.58 o                         
  -6  -3  11        153.38        260.34       116.74 o                         
  -5  -3  11       4125.71       4202.55       150.76 o                         
  -4  -3  11       1033.32       1034.58        74.16 o                         
  -3  -3  11       1754.44       1749.69       165.92 o                         
  -2  -3  11       1796.51       1807.28       124.61 o                         
  -1  -3  11      11259.59      11721.04       164.78 o                         
   0  -3  11       1529.88       1606.88        60.19 o                         
   1  -3  11         17.12        -20.19        57.47 o                         
   2  -3  11       2217.84       2188.07       104.10 o                         
   3  -3  11      11925.73      11992.09       306.91 o                         
   4  -3  11        273.53        258.04        35.71 o                         
   5  -3  11       6655.20       6685.90       119.52 o                         
   6  -3  11       1318.11        923.51       154.37 o                         
   7  -3  11       3595.66       3931.31       264.51 o                         
   8  -3  11       1109.08       1102.20       345.00 o                         
   9  -3  11       6290.92       6524.39       701.95 o                         
  -8  -2  11        410.18        318.62       215.47 o                         
  -7  -2  11       1164.77       1094.11       123.31 o                         
  -6  -2  11       7329.79       7574.58       182.03 o                         
  -5  -2  11         38.59        124.84        61.92 o                         
  -4  -2  11       4933.60       4773.77       117.06 o                         
  -3  -2  11        759.64        569.62       147.98 o                         
  -2  -2  11       2990.25       3031.11       112.74 o                         
  -1  -2  11         26.79         90.35        74.19 o                         
   0  -2  11      17891.18      17645.47       182.69 o                         
   1  -2  11       1153.69       1103.53        68.45 o                         
   2  -2  11        643.88        442.44        85.92 o                         
   3  -2  11        579.08       -138.22       317.48 o                         
   4  -2  11      12445.53      12792.54       149.49 o                         
   5  -2  11         13.05        -35.84        35.84 o                         
   6  -2  11       1703.50       1732.74        54.02 o                         
   7  -2  11       2335.71       2419.00       172.01 o                         
   8  -2  11       3956.17       3737.99       436.26 o                         
  -9  -1  11       1477.82       1871.15       231.39 o                         
  -8  -1  11       3991.98       4383.60       279.56 o                         
  -7  -1  11         21.70        -81.03        81.03 o                         
  -6  -1  11       5230.91       5307.04       122.39 o                         
  -5  -1  11       3125.10       3245.30       105.15 o                         
  -4  -1  11       1269.96       1327.31        72.49 o                         
  -3  -1  11       1250.89       1175.67       146.41 o                         
  -2  -1  11       4602.99       4683.97       121.95 o                         
  -1  -1  11       1010.10       1062.51        76.69 o                         
   0  -1  11       1475.11       1304.06        47.48 o                         
   1  -1  11        301.34        362.06        43.15 o                         
   2  -1  11      12305.29      12331.59       178.63 o                         
   3  -1  11       4032.43       3047.68       343.45 o                         
   4  -1  11       4742.72       4713.69        90.56 o                         
   5  -1  11       3027.93       3235.91        93.90 o                         
   6  -1  11        869.01        769.69        56.78 o                         
   7  -1  11        123.86        143.68        41.45 o                         
   8  -1  11       5270.53       4754.32       610.42 o                         
   8  -1  11       5569.69       5133.38       208.91 o                         
   8  -1  10          0.77       5133.38       208.91 o                         
   9  -1  11       1286.45       1376.59        58.18 o                         
  -9   0  11        259.24       1174.08       210.38 o                         
  -8   0  11       2474.43       2419.98       180.87 o                         
  -7   0  11        155.83        109.34        71.83 o                         
  -6   0  11       3148.18       3136.53       100.34 o                         
  -5   0  11       1741.74       1855.29        74.01 o                         
  -4   0  11      10326.38      10436.09       135.26 o                         
  -3   0  11       3447.58       3370.06       294.22 o                         
  -2   0  11        494.96        518.74        98.04 o                         
  -1   0  11        527.93        658.74        56.17 o                         
   0   0  11      14073.30      14376.44       130.86 o                         
   1   0  11         58.98        141.16        45.55 o                         
   2   0  11       2798.62       2895.14        93.54 o                         
   3   0  11       4469.57       4457.43       423.72 o                         
   4   0  11       5133.89       5034.22       104.75 o                         
   5   0  11        829.99        855.40        66.39 o                         
   6   0  11       5345.64       5349.78       122.34 o                         
   7   0  11       1731.57       1690.21        84.16 o                         
   8   0  11         41.24        -49.08       156.91 o                         
  -9   1  11       1427.77       1523.94       209.47 o                         
  -8   1  11        842.07        705.35       140.90 o                         
  -7   1  11        131.12         65.55        65.00 o                         
  -6   1  11      14029.81      14278.70       183.95 o                         
  -5   1  11        216.37        192.26        54.22 o                         
  -4   1  11       3078.73       3109.48        81.18 o                         
  -3   1  11        871.15        989.86        59.67 o                         
  -2   1  11      20939.77      21483.63       252.19 o                         
  -1   1  11         93.88         99.87        68.32 o                         
   0   1  11      16075.14      16374.69       160.11 o                         
   1   1  11        840.46        957.30        57.41 o                         
   2   1  11       8630.34       9017.25       164.52 o                         
   3   1  11        948.40        653.71       246.41 o                         
   4   1  11      18562.11      19032.53       247.21 o                         
   5   1  11        264.69        261.46        65.37 o                         
   6   1  11          6.10         -0.16        82.66 o                         
   7   1  11        164.79        176.19        88.99 o                         
   8   1  11       6345.03       6620.40       206.12 o                         
 -10   2  11        410.21        618.51       255.71 o                         
  -9   2  11       1576.85       2414.89       225.04 o                         
  -8   2  11       3642.79       3602.72       221.46 o                         
  -7   2  11        915.45        986.21        74.74 o                         
  -6   2  11       2188.58       2114.30        81.13 o                         
  -5   2  11       1424.40       1448.32        65.09 o                         
  -4   2  11       2073.02       2178.95        69.19 o                         
  -3   2  11       2268.83         74.55       359.55 o                         
  -2   2  11       4729.81       4617.01       115.23 o                         
  -1   2  11       2371.80       2679.74        91.14 o                         
   0   2  11         15.00        -13.47        45.63 o                         
   1   2  11        730.04        649.55        99.43 o                         
   2   2  11      13526.14      14337.04       227.26 o                         
   3   2  11       7410.77       7685.00       284.94 o                         
   4   2  11        701.22        800.41        75.67 o                         
   5   2  11        191.88        291.48        85.41 o                         
   6   2  11       2460.29       2588.77       139.76 o                         
   7   2  11       1217.72       1225.25       135.56 o                         
 -10   3  11       1801.82       2206.65       256.57 o                         
  -9   3  11        174.17        271.02       202.86 o                         
  -8   3  11         37.88        205.93       246.28 o                         
  -7   3  11       3737.90       3547.53       107.44 o                         
  -6   3  11       2877.98       2780.94        88.51 o                         
  -5   3  11       1628.23       1715.84        69.94 o                         
  -4   3  11       1016.17       1008.37        54.11 o                         
  -3   3  11       5604.20       6408.49       642.07 o                         
  -2   3  11       6682.56       7064.71       178.28 o                         
  -1   3  11       2249.79       2206.77        96.63 o                         
   0   3  11       3471.24       3512.00        96.39 o                         
   1   3  11       1470.80       1531.38       129.02 o                         
   2   3  11        238.87         91.15       139.76 o                         
   3   3  11       7586.26       8277.72       326.34 o                         
   4   3  11       3442.43       3770.94       153.17 o                         
   5   3  11        102.55         -2.05       115.37 o                         
   6   3  11         76.34        -49.48       126.84 o                         
 -10   4  11        492.86        924.53       260.45 o                         
  -9   4  11       2843.42       3178.48       270.12 o                         
  -8   4  11       3473.32       3702.62       412.67 o                         
  -7   4  11        321.12        191.62        87.77 o                         
  -6   4  11       1734.45       1804.23        84.61 o                         
  -5   4  11       1083.19        996.13        73.64 o                         
  -4   4  11       1248.99       1375.16        72.09 o                         
  -3   4  11       2127.29       2013.87       253.55 o                         
  -2   4  11      10817.21      11915.95       277.48 o                         
  -1   4  11        954.08        951.27       119.77 o                         
   0   4  11        561.18        494.91        89.92 o                         
   1   4  11       2336.21       2387.04       126.60 o                         
   2   4  11       8700.38       9464.60       252.77 o                         
   3   4  11          4.35        345.44       266.84 o                         
   4   4  11       1253.13       1191.00       114.47 o                         
   5   4  11       1322.03       1077.71       144.42 o                         
   6   4  11       1701.83       2090.94       205.42 o                         
 -10   5  11       1212.47       1661.27       270.43 o                         
  -9   5  11       1817.73       1902.52       278.06 o                         
  -8   5  11        747.61        417.48       358.62 o                         
  -7   5  11       3598.52       3471.20       160.20 o                         
  -6   5  11       1599.08       1509.23       118.27 o                         
  -5   5  11       3055.66       3108.71       146.61 o                         
  -4   5  11       1215.84       1172.59        99.22 o                         
  -3   5  11       2227.81       2455.31       266.47 o                         
  -2   5  11         84.15       -131.12       140.87 o                         
  -1   5  11       5413.29       5502.57       197.91 o                         
   0   5  11       4412.86       4349.03       140.26 o                         
   1   5  11        843.36        619.88       129.90 o                         
   2   5  11        963.26        970.50       187.86 o                         
   3   5  11       4577.12       5502.09       353.55 o                         
   4   5  11        962.92        797.50       121.65 o                         
   5   5  11        605.22        708.88       165.45 o                         
  -9   6  11        503.57        359.45       259.02 o                         
  -8   6  11       1934.38       2175.52       287.18 o                         
  -7   6  11       6152.39       6113.10       239.92 o                         
  -6   6  11       4513.01       4203.86       168.85 o                         
  -5   6  11        493.11        352.44        94.21 o                         
  -4   6  11       1503.68       1431.73       112.87 o                         
  -3   6  11       6587.03       5849.11       351.32 o                         
  -2   6  11       8701.90       9524.07       276.27 o                         
  -1   6  11       2912.37       2630.00       187.26 o                         
   0   6  11         59.58       -108.78       108.78 o                         
   1   6  11       1500.21       1518.98       141.61 o                         
   2   6  11       3784.82       3537.13       231.32 o                         
   3   6  11       2819.45       3468.82       258.42 o                         
   4   6  11       2382.24       2235.88       159.35 o                         
  -9   7  11       1002.04        493.24       254.34 o                         
  -8   7  11       3279.50       3343.52       311.10 o                         
  -7   7  11         18.36         28.06       131.73 o                         
  -6   7  11        430.14        225.45       125.91 o                         
  -5   7  11        852.18        773.70       108.03 o                         
  -4   7  11       5476.84       5375.87       180.29 o                         
  -3   7  11         10.12         62.85       305.29 o                         
  -2   7  11       2486.38       2439.57       227.29 o                         
  -1   7  11        802.58        523.17       175.16 o                         
   0   7  11       3117.51       3233.13       153.42 o                         
   1   7  11        331.06        358.31       192.30 o                         
   2   7  11       4850.53       5254.29       282.32 o                         
   3   7  11         69.18         68.28       157.13 o                         
  -8   8  11        725.99        417.68       295.34 o                         
  -7   8  11       3879.19       2274.24       565.00 o                         
  -6   8  11        479.69        248.65       125.25 o                         
  -5   8  11         72.89       -114.31       114.31 o                         
  -4   8  11        259.65          2.58       100.83 o                         
  -3   8  11       4036.59       3904.68       378.31 o                         
  -2   8  11       1140.55        479.21       214.06 o                         
  -1   8  11        814.27        571.35       189.58 o                         
   0   8  11       2347.09       2140.80       145.19 o                         
   1   8  11       2000.25       2199.34       238.11 o                         
  -7   9  11        887.55        -20.33       555.07 o                         
  -6   9  11        545.52        338.48       121.25 o                         
  -5   9  11       2191.25       2345.45       152.52 o                         
  -4   9  11        548.04        542.77       162.84 o                         
  -3   9  11       1617.83       1195.95       319.63 o                         
  -2   9  11       2027.56       2092.88       266.58 o                         
  -1   9  11        867.91        424.55       196.26 o                         
   3 -11  12        154.55         37.39       326.47 o                         
   4 -11  12       4565.85       4753.39       377.87 o                         
   5 -11  12         19.87         40.70       322.90 o                         
   0 -10  12        798.05        829.03       124.16 o                         
   1 -10  12         77.63         43.56       151.10 o                         
   2 -10  12       6200.00       5763.24       236.24 o                         
   3 -10  12       3323.84       3791.08       267.22 o                         
   4 -10  12       3977.09       3816.95       170.99 o                         
   5 -10  12        185.35        287.96       121.72 o                         
   6 -10  12        387.02        272.95       120.47 o                         
   7 -10  12        519.10        618.50       122.61 o                         
  -2  -9  12          7.18       -130.08       130.08 o                         
  -1  -9  12        168.06        124.29       161.14 o                         
   0  -9  12       2574.53       2491.73       132.97 o                         
   1  -9  12        870.16        999.94       150.92 o                         
   2  -9  12       2839.13       2013.30       221.78 o                         
   3  -9  12       3239.51       3200.44       234.74 o                         
   4  -9  12       1393.77       1241.31       111.77 o                         
   5  -9  12         85.78        101.94       104.64 o                         
   6  -9  12       3195.08       3027.40       170.75 o                         
   7  -9  12       2655.58       2789.17       158.07 o                         
   8  -9  12        195.82        170.48        94.08 o                         
  -3  -8  12        137.99        -20.81       212.19 o                         
  -2  -8  12       6168.88       6883.18       235.09 o                         
  -1  -8  12        939.11        560.50       159.68 o                         
   0  -8  12       4806.87       4671.84       148.82 o                         
   1  -8  12        883.25        571.12       132.91 o                         
   2  -8  12       3591.52       4158.00       222.10 o                         
   3  -8  12        406.47        548.71       198.90 o                         
   4  -8  12       9615.78      10426.87       222.14 o                         
   5  -8  12        884.80        797.93       110.37 o                         
   6  -8  12         98.60         88.28        90.78 o                         
   7  -8  12        408.59        372.24        93.58 o                         
   8  -8  12       5156.67       5141.76       264.12 o                         
  -4  -7  12        429.51        444.52       150.23 o                         
  -3  -7  12       1686.08       1605.78       232.50 o                         
  -2  -7  12       2411.54       2551.79       196.36 o                         
  -1  -7  12       2607.23       2390.28       150.89 o                         
   0  -7  12        303.33        164.74        94.28 o                         
   1  -7  12        865.52        635.11       119.98 o                         
   2  -7  12       8385.73       8313.89       241.90 o                         
   3  -7  12       5906.13       6362.54       225.91 o                         
   4  -7  12        710.49        620.60        84.52 o                         
   5  -7  12        519.94        562.92        97.63 o                         
   6  -7  12       2553.97       2530.34       116.30 o                         
   7  -7  12       1178.00        999.07        71.52 o                         
   8  -7  12       4865.86       5147.75       176.79 o                         
   9  -7  12       1794.30       1562.54       191.23 o                         
  -5  -6  12        762.57        796.79       149.03 o                         
  -4  -6  12       1165.25       1053.63       413.91 o                         
  -3  -6  12       2296.48       2318.95       219.83 o                         
  -2  -6  12       5697.02       5720.85       197.31 o                         
  -1  -6  12       2413.92       2350.47       139.63 o                         
   0  -6  12       2181.80       1999.51       100.69 o                         
   1  -6  12        992.53        866.01       105.47 o                         
   2  -6  12       1029.62        944.54       145.60 o                         
   3  -6  12       8601.27       8832.77       219.83 o                         
   4  -6  12       6443.55       6552.90       135.80 o                         
   5  -6  12         54.01        114.63        61.80 o                         
   6  -6  12         27.76         51.88        71.01 o                         
   7  -6  12       2743.43       2627.10        77.56 o                         
   8  -6  12        578.26       1262.62       558.66 o                         
   9  -6  12       1134.41       1138.69       436.15 o                         
  -6  -5  12       1777.39       2111.31       178.81 o                         
  -5  -5  12         40.99       -111.67       122.87 o                         
  -4  -5  12       2599.18       2881.73       123.80 o                         
  -3  -5  12       1152.55        988.12       198.20 o                         
  -2  -5  12      11448.32      11696.20       277.67 o                         
  -1  -5  12        307.51       -129.22       129.22 o                         
   0  -5  12       2391.00       2222.13        95.84 o                         
   1  -5  12        768.66        761.34        94.91 o                         
   2  -5  12      19021.57      18809.05       305.63 o                         
   3  -5  12       1965.42       1733.15       145.08 o                         
   4  -5  12       3981.80       4050.41       119.56 o                         
   5  -5  12        363.51        384.50        59.62 o                         
   6  -5  12       8869.31       9028.49       145.88 o                         
   7  -5  12        736.47        613.55       116.30 o                         
   8  -5  12       3971.12       4554.38       613.28 o                         
   9  -5  12        286.24        606.43       571.61 o                         
  -7  -4  12        978.94        751.03       139.77 o                         
  -6  -4  12        914.24        903.22       148.22 o                         
  -5  -4  12        684.48        650.41        92.53 o                         
  -4  -4  12       2437.19       2775.46       119.13 o                         
  -3  -4  12       1734.48       1860.98       178.83 o                         
  -2  -4  12        298.34        131.31       148.92 o                         
  -1  -4  12       2068.49       1987.20       133.23 o                         
   0  -4  12      13424.61      12882.99       195.49 o                         
   1  -4  12        826.55        797.11        86.02 o                         
   2  -4  12       4542.83       3948.87       149.20 o                         
   3  -4  12       5037.53       4969.76       179.51 o                         
   4  -4  12       3065.69       1357.00       381.74 o                         
   5  -4  12       1056.04       1166.59        65.19 o                         
   6  -4  12       7879.24       7806.13       126.43 o                         
   7  -4  12        981.45       1018.20       156.41 o                         
   8  -4  12        176.45        468.35       351.59 o                         
   9  -4  12        685.45        730.61       355.78 o                         
  -7  -3  12       2344.19       2474.63       156.30 o                         
  -6  -3  12       4458.63       4213.97       175.31 o                         
  -5  -3  12         20.88         -0.50        74.04 o                         
  -4  -3  12        813.23        815.03        81.07 o                         
  -3  -3  12       4177.98       4368.72       198.95 o                         
  -2  -3  12      11548.00      12287.81       250.28 o                         
  -1  -3  12       2549.44       2576.68       131.84 o                         
   0  -3  12       1649.85       1590.72        67.32 o                         
   1  -3  12       3039.16       2874.16        83.55 o                         
   2  -3  12       9689.21      10049.18       207.07 o                         
   3  -3  12       6478.89       6127.35       177.66 o                         
   4  -3  12       6929.25       1464.93       385.69 o                         
   5  -3  12        423.14        310.47        46.34 o                         
   6  -3  12        352.37        375.64       144.65 o                         
   7  -3  12       2505.63       2693.60       213.78 o                         
   8  -3  12       3167.67       3504.40       413.38 o                         
  -8  -2  12       2496.90       2495.73       247.76 o                         
  -7  -2  12         62.34        -91.32        91.32 o                         
  -6  -2  12       1850.84       1883.60       125.29 o                         
  -5  -2  12       1228.25       1125.30        87.89 o                         
  -4  -2  12       6904.64       7150.91       154.29 o                         
  -3  -2  12        579.29        592.02       160.68 o                         
  -2  -2  12       5480.63       5858.55       179.99 o                         
  -1  -2  12       1027.49       1068.16        96.12 o                         
   0  -2  12       5295.87       5272.10        90.17 o                         
   1  -2  12        817.80        740.02        61.58 o                         
   2  -2  12      13534.60      13705.21       227.88 o                         
   3  -2  12       1076.33        474.59       295.38 o                         
   4  -2  12         11.83         -1.29        39.73 o                         
   5  -2  12        935.40        986.75        57.53 o                         
   6  -2  12       8765.51       8545.38       142.25 o                         
   7  -2  12         23.38         20.08       111.77 o                         
   8  -2  12       1769.98       1968.85       253.41 o                         
  -8  -1  12        155.68        168.08       176.82 o                         
  -7  -1  12       5273.11       5383.69       160.76 o                         
  -6  -1  12         68.56         68.90        67.45 o                         
  -5  -1  12         28.30        -59.39        65.26 o                         
  -4  -1  12        385.22        255.97        70.40 o                         
  -3  -1  12      10841.17      11019.78       240.92 o                         
  -2  -1  12       2825.79       2978.93       133.19 o                         
  -1  -1  12       2453.38       2327.14        85.06 o                         
   0  -1  12       2207.15       2151.05        61.36 o                         
   1  -1  12       8209.93       8094.62       116.41 o                         
   2  -1  12        290.08        232.42        99.38 o                         
   3  -1  12       9805.35       9445.75       653.48 o                         
   4  -1  12       1650.75       1599.47        68.25 o                         
   5  -1  12         91.76        136.71        51.20 o                         
   6  -1  12       3737.13       3759.93       104.50 o                         
   7  -1  12       5121.69       5046.65       113.16 o                         
   8  -1  12         70.71        122.21        28.86 o                         
  -9   0  12       6260.10       6742.97       324.83 o                         
  -8   0  12       1451.40       1585.48       200.33 o                         
  -7   0  12       2166.70       2369.10       113.58 o                         
  -6   0  12        194.19        210.40        65.79 o                         
  -5   0  12       4194.69       4174.62       113.86 o                         
  -4   0  12       3861.82       3790.83       108.09 o                         
  -3   0  12      11679.41      11730.10       296.44 o                         
  -2   0  12       3955.96       4178.99       116.81 o                         
  -1   0  12       2628.31       2799.26        75.05 o                         
   0   0  12       2653.74       2590.38        58.61 o                         
   1   0  12      21538.42      22084.39       211.16 o                         
   2   0  12       5127.17       5406.50       132.91 o                         
   3   0  12       1687.01        955.26       294.84 o                         
   4   0  12        157.18        143.33        49.31 o                         
   5   0  12       7127.39       7068.67       157.43 o                         
   6   0  12        857.87        885.20        76.90 o                         
   7   0  12       4583.83       4888.67       150.53 o                         
   8   0  12        412.17        383.56       157.72 o                         
  -9   1  12        630.00        856.29       208.23 o                         
  -8   1  12       1110.19       1351.73       220.37 o                         
  -7   1  12       1208.13       1218.97        95.24 o                         
  -6   1  12        198.02        323.26        64.13 o                         
  -5   1  12       3697.32       3608.17        99.43 o                         
  -4   1  12       2535.10       2707.55        87.43 o                         
  -3   1  12       1504.81       1252.76       188.68 o                         
  -2   1  12        744.45        698.07        95.43 o                         
  -1   1  12      10482.96      10995.27       166.53 o                         
   0   1  12       5852.16       5792.29       104.25 o                         
   1   1  12       1778.27       1638.64       104.49 o                         
   2   1  12       2490.13       2645.00       118.61 o                         
   3   1  12       5696.48       5484.63       230.72 o                         
   4   1  12       3846.05       3919.51       132.32 o                         
   5   1  12       1889.60       1922.39       139.45 o                         
   6   1  12       2266.42       2123.97       120.97 o                         
   7   1  12         77.48        -36.44       101.61 o                         
  -9   2  12       4804.70       5462.61       304.76 o                         
  -8   2  12        135.36        448.86       197.35 o                         
  -7   2  12       4240.87       4210.01       132.27 o                         
  -6   2  12         91.80        -23.80        59.26 o                         
  -5   2  12       1058.13        975.85        68.63 o                         
  -4   2  12          4.67        -49.30        49.30 o                         
  -3   2  12      14851.65      14307.02       496.90 o                         
  -2   2  12       3842.01       4212.85       145.03 o                         
  -1   2  12        570.49        430.04       100.55 o                         
   0   2  12        575.41        668.20        84.43 o                         
   1   2  12      10329.35      10811.12       220.30 o                         
   2   2  12        435.44        422.68       132.55 o                         
   3   2  12       5230.80       5365.56       269.38 o                         
   4   2  12       2044.81       2033.19       137.15 o                         
   5   2  12       2043.97       2064.97       146.58 o                         
   6   2  12          2.34        -65.10       111.05 o                         
   7   2  12       2022.12       2529.99       314.20 o                         
  -9   3  12       3118.48       3328.66       317.03 o                         
  -8   3  12       3459.92       3486.77       433.97 o                         
  -7   3  12         40.26         -5.87        97.81 o                         
  -6   3  12        298.74        275.45        71.37 o                         
  -5   3  12       3093.29       3140.81       120.26 o                         
  -4   3  12       3736.49       3710.04       124.60 o                         
  -3   3  12       3504.92       3436.72       286.95 o                         
  -2   3  12       1213.97       1228.31       139.87 o                         
  -1   3  12       7353.61       7773.67       170.27 o                         
   0   3  12       5514.39       5597.49       138.51 o                         
   1   3  12       6258.04       6522.94       181.21 o                         
   2   3  12       3108.69       3284.32       176.56 o                         
   3   3  12       1156.19       1624.64       253.98 o                         
   4   3  12        483.05        572.25       116.07 o                         
   5   3  12       3137.25       3242.19       186.97 o                         
   6   3  12       1678.87       1439.91       155.68 o                         
  -9   4  12       1351.11       1323.46       261.44 o                         
  -8   4  12       3236.90       3691.58       422.15 o                         
  -7   4  12       1642.51       1572.37       131.89 o                         
  -6   4  12        727.94        608.75        96.80 o                         
  -5   4  12       1007.39       1060.07        85.89 o                         
  -4   4  12       3764.09       3973.42       126.21 o                         
  -3   4  12       3721.59       4078.96       293.80 o                         
  -2   4  12        157.63         26.22       148.97 o                         
  -1   4  12       2022.07       2082.88       152.35 o                         
   0   4  12       7764.80       7772.14       167.36 o                         
   1   4  12       3975.27       4338.82       142.85 o                         
   2   4  12        985.73        922.00       167.43 o                         
   3   4  12       1992.72       2174.00       296.25 o                         
   4   4  12       2798.30       3001.02       187.31 o
[truncated: 77,518 more chars]
